# Supplementary material for: Transcriptomic Analysis Reveals a Comprehensive Calcium- and Phytohormone-Dominated Signaling Response in Leymus chinensis Self-Incompatibility
Source: Int J Mol Sci. 2019 May 13;20(9):2356. doi: 10.3390/ijms20092356 (PMC6539167; doi:10.3390/ijms20092356)
Supplement: Supplementary file 1 [file ijms-20-02356-s001.zip]

Archive with 1 entries (1 files):
- Additional file.xls
