# Supplementary material for: Transcriptomic Analysis Reveals a Comprehensive Calcium- and Phytohormone-Dominated Signaling Response in Leymus chinensis Self-Incompatibility
Source: Int J Mol Sci. 2019 May 13;20(9):2356. doi: 10.3390/ijms20092356 (PMC6539167; doi:10.3390/ijms20092356)
Supplement: Supplementary file 1 [file ijms-20-02356-s001.zip › Additional file.xls]

## Sheet: Table S1
Table S1. The primers used in qRT-PCR analysis.
ID	Primer_ID	Primer (5'-3')
A	Forward	GAGGAGGGCAGGTCCACTTT
	Reverse	GGATTTGGACGATCTGACCC
B	Forward	CGGGCACGGCCTACTTCAAC
	Reverse	TGCATGGTGGAGTTGTAGTG
C	Forward	GAGGGCGAGGACGAGGACAT
	Reverse	CGCCAGGCCCAGCTTCTTGA
D	Forward	GACGGAGATCGACCTGAGCA
	Reverse	CCTTCCAGAGCGTCTCGTTG
E	Forward	CCGAGCCAGTCAATGGGGAT
	Reverse	GTGAAGAGGCCCACGCAGAT
F	Forward	TACCTTGCCGTCCCCGTGTT
	Reverse	CATTCCCAGGATACACCGCC
Actin	Forward	GTGCTTTCCCTCTATGCAAGTGGT
	Reverse	CTGTTCTTGGCAGTCTCCAGCTC

## Sheet: Table S2
Table S2. The transcriptome sequencing output statistics.
Sample	Raw Reads	Clean Reads	Clean Bases	Error(%)	Q20(%)	Q30(%)	GC Content(%)
NP_1	64618582	61712104	9.26G	0.01	96.77	92.41	54.57
NP_2	68581830	65722570	9.86G	0.01	96.88	92.64	53.77
SP5_1	62237728	56958052	8.54G	0.01	96.93	92.77	54.81
SP5_2	61885776	56768092	8.52G	0.01	96.86	92.63	55
SP10_1	75912514	68796234	10.32G	0.01	96.81	92.54	56.58
SP10_2	73572762	71048278	10.66G	0.01	97.25	93.15	60.08
SP30_1	66514788	64251266	9.64G	0.01	97.39	93.71	55.96
SP30_2	71712952	69270322	10.39G	0.01	97.32	93.51	55.62
CP5_1	63333808	60532400	9.08G	0.01	97.03	92.97	54.77
CP5_2	62480088	60171904	9.03G	0.01	97.12	93.15	56.7
CP10_1	62290362	60197184	9.03G	0.01	97.23	93.32	55.46
CP10_2	62325634	60604070	9.09G	0.01	97.26	93.33	53.39
CP30_1	76275776	72231808	10.83G	0.01	97.41	93.71	58.07
CP30_2	68392336	64868622	9.73G	0.01	97.34	93.54	57.12

## Sheet: Table S3
Table S3. All gene expression levels.
gene_id	fpkm_NP_1	fpkm_NP_2	fpkm_SP5_1	fpkm_SP5_2	fpkm_SP10_1	fpkm_SP10_2	fpkm_SP30_1	fpkm_SP30_2	fpkm_CP5_1	fpkm_CP5_2	fpkm_CP10_1	fpkm_CP10_2	fpkm_CP30_1	fpkm_CP30_2
c68181_g1	1.02	1.36	0	0.58	0.45	0.26	0.5	0.64	0.64	1.16	0.31	0.23	0.44	0
c95007_g1	0.42	0.35	0.48	0.26	0.06	0.31	0	0.44	0.57	0.46	0.68	0.96	0.27	0.3
c191611_g1	0	0	0	0	0	0	0	0	0	3.46	3.24	0	0	0
c177335_g1	0	0	0	0	0	0	0	0	0	0	0	0	0	0
c166231_g1	0	0	0	0	0	0	0	0	0	0	0	0	0	0
c104301_g2	0.26	0.25	0.15	0	0	0	0.78	0.47	1.5	0.41	0	0.76	0.34	0.13
c104301_g3	0.19	0.55	0	0	0	0	0	0	0.19	0	0	0.46	0.16	0.36
c94392_g2	1.11	0	0	0	0.63	0.91	1.11	0	0	1.15	0.75	0.5	1.47	1.35
c112857_g1	11.06	15.65	10.49	11.47	12.29	7.36	15.8	18.14	3.42	6.23	17.01	41.22	12.08	11.08
c94703_g2	0	0.67	0.53	0	0.2	0.19	0.91	0.21	0.47	0	0	0.57	0	0.22
c94703_g1	0	0	0	0	0	0	0	0	0	0	0	0	0.25	0
c49820_g1	0	0	0	0	0	0	0	0	0	0	0	0	0	0
c131535_g1	0	0	0	4.62	0	0	0	0	0	0	0	0	0	0
c103308_g1	64.68	52.71	27.37	24.21	59.48	121.48	33.09	29.18	81.26	32.33	37.5	35.48	198.9	199.12
c111303_g1	4.36	6.56	3.93	4.87	1.32	1.67	2.26	4.2	3.05	3.29	3.23	4.47	6.37	3.46
c40409_g1	0	0	0	0	0	0	0	0	0	0	0	0	0	0
c34655_g1	0	0	0	0	0	0	0	0	0	0	0	0	0	0
c60055_g1	0	0.47	0	0	0.09	0	0.1	0.09	0	0	0.97	0.85	1.27	0.37
c137321_g1	0	0	2.84	0	0	0	0	2.12	0	0	0	0	0	1.71
c155095_g1	0	0	0	0	0	0	0	0	0	0	0	0	0	0
c147644_g1	0	0	0	0	0	0	0	0	0	0	0	0	0	0
c47035_g1	0	0	0	0	0	17.16	0	0	0	0	0	0	0	0
c114623_g1	29.58	29.38	20.52	21.84	23.39	21.33	27.65	25.42	30.18	23.83	21.86	21.27	15.92	19.69
c85574_g1	14.48	30.53	13.1	20.91	9.81	7.76	9.93	16.61	22.28	22.3	27.06	24.86	19.07	19.45
c99047_g2	0.06	0.55	0.76	1.54	0.06	0.16	0.25	0.12	0.27	0.4	0.27	0.07	0	0.06
c99047_g1	1.6	0.63	2.57	4.06	0.27	0.26	0.64	1.14	1.61	0.66	0.33	0.84	0.26	0.73
c151350_g1	0	0	0	0	0.16	0	0	0.33	0	0	0.19	0	0.47	0.18
c117823_g1	0	0	0	0	0	2.55	0	0	0	0	0	0	0	0
c20494_g1	0	0	0	0	0	0	0	0	0	0	0	0	0	0
c35756_g1	0	0	5.55	5.65	0	0	0	0	0	0	0	0	0	0
c136016_g1	0	0	0	0	0	0	0	7.93	0	0	0	0	0	5.02
c47703_g1	0	0	0	2.07	0	0	0	0	0	0	0	0	0	0
c120183_g1	0	0	0	0	0.7	0	0	0.77	0	0	0	0	0	0
c88816_g1	0.75	0.71	0.21	0.21	0	0.08	0.09	0	0	0.29	0.58	0.11	0.65	0.27
c180569_g1	0	0	0	0	0	0	0	0	0	0	9.41	0	0	0
c164704_g1	0	0	0	0	0	0	0	0	0	0	0	0	0	0
c9736_g1	0.21	0	1.35	0	0	0	0	0	0.21	0.22	1.27	0	0	0
c112036_g1	5.8	7.11	5.03	5.24	2.28	1.84	2.63	2.98	6.7	4.42	4.8	5.04	4.23	3.3
c135900_g1	0	0	0	0	0	0	0	0	0	0	0	0	7.39	0
c172906_g1	0	0	0	0	0	0	0	0	0	7.03	0	0	0	0
c22596_g1	1.1	0	0	0	0	0.91	0	0	0	0	0	0	0	0
c170001_g1	0	0	0	0	0	0	0	0	0	0	0	0	0	3.49
c15490_g1	0	0	7.75	6.98	0.16	0	0	0	0	0	0	0	0	0
c67012_g1	7.79	6.96	3.34	4.02	15.99	24.18	12.15	10.71	8.68	12.79	6.78	33.06	15.38	14.35
c7875_g1	0	0	0	0	0	0	0	0	1.27	0	0	0	2.72	0
c159238_g1	0	0	0	0	0	2.8	0	0	0	0	0	0	0	0
c144685_g1	0	0	0.72	0	0	0.51	0	0	1.79	0.64	0	0	0	0
c62416_g2	0	0	0	0	0	0	0	0	0	0	1.81	0	0	0
c62416_g1	0.91	0	0	0	0	0	0	0	0	0	0	0	0.38	0
c98467_g1	11.47	11.48	12.04	12.8	14.51	11.7	15.08	16	11.97	10.85	8.71	13.96	6.31	6.39
c105873_g3	0	0	0.78	1.17	0	0	0	0	0	0	0.34	0	0	0
c105873_g2	0.41	0.43	0.68	0.51	0.19	0.36	0.49	0.27	0.49	0.55	0.71	0.54	0.31	0.33
c105873_g1	6.26	5.83	2.7	1.36	4.65	8.99	2.34	4.52	0.39	6.48	2.38	0	0	0
c182669_g1	0	0	0	0.59	0	0	0	0	0	0	0.51	0.73	0.39	0.45
c194703_g1	0	0	0	0	0	0	0	0	0	0	0	0	0	0
c149873_g1	0	0	0	0	0	0	0	0	0	0	0	0	0	0
c193124_g1	0.65	0.32	0	0	0	0	0	0	0.33	0.34	0	0	0	0
c117420_g1	0	0	0	0	0	0.82	0	0	0.66	0.34	0	1.31	0	0
c58754_g1	0	0	0	2.22	0	0	0	0	0	0	0	0	0	0
c102356_g1	0.38	0	0	0.44	0.65	0	0	0	0	0.39	0.77	0.52	0	0.34
c49876_g1	0	0	0	0	0	0	0	0	0.15	0	2.85	0.62	0.18	0.26
c72321_g1	0	0	0	0	0	0	0.3	0	0.3	0.4	0.31	0.39	0.24	0
c189382_g1	0	0	0	0	0	0	0	0	0	5.71	10.62	0	0	0
c130050_g1	0	0	0	0	0	0	0	0	0	0	0	0	0	0
c199287_g1	0	0	0	0	0	0	0	0	1.01	0	0	1.51	0	0
c77191_g1	0.54	0.06	0.34	0.81	0.7	0.1	0.59	0.43	0.25	0.12	0.19	0.2	0.21	0.17
c122073_g1	0	1.3	0	0	0	0	0	0	0	0	0	4.5	0	0
c86241_g2	0	0	0	0	2.61	0	0	0	8.41	0	0	0	0	6.89
c86241_g1	0.67	0.66	2.31	3.88	1.15	0	0.67	1.49	2.35	1.04	0.68	2.22	1.61	0.92
c94392_g1	0.57	1	1.76	2.41	0.51	1.2	0.62	1.14	1.55	1.9	1.17	0.55	2.39	0.96
c193289_g1	0	0	0	0	3.51	0	0	0	0	0	0	0	0	0
c31551_g1	0	0	0	0	0	0	0	0	0	0	0	0	0	0
c39725_g1	0.23	0.45	0.52	0.26	0	0	0.45	0.41	0.47	0	0	1.42	0	0.22
c6673_g1	0	0	0	0	0	0	0.25	0.22	0	0	0	0.32	0.21	0.24
c108640_g6	1.67	0	0	0	0	0	0	0	0	0	0	0	0	0
c140536_g1	0	0	0	0	0	0	0	0	0	0	0	0	0	0
c179858_g1	0	0	0	0	0	1.3	0	0	0	1.6	0	0	0	0
c79167_g1	0.63	0.1	0.12	0.12	0	0	0	0.09	0.11	0	0.43	0.24	0.27	0
c94703_g3	1.51	1.76	3.01	3.07	1.67	1.06	1.33	1.2	2.66	1.54	1.43	1.24	0.91	0.88
c135680_g1	0	0	0	0	0	0	0	0	1.79	0	0	0	0	0
c3387_g1	0	0	0	0	0	2.69	0	0	0	0	0	0	0	0.02
c182446_g1	0	0	0	0	0	0	0	0.3	0	0	0	0	0	0.63
c67352_g1	0	1.25	2.79	4.23	2.85	1.97	4.84	2.1	1.08	2.46	1.18	0	0	0
c187935_g1	0	0	0	0	0	0	0	0	0	0	2.31	0	3.11	0
c108640_g3	4.8	3.79	2.74	2.72	1.01	1.09	1.11	0.16	0.37	4.52	0.18	0.5	0	0
c170071_g1	0	0	0	0	0	1.47	0	0	0	0	0	0	0	0
c130837_g1	0	0	0	0	0.61	0	0.36	0.32	0	0	0	0	0	0.33
c126923_g1	0	0	1	0	0	0	0	0	0	0	0	0	0	0
c34563_g1	0	0	0	0	0	0	0	0	0	0	0	0	0	0
c108640_g1	4.71	0.88	2.57	0	1.75	0	0	3.87	8.8	1.38	0	2.48	3.53	3.18
c150063_g1	0	0	0	0	0	0	0	0	0	0	1.37	0	0	0
c160232_g1	0	0	0	0	0	0	0	0	0	0	0	0	0	2.55
c158819_g1	0	1.8	0	0	0	0	0	0	0	0	0	3.32	0	0
c148004_g1	0	0	0	1.03	0.37	0	0	0	0	0	0	0	1.04	0.4
c161593_g1	16.55	0	0	0	0	0	0	0	0	0	0	0	0	0
c140126_g1	0	0	0	0	0	0	0	0	0	0	0	0	0	0
c118741_g1	0	0	0	0	0	0	0	0	0	0	0	0	0	0
c56503_g1	0	0	0	0	0	0	0	0	0	0	0	0.62	0	0.23
c6736_g1	0	0	0	0	0	0	0	0	0	0	0	0	0	0
c125030_g1	0	0	0	0	0	0	0	2.52	0	0	8.34	0	0	0
c120891_g1	1.88	0	0	0	0	0	0	0	0	0	1.87	0	0	0
c123886_g1	0	0	0	0	0	0	0	0	2.98	0	0	0	0	0
c187495_g1	0	0	0.54	0	0.79	0	0	0	0	0	0	0	0	0
c117751_g1	0.15	0	0	0	0	0.24	0	0.39	0	0	0.15	0	0	0
c84599_g1	0	0.54	3.7	4.97	0	0	0.53	0	1.04	0	0	0	0.4	1.41
c1584_g1	0	0	0	0	0	0	0	0	0	0	0	0	0	0
c130353_g1	0	0	0	0	1.95	0	0	0	0	0	2.48	0	0	0
c1584_g2	0	0	0	0	0	0	0	0	0	0	0	0	0	0
c88985_g1	1.45	1.26	1.9	1.95	0	0.42	0.23	0.05	5.03	0.7	3.47	2.47	3.01	4.83
c15083_g1	0	0	0	0	0	0	0	0	0	0	0	0	0	0
c104124_g1	5.14	5.43	5.31	5.72	2.56	2.31	3.29	3.23	7.99	6.24	5.27	5.38	4.68	5.42
c51864_g1	0	0	0	0	0	2.38	1.45	0	0	0	0	0	0	0
c104124_g3	4.21	1.5	3.34	3.38	1.12	3.57	1.45	1.25	0	1.47	1.4	0	7.27	3.3
c104124_g2	0	0	0.86	0	0.61	0	0	0	0	0	0	0	0	0
c14026_g1	0	0	0	0	0	0	1.15	0	0.56	0	0.58	0.86	0.43	1
c149813_g1	0.53	0	0	0	0	0	0	0	0	1.1	0	0	0	0
c189576_g1	0	0	0	0	0	0	0	0	0	0	0	0	0.45	1.04
c123459_g1	0	0	0	0	0	0	0	9.2	0	0	0	0	0	0
c30395_g1	0	0	7.2	0	0	0	0	0	0	0	0	0	0	0
c183746_g1	0	0	0	0	0	0	0	0	0	0	5.73	0	0	0
c123070_g1	1.4	0	0	0	0	0	0	0	0	0	0	0	0	0
c164086_g1	0	0	0	0	0	0	0	8.36	0	0	0	0	0	0
c108449_g1	162.57	167.04	133.76	126.26	117.32	95.7	112.64	113.01	133.89	117.24	123.21	132.07	116.92	119.04
c144208_g1	0	0	0	0	0	0	0	0	0	0	0	0	0	2.24
c119162_g1	0	0	0	0	0	0	0	0	1.76	0	0	4.19	0	0
c180489_g1	0	0	0	0	0	0	0	0	0	0	0	0	1.19	0
c62031_g1	0.78	0	0	0	0	0	0.39	1.04	0.39	1.21	0	0.54	0.31	0.71
c138601_g1	0	0	0	0	0	0	0	0	0	0	0	0	0	0
c91236_g1	0.51	0.65	0.97	1.37	0.62	2.02	0.33	0.38	0.99	1.25	0.88	0.92	1.73	0.5
c86725_g2	1.51	1.55	3.83	5.59	1.48	0.1	1.24	2.52	0.64	3.48	2.4	2.19	0.8	0.77
c115549_g2	225.77	193.81	257.92	274.18	392.76	557.31	481.55	463.76	153.8	339.21	214.22	224.93	294.16	277.82
c115549_g1	17.3	11.44	10	15.32	10.44	25.28	14.12	12.26	11.51	28.45	16.4	10.8	18.9	14.23
c184679_g1	0	0	0	0	0	0	0	0	0	0	0	0	0	0
c157939_g1	0	0	0	0	0	0	0	0	0	0	0	0	0	0
c126199_g1	0	0	0	0	0	0	0	0	0	0	0	0	0	0
c186767_g1	0	0	0	0	0	0	0	0	0	0	0	0	0	0
c189856_g1	0	2.67	0	0	0	0	0	0	0	0	0	0	0	0
c185822_g1	3.86	0	0	0	0	0	0	0	0	0	0	0	0	0
c173679_g1	0	0	0	0	0	0	0	0	0	0	4.82	0	0	0
c23902_g1	0	0	0	0	0.48	0.47	0	0	0	0	0	0	0	0
c172228_g1	0	0	0	0	0.34	0	0	0	0	0	0.4	0	0	0.36
c128123_g1	2.07	2.26	0	0	0	0	0	0	0	0	0	0	0	0
c36635_g1	4.72	3.32	1.96	2.46	2.97	4.11	1.91	1.98	7.86	4.74	2.69	0.79	3.56	3.07
c47509_g1	0	0.39	0.23	0.92	0	0.17	0	0.18	0.21	0	0	0	0.17	0
c117452_g1	0	0	0	0	0	0	0	0	0	0	0	0	0.83	1.99
c179603_g1	0	0	0.43	0	0	0	0	0	0	0	0	1	0	0
c39118_g1	0	0	0	0	0	0	0.35	0	0.7	0	0.36	0	0.28	0.97
c19806_g1	0	0	0	0	0	0	0.4	0.36	0	0	0	1.65	0.32	0
c15446_g1	0.1	0	0.24	0	0.28	0.09	0	0.09	0.11	0.64	0.11	0	0	0
c142471_g1	0	0	0	0	0	0	0	0	0	0	0	0	1.61	0
c110198_g1	20.52	23.7	11.64	12.35	11.82	11.4	10.42	10.73	28.55	20.73	17	12.81	19.65	21.53
c166419_g1	0	0	0	0	0	0	0	0	0	0	0	0	0	0
c162708_g1	0	0	0	0	0	0	0	1.15	0	0.67	0	0	0	0
c195767_g1	0	0	0	10.5	0	0	0	0	0	0	0	0	0	0
c116117_g2	0.85	2.57	1.81	2.28	1.47	0.36	1.11	1.75	0.72	1.31	2.75	1.92	3.49	2.03
c130323_g1	0	0	0	0	0	0	0	0	0	0	11.51	0	0	0
c120104_g1	0.54	0.26	0.61	0.31	0.23	0	0	0	0	0	0	0	0	0.25
c103702_g1	25.29	21.31	20.58	15.87	21.55	13.58	12.76	13.81	28.44	15.68	11.94	14.5	10.13	12.64
c103702_g2	8.93	0	7.2	0	0	8.19	6.28	2.68	0	9.43	2.95	0	0	0
c88891_g1	0.46	0.33	0.26	0.52	0.51	0.19	0.68	0.31	0.6	0.95	1.06	0.53	0.2	0.33
c103702_g4	0	0.36	0	0	0.31	0.3	0	0.33	0	0	0.75	0.99	0	0
c95307_g4	0	0.92	2.55	4.84	0	0	0.69	0.31	0	0	0.88	5.04	0.37	0.35
c95307_g5	2.15	1.08	3.74	5.65	2.24	9.64	1.62	0.48	1.05	0.56	1.08	0	2.04	0.95
c95307_g2	2.14	3.97	8.28	7.84	1.77	0.97	1.96	2.18	0.44	1.33	2.81	3.63	0.5	0.43
c100130_g1	10.25	8.46	16.99	16.79	35.33	45.65	37.62	41.25	10.32	11.6	29.09	41.33	63.48	64.7
c100130_g2	0	0	0	0	0.21	0	0.7	0	0	0	0.48	0.59	3.51	7.3
c95307_g1	6.41	6.88	6.9	7.7	5.36	14.75	6.16	8.4	6.28	4.05	7.99	5.38	4.24	2.58
c41108_g1	0.76	0	0	0	0	0	0	0	0	0	0	0	0	0
c153699_g1	0	0	0	0	0	0	0	0	0	0	0	0	0	0
c151710_g1	0	0	0	0.44	0	0	0	0	0	0.4	0	0	0	0
c124559_g1	0	0	0	0	0	0	0	0	0	0	0	0	0	0
c20035_g1	0	0	0	0	0	0	0	0	0	0	0	0	0	0
c170450_g1	0	0	0	0	2.97	0	0	0	0	0	7.63	0	0	0
c151973_g1	0	0	0	0	0	2.94	0	0	1.51	0	1.7	0	0	0
c4915_g1	0	1.56	0	0.89	0	0	0	0	0	0.33	0	0.42	0	0.29
c139487_g1	0	0	0	0	0	0	0.23	0.41	0	0	0	0	0	0
c68208_g1	14.72	17.23	45.55	48.66	82.61	150.94	111.6	116.04	4.63	18.18	76.06	126.11	67.24	59.02
c181878_g1	0	0	0	0	0	0	0	0	0	0	0	0	0	0
c140335_g1	0	0	0	0	0	0	0	0	0	0	0	0	0	0
c148668_g1	12.92	11.28	2.04	0.93	4.89	3.83	4.66	7.86	4.38	7.43	7.2	2.32	0	0.31
c130784_g1	0	0	0	0	0	0	0	0.74	0	0	0	0	0	0
c27958_g1	0	0	0	0	0	0	0	0	0	0	0	0	0	0
c141231_g1	0	0.42	0	0.48	0	0	0.42	0	0	0	0	0	0	0
c174399_g1	0	0	0	0	0	0	0	0	0	0	0	0	0	0
c123937_g1	0	0	0	3.77	0	0	0	0	0	0	0	0	0	0
c104567_g1	204.98	180	227.43	225.88	129.7	220.86	301.44	277.5	153.32	238.7	257.71	166.34	298.77	256.96
c113682_g1	1.3	2.13	0.49	0.54	0.67	0.66	1.1	1.15	0.47	0.78	1.25	2.28	0.48	1.1
c113682_g2	0.77	3.17	0	0.91	1.26	1.26	1.56	0	0	1.6	0	1.25	0	0.65
c113682_g3	1.35	1.44	0	0	1.08	3.42	0	0	0	0	0	0	0	1.06
c53760_g1	0	0	0	0	0	0	0	0	0	0	0	0	8.54	0
c114421_g1	3.87	3.99	3.96	4.43	2.75	1.95	2.77	3.1	3.29	2.45	3.38	3	2.77	2.68
c75284_g1	0.11	1.87	0.5	0.37	0.1	0.46	0	0.1	0.23	0.11	0.56	0.13	0.09	0
c53854_g1	0	0	0	0	0.64	0	0	0	0.74	0	0	0	0	0
c116599_g1	12.03	2.54	3.8	3.9	9.12	23.7	13.14	3.26	16.69	2.55	2.46	2.01	1.74	17.64
c116599_g2	3.43	5.75	5.37	7.05	3.05	2.31	3.37	4.52	1.84	4.4	5.16	5.22	2.71	2.13
c68888_g1	0	0	0.15	0	0	0.11	0	0.12	0.14	0	0.27	0.16	0.57	0
c128246_g1	0	0	0	0	0	0	0	0	0	0	0	0	0	0
c62868_g1	0	0.23	0	0	0	0	0	0.42	0	0.24	0	0.29	0	0
c22902_g1	0	0	0	0	0	0.4	0	0.44	0.96	0	0	0	0	0.44
c82316_g1	4.81	4.48	3.46	6.02	5.38	11.2	4.01	7.57	2.98	4.17	5.41	2.65	6.05	2.2
c71364_g1	0	0	0.29	0	0.45	0	0.51	0.23	0.26	0	0.26	1.95	0.84	0
c141853_g1	0	0	0	0.48	0	0.34	0.42	0	0.41	0	0	0	0	0
c196495_g1	0	0	0	0	0	0	0	1.4	0	0	0	0	0	0
c103394_g2	3.9	2.6	4.92	6.15	5.43	10.39	16.41	14.81	3.9	9.32	8.24	10.26	15.92	15.85
c100632_g3	0	0	0	2.4	0	0	0	0	0	0	0	0	0	0
c100632_g2	0.25	0.74	0.64	0.3	0.4	0.06	0.57	0.85	0.69	0.4	0.52	0.31	0.07	0.34
c100632_g1	0.46	0.85	0	0.07	0.65	1.72	0.87	1.37	0.22	0.19	0.06	0.21	0.71	0.3
c9023_g1	0	0	0	0	0	0	0	2.41	0	0	0	0	0	3.19
c93303_g2	0.79	1.14	0.22	0.9	0.86	2.47	0.39	1.4	0	1.02	0	0	0	0
c100632_g5	0	0	0	0	0	0	0	0	0	0	0	0	0	0
c100632_g4	0.59	1.05	2.6	2.63	0.82	1.25	1.21	0.76	1.59	0.66	1.25	1.54	0.91	1.16
c103347_g3	0.14	0.03	3.86	4.21	8.77	8.71	19.48	17.44	0.04	0.28	0.11	8.66	0.99	1.1
c103347_g2	0	0	0	0	0.72	0	0	0	0	0	0	0	0	0
c103347_g1	0.5	0.41	1.04	1.4	2.66	3.79	3.82	3.96	0.15	0.4	0.22	1.01	0.78	0.42
c182527_g1	0	0	0	0	0	0	0	0	0	0	0	0	7.39	0
c83489_g1	0.77	0.88	0.6	1.25	0.75	0.48	1.13	1.67	0.44	1.44	0.79	3.35	0.4	0.41
c195797_g1	0	0	0	0	0	0	0	2.38	0	0	0	5.79	1.5	1.87
c113889_g3	0	0	0.76	0.76	0	0	0	0	0	0	0.23	0	0.18	0
c115081_g1	0.66	0.82	1.79	2.13	0.74	0.55	1.06	1.7	0.59	0.69	0.89	1.03	0.5	0.35
c115081_g3	1.63	0	0	0	0	0	0	0	0	0	0	0	0	0
c74269_g1	0.81	2.01	4.15	0.94	3.08	1.3	4.03	1.72	4.18	2.09	0.82	2.79	3.41	4.38
c112838_g2	46.51	52.51	7.24	26.85	1.19	44.99	10.98	19.06	41.04	64.14	28.49	37.54	42.73	25.25
c112838_g3	7.32	10.82	3.22	2.55	1.95	2.1	2.59	1.73	7.41	4.74	3.38	6.06	5.31	4.69
c112838_g1	24.31	29.91	7.13	4.54	11.19	5.33	11.68	7.73	12.94	19.21	18.97	11.7	13.98	17.58
c59336_g2	0	0	0.7	0	0	0	0	0	0	0	0	0	0	0
c115472_g2	0	0	0	3.91	0	0	3.35	0	0	0	0	0	1.73	0
c115472_g1	37.74	40.72	95.94	91.56	112.32	83.01	116.42	115.32	19.52	49.86	44.23	80.67	23.41	24.92
c59336_g1	0	0	0	2.45	3.38	4.46	2.76	6.67	0.65	0	0	1.07	1.55	0
c3109_g1	0	0	0	0	0	0	0	0	0	0	0	0	0	0
c165428_g1	0	0	0	0	0	0	2.41	0	0	0	0	0	0	0
c196312_g1	0	0	0	0	0	0	0	0	5.8	0	0	0	0	0
c82303_g1	0.65	0.8	2.13	1.97	0.32	1.02	0.26	0.42	1.23	1.4	1.25	0.28	0.23	0
c106671_g4	0	0	0	0	0	6.06	0	0	0	0	0	0	0	0
c148888_g1	1.08	0.53	0	0	0	0.67	0.8	0.72	0	0.28	1.1	0.34	0	0.25
c106671_g6	0	0	0	0	0	0	0.83	0	0	0.29	0	0	0	0
c110982_g2	31.14	28.87	31.73	30.48	22.87	18.29	39.47	37.91	43.44	41.25	18.33	31.8	24.65	26.03
c47243_g1	0	0	0.56	0	0	0	0	0.44	0	0	0	0	0	0
c106671_g2	24.37	23.66	7.59	7.68	5.32	6.57	6.09	4.26	8.23	16.49	13.03	3.11	6.88	5.78
c106671_g3	14.8	10.2	7.78	7.43	4.82	7.05	12.43	11.69	20.75	27.7	14.6	11.33	56.4	57.53
c187663_g1	0	0	0	0	0	0	0	0	0	0.86	0	0	0	0
c173166_g1	0	0	0.62	0	0.45	0	1.08	0	0	0	0	0	0	0
c79090_g1	11.63	14.73	2.65	2.52	8.15	4.59	8.43	8.95	5.3	7.55	8.8	9.25	2.1	3.21
c169311_g1	0	0	1.17	0.79	0	0	0	0	0	0	0	0	0	0
c167621_g1	0	0	0	0	0	0	0	0	0.7	0	0	0	0	0
c172078_g1	0	0	0	0	0	0	0	0	0	0	0	0	0	0
c196846_g1	0	0	0	0	0	0	0	0	0	0	0	0	3.64	0
c195968_g1	0	0	0	0	0	0.91	0	0.98	0	0	0	0	0	0
c174532_g1	0.11	0.21	0	0	0.1	0	0.22	0.3	0.35	0.23	0.11	0	0.19	0.11
c147339_g1	0	0	0	0	0	0	0	2.06	0	0	0	0	0	0
c185695_g1	0.6	0.61	0	0	0	0.49	0	0	0	0	0.6	0	0	0
c35083_g1	0	0.49	12.03	0	0	0.21	0.25	0.45	0	0	0	0	0	0
c198229_g1	0	3.77	0	0	0	0	0	0	0	0	0	7.02	0	0
c85280_g1	0.1	0.47	0	0.11	0	0	0.1	0.18	0.72	0	0	0.34	0	0.19
c128210_g1	0	0	0	0	0	0	0	15.86	0	0	0	0	0	0
c75141_g2	0.1	1.16	0.37	0.46	0.43	0.24	0.14	0.76	0.03	0.49	0.03	0.18	0.21	0.1
c119588_g1	0	0	0	0.07	0.06	0.38	0	0.06	0	0.2	0.2	0.07	0.06	0
c189951_g1	0	0	0	0	0	0	0	0	0	0	0	0	2.25	0
c87956_g1	77.47	69.63	55.84	58.42	14.56	51.18	42.28	49.44	47.79	176.98	50.39	58.96	118.59	105.63
c189625_g1	4.04	0	0	0	0	0	0	0	0	0	0	0	0	0
c75251_g1	0	0.33	1.11	1.31	0	0	0	0	0	0.25	0	0	0.14	0.61
c176462_g1	0	0	0	0	0	2.31	0	0	0	0	0	0	0	0
c178014_g1	1.3	0	0	0	0	0	0	0	0	0	0	0	1.7	0
c64113_g1	0	0	0	0	0	0	0	0	0	0	0	0	0	2.64
c130975_g1	0	0	0	0	0	0	0	0	0	0	0	0	0	0
c130542_g1	0	0	0	0	0	0	0	0	0.41	0	0	0	0	0.37
c194782_g1	0	0	0	0	0	0	0	0	0	0	0	0	0	0
c166240_g1	0.56	0	0	0	0	0	0	0	0	0	0	0	0	0.49
c116068_g3	0	0	0	0	0	0	0	0	0	0	0	0	0	0
c96878_g7	0.16	0.37	0	0	0.11	0.33	0.22	0.2	1.46	0	0.4	1.92	2.13	2.28
c116068_g1	17.55	20.05	16.37	15.38	9.78	9.03	10.34	10.62	15.55	11.94	12.47	16.34	13.76	12.51
c96878_g5	2.68	2.19	1.18	1.42	0.9	2.75	2.04	1.65	2.32	1.07	0.84	0.5	0.51	0.39
c142614_g1	0	0	0	0	0	0	0	2.52	0	0	0	0	3.14	0
c96878_g3	0.66	0	0	0	0	0.12	0	0.21	0.33	0	2.17	1.61	0.21	1.06
c96878_g1	0	0	0	0	0	0	0	0	0	0	0.38	0	0	0.34
c52176_g1	2.69	2.36	0.31	1.55	0.47	2.67	0.53	0.72	0.55	3.34	1.37	1.37	1.76	0.5
c138940_g1	0	0	0	0	0	0	0	0	0	0	0	0	0	0
c148502_g1	0	0	0	0	0	0	0	3.61	0	0	3.95	0	0	0
c96878_g8	0.23	0	0	0	0.41	0	0.23	0	0.71	0	0.48	1.73	0.58	0.87
c161657_g1	0	0	0	0	0	0	0	0	0	0	0	0	7.67	0
c146052_g1	0	0.12	0	0	0	0	0.38	0.35	0	0.13	0.13	0.15	0	0.37
c108086_g1	68.07	69.05	61.71	71.68	91.43	94.1	78.73	80.69	70.35	73.2	73.28	64.98	50.83	47.93
c34833_g1	0	1.89	0	0	0	0	0	0	1.55	0	0	0	0	0
c52023_g2	0	0	2.09	3.16	0	0	0	0	0	0	0	0	0	0
c177915_g1	0	0	0	2.04	0.7	0.71	0	0	0	0	0	0	0	0
c52023_g1	0.11	0.1	0	0	0.09	0.18	0.31	0	0	0.11	0.11	0.26	0.19	0.32
c151889_g1	0	0	1.01	0	0	0	0	0	0	0	0	0	0	0
c105697_g1	11.17	9.61	7.79	7.57	11.42	15.56	10.11	9.05	24.43	11.62	14.47	20.11	21.88	24.69
c56270_g1	0	0	0	3.78	0	0	0	0	0	0	0	0	0	0
c188685_g1	0	0	0	0	0	0	0	1.09	0	0	0	0	0.91	0
c36755_g1	0	0	0	0	0	0	0	0	0	0	0	0	0	0
c47902_g1	0	0	0	0	0	0	0	0.36	0	0	0.83	0	0.64	0
c4464_g1	0	0	0	0	0	0	0	0	0	0	1.18	0	0	0
c15740_g1	0.19	0	0	0	0	0	0.18	0.32	0.19	0.19	0	0	0	0
c15404_g1	0	0	0	0.58	0	0	0	0	0.49	0.52	0	0.73	0	0
c90192_g1	0.18	0.25	3.23	3	0.32	0.55	0.43	0.16	0.37	0.37	0.47	0.19	0.1	0.11
c101168_g1	2.21	2.3	3.37	2.5	1.84	1.06	1.34	1.5	3.56	1.09	1.65	2.47	0.36	0.82
c83637_g1	0.23	0.66	1.03	0	0	0	0.22	0.4	0.46	0	0	0.56	0.37	0.21
c37687_g1	0	0	0	0	0	0	0	0	0	0	0	0	0	0
c101168_g2	1	1.31	1.15	1.54	1.14	0.55	0.99	2.07	1.34	1.03	0.68	1.76	0	0
c147603_g1	0	0	0	0	0	0	0	0	0	0	0.88	0	0.62	0
c15984_g1	0	0	0	0	0	0	0	0	0	0	0	0	0	0
c51765_g1	0	0	0	0	0.83	1.06	0	0.86	0	0	0	0	0	0
c88845_g2	0	0	0	0	0	0	0	0	0	0	0	0	0	0
c88845_g1	0.45	0.32	0.35	0.42	0.14	0.13	0.27	0.2	0.34	0.22	0.23	0.1	0.07	0.08
c166125_g1	0	0	0	0	0	0	0	0	0	0	0	0	0	0
c89807_g1	2.28	2.86	4.52	7.2	5.26	6.61	6.33	5.12	6.75	1.4	4.89	9.56	2.71	3.5
c43273_g1	0	0	0	0	0	0	0.12	0.11	0.25	0.12	0.49	0	0.31	0.46
c89807_g3	0	1.25	0.71	0	0	0	0.62	0	0.59	0	1.23	0.94	0	0
c76848_g1	4.99	2.75	3.01	0	3.9	0	0	0	6.41	0	0	10.83	0	0
c11222_g1	0	0	0.59	0	0	0	0	0	0	0	1.02	0	0	0
c189534_g1	0	0.59	0	0	0	0	0	0	0	0.61	0	0	0	0
c75425_g1	0.6	0.81	0	0	0.26	0.38	0	0	0.46	0.31	0.15	0.62	0.61	0.35
c12634_g1	0	0	0	0	0.5	0	0	0.53	0	0.62	0.6	0	0	0
c191393_g1	0	0	0	0	0	0	0	0.93	0.97	0	1.04	0	0.71	0
c175167_g1	0	0	0	0	0	0	0	0	0	0	0	0	0	0
c123957_g1	0	0	0	0	0	0	0	0	0	0	0	0	0	0.72
c77153_g1	2.52	2.02	2.58	3.22	1.64	2.72	1.65	2.13	2.11	1.61	1.7	1.67	1.68	1.56
c47461_g1	0	0	0.14	0	0.11	0	0	0	0.13	0.13	0	0.29	0	0
c60482_g1	4.23	2.46	0.7	0	1	0.49	0	0	5.27	5.02	1.22	1.84	0.9	0.53
c96984_g1	0.78	3.61	2.17	1.28	0.45	0.51	1.55	4.24	0.99	1.24	5.81	1.22	1.44	1
c27892_g1	0	0	0	0	0	0	0	0	0	0	0	0	0	0
c160040_g1	0	0	0	0	0.83	0	0	0.44	0	1.03	0.5	0	0	0
c111178_g2	5.33	6.38	6.61	6.13	5.1	3.37	4.62	5.26	5.19	4.14	5.46	6.06	4.07	3.91
c111178_g3	0	0	0	0	0	0	0	0	0	0	0	21.18	0	0
c111178_g1	17.77	18.65	23.11	20.95	11.5	8.27	9.14	9.96	18.81	13.97	13.73	11.53	11.2	10.67
c111178_g6	30.72	24.32	22.18	24.56	21.26	11.02	22	21.97	32.62	12.76	16.57	30.47	10.8	15.83
c111178_g4	0	0.44	0	0	0	0	0.87	0.39	0	0.9	0.44	0	0	0
c114429_g1	1.5	10.04	6.09	5.39	9.49	0.8	2.92	7.58	6.13	4.41	2.03	6.25	1.68	3.57
c157404_g1	0	0	0	0	0	0	0	0	0.8	0	0	0	0	0
c103996_g3	0	0	0	0	0	0	0	0	0	0	0	0	0	0
c77237_g1	10	5.01	11.1	13.13	3.53	6.87	4.59	3.7	4.55	13.79	11.42	3.47	14.12	5.26
c1989_g1	0	0	0.44	0	0	0.32	0	0	0	0	0.39	0	0	0
c168586_g1	0	0	7.43	0	0	0	0	0	0	0	0	0	0	0
c126036_g1	0	0	0	0	0	0	0	0	0	0	0	0	0	0
c149835_g1	0	0	0	0	0	0	1.86	1.6	0	0	0	0	0	1.35
c158456_g1	0	0	0	0	0	0.83	0	0.9	0	0	0	0	0	0
c56097_g2	0	0	0	0	0	0	0	0	0	0	0	1.06	0	0.35
c48433_g1	0	0	0	0	0	0	0	0	0	0	0.66	1.02	0.49	0
c160896_g1	0	0	0	0	0	0	0	0	0	0	0.71	0	0	0
c164770_g1	0	0	0	0	0	0	0	0	0	0	0	0	0	0
c25668_g1	0.15	0.42	0	0	0	0.12	0	0	0	0.15	0.15	0.17	0	0
c151510_g1	0	0	3.64	0	0	0	0	0	0	0	0	0	0	0
c197324_g1	0	0	0	0.43	0	0.61	0	0.33	0	0	0	0	0	0
c132546_g1	0.23	0.45	0	0	0.4	0	0	0	0	0	0	0	0	0
c198084_g1	0	0	0	4	0	0	0	0	0	0	0	0	0	0
c69067_g1	0	1.06	0.41	0.41	0	0	0	0.95	0	0	0	0	0	0
c154890_g1	0	0	0	0	0	0	0	0	0	0	0	0	7.67	0
c163462_g1	0	0	0	0	0	0	0	0	0	0	0	0	4.15	0
c47940_g1	0	0.56	0	0	0	0	0	0	0	0.3	0	0	0	0.27
c106001_g1	40.5	44.29	27.93	31.21	14.96	16.88	18.16	19.39	70.81	34.4	34.51	25.4	44.07	41.27
c93954_g1	0.43	0.13	1.07	0.38	3.1	2.69	2.92	2.72	0.08	0.08	1.09	2	0.39	0.3
c165219_g1	0	0	0	0	0	0	0.48	0	0	0	0	0	0	0
c129906_g1	0	0	0	0	0	0	0	0	0	0	0	0	0	0
c87038_g1	1.38	0.98	0.65	0.16	1.15	1.48	1.17	1.46	1.95	2.89	1.13	1.38	0.53	0.74
c75368_g1	0.14	0	0.16	0.27	0.13	0.2	0.23	0	0	0.24	0.29	0.5	0.12	0.49
c142257_g1	0	0	0	0	0	0	0	0	0	0	0	0	0	0
c154664_g1	0	0	0	0	0	1.77	0	0	0	0	2.01	0	1.21	0
c39240_g1	0	0	1.51	0	0	0	0	0	0	0	0	0	0	0
c160066_g1	1.43	0	0	1.73	0	0	0	1.28	0	0	0	0	0	0
c87911_g2	0	0.61	0.55	0.37	0	0	0	0.14	0.5	0.33	0.16	0	0	0.15
c87911_g3	0	0	0	0	1.17	0	0	0	0	0	0	0	0	0
c28520_g1	0	0	0	0	0	0	0	0	0	0	0	2.05	0	0
c87911_g1	0.31	0.29	0.35	0.12	0.19	0.35	0.1	0.37	0.43	0.22	0.64	0.24	3.76	0.9
c107335_g2	0.12	0.18	0.42	0.35	0.28	0.05	0.06	0.06	0.13	0.13	0.13	0.28	0.38	0.24
c55472_g1	0.62	0.3	1.07	0.36	0	0	0	0	0	0	0	0	0	0.29
c107335_g1	8.95	13.29	13.66	15.21	8.12	6.21	8.28	11.72	9.16	10.33	13.51	15.57	9.72	8.91
c140361_g1	0	0	0	0	0	0	0	0	0	0	0	0	0	0
c163141_g1	0	0	0	0	0	0	0	0	0	0	0	0	0	0
c17538_g1	0	0	0	0	0	0	0	0	0	0	0	0	0	0
c107657_g1	12.92	21.41	18.57	20.95	19.16	14.39	8.97	13.12	12.81	13.74	18.82	17.94	23.6	12.85
c180351_g1	0	0	0	0	2.33	0	0	0	0	0	0	0	0	0
c170099_g1	0	0	0	0	0	0	0	0	0	0	0	0	0	0
c177768_g1	0	0	0	0	0.19	0.36	0	0.19	0.22	0.22	0.22	0.53	0	0.2
c66955_g1	0	0	0.16	0.32	0.25	0	0.14	0.38	0.15	0.44	0.14	0.16	0	0.13
c166702_g1	0	0	0	0	0	0	0	0	0	0	0	0	0	0
c66955_g2	0.09	0.33	0.2	0.2	0.16	0.15	0.09	0.23	0.09	0	0.18	0	0.15	0
c166663_g1	0	0	0	0	0.25	0	0	0.25	0	0	0.29	0.37	0	0.79
c12345_g1	0	0	0.52	2.08	0	0	0	0	0	0	0	0	0	0
c169993_g1	0	0	0	0	0	0	0	0	0	0	0	0	0	0
c109351_g1	1	1.56	1.64	1.39	1.33	0.99	1.55	1.35	1.6	0.82	1.56	1.44	0.72	0.56
c108253_g1	0.36	0.61	0.44	0.62	0.3	0.11	0.29	0.32	0.24	0.24	0.64	0.5	0.49	0.06
c3779_g1	0	0	0.25	0.25	0.38	0.36	0	0.19	1.63	0.89	0.66	0	0	0.41
c70673_g1	0.83	0.83	0.96	4.36	1.06	1.03	2.5	3.34	0.83	0	2.53	4.06	0.98	1.13
c67789_g1	0.11	0.52	0	0	0.1	0.09	0	0.1	0	0.11	0.11	0	0	0
c98099_g4	0	0	0.16	0.16	0	0.12	0.28	0.13	0	0.29	0	0	0	0
c1986_g1	15.8	0	0	0	0	0	0	0	0	0	0	0	0	0
c98099_g6	0.19	0.19	0.77	0	0.34	0	0	0.35	0	0	0.2	0	0	0
c24777_g1	0	0	0	0	0	0	0	0	0	0	0	0	0	0
c163420_g1	0	0	0	0	0	3.08	0	0	0	0	0	0	0	0
c96210_g1	0.1	0.42	0.17	0.48	0.04	0.12	0.19	0.26	0.28	0.15	0.41	0.22	0.04	0
c5334_g1	0	0	0	0	0	0	0	0	0	0	0	0	0	0
c158857_g1	0	0	0.22	0	0.34	0.64	0	0.34	0	0	0	0	0.16	0
c40502_g1	0	0	0	0	0	0	0	0	0	0	0	0	0	0
c96151_g1	81.11	79.59	68.88	62.62	43.34	34.35	45.2	48.65	140.43	86.96	69.42	48.07	56.86	60.3
c101565_g3	0	0.48	0	0	0	0	0	0	0.47	0	0	0	0	0
c168753_g1	0	0	0	0	0	0	0	0	0	0	0	0	0	0
c116761_g1	0.97	1.71	2.7	2.98	1.04	1.18	1.3	1.77	1.6	4.13	2.09	2.79	2.91	3.49
c116761_g2	0.54	0.85	0.88	1.9	0.43	0.35	0.41	0.69	0.63	0.56	0.31	0.46	0.62	0.41
c168364_g1	0	0	0	0	0	0	0	0	0	0	0	0	0	2.97
c8822_g1	0	0	0	0	0.98	0	0	0	0	0	0	0	0	0
c105514_g3	0.35	0.26	5.44	9.94	0.28	0.49	1	1.54	0.28	0.77	0.21	1.41	0.29	0.25
c105514_g2	0	0	8.79	4.51	0.09	0	0	0	0	0	1.33	1.55	0	0
c95583_g2	10.04	3.06	3.41	0	3.43	0	2.96	2.56	1.29	3	2.86	2.75	0	0
c95583_g3	4.14	9.03	0	2.52	11.41	5.46	4.32	5.57	27.06	2.18	16.47	12.96	2.48	18.33
c106679_g1	24.61	21.73	13.95	21.84	15.68	14.7	18.04	16.18	22.89	15.24	32.78	27.48	14.5	21.72
c105514_g5	0	0	0	3.53	0	0	0	0	0	0	0	0	0	0
c105514_g4	0	0	0.3	0.3	0	0	0	0	0	0	0.27	1.32	0.21	0
c152303_g1	0	0	0	0	0	2.01	0	0	0	0	0	0	0	0
c97587_g1	9.67	15.8	10.27	11.78	5.66	2.83	4.75	7.21	15.21	11.26	12.95	10.6	10.31	9.28
c129097_g1	0	0	0	0	0	10.55	0	0	0	0	0	0	0	0
c3327_g1	0	0	0	0	0	0	0	0	0	0	0	0	0	0
c10558_g1	0.37	0	0	0	0	0.3	0.37	0	0	0	0	0	0.58	0
c143941_g1	0	0	0	0	0	0.95	0	0	0	0	0	0	0	0
c98036_g1	7.62	6.82	10.08	10.35	4.25	6.54	2.93	4	14.43	6.08	4.55	2.34	4.74	6.37
c15049_g1	0.14	0	0	0	0	0.17	0.07	0.18	0.22	0	0.21	0	0.06	0
c185614_g1	0	0	0	0	0	7.4	0	4.9	0	0	0	0	1.54	0
c62616_g1	0.24	0.7	0	0.28	0	0.22	0.24	0	0	0	0	0	0	0.22
c105059_g2	0	0	0	0	0	0	0.62	1.09	0	1.27	0	0	0	0
c105059_g1	23.39	26.53	15.11	15.47	11.4	13.29	11.46	11.53	22.36	26.65	26.54	18.44	18.89	19.63
c186974_g1	0	0	1.05	0.21	0	0	0	0	0	0	0.19	0	0	0
c185893_g1	0	0	0	0	0	0	0	0	0	0	0	0	0	0.95
c138470_g1	0	0	7.43	7.64	0	0	0	0	0	0	0	0	0	0
c55902_g1	0	0.1	0.23	0.35	0	0.09	0	0.37	0.11	0	0	0	0.09	0
c145006_g1	0	0	0	0	0	0	0.41	0	0	0	0	0	0	0
c25577_g1	0	0	0	1.19	0	0	0	0	0	0	0	0	0	0
c178038_g1	0	0	0.08	0.17	0.4	0	0.14	0.59	0	0.15	0.15	0.08	0.32	0.21
c12551_g1	0	0	0	11.03	0	0	0	0	0	0	0	0	0	0
c172755_g1	0	0	0	0	0	0	0	0	0	0	0	0	0	0
c101291_g1	38.56	29.14	45.2	42.84	18.47	7.71	10.27	19.15	24.73	26.68	24.63	42.89	15.85	23.82
c90928_g2	1.54	2.34	1.75	2.51	1.15	0.36	1.52	2.73	0	1.36	1.79	0.54	0	0
c166621_g1	0	0	0	0	4.36	0	0	0	0	0	0	0	0	0
c90928_g1	1.53	1.39	6.46	7.27	1.42	0.76	1.14	1.55	0.93	0.69	1.17	1.03	0.65	0.48
c193929_g1	12.15	0	0	0	0	0	0	0	0	0	0	0	0	0
c72972_g1	2.98	3.12	0.6	2.27	1.2	0	1.03	2.2	4.4	1.54	2.5	5.29	0.39	0.86
c150318_g1	0	0	0	0	0	0	0	0	0	0	0	0	0	0
c155970_g1	0	0	0	0	0	0	0	0	0	0	0	0	0	0
c55293_g1	0	0	0	1.9	0	0	0	0	0	0	0.55	0.8	0	0
c158875_g1	0	0	0	0	0	0	0	0	0	0	0	0	1.06	0
c117494_g1	0	0	0	1.48	0	0	0	0	0	0	0	0	0	0
c37208_g1	6.21	0	0	0	0	0	0	1.86	0	0	0	0	0	0
c87407_g1	13.7	12.43	15.2	14.24	30.39	34.84	21.31	23.27	12.29	10.1	10.62	21.55	13.62	15.82
c109980_g2	119.81	134.9	107.26	101.14	87.13	85.01	103.48	108.25	86.55	116.95	119.69	110.29	75.98	77.16
c109980_g1	0.81	0.64	0.35	0.06	0.73	0.42	0.25	0.56	0.6	0.7	0.48	0.06	0.05	0.15
c110469_g1	1.58	4.93	2.77	4.4	0.58	1.02	0.9	1.79	1.1	3.66	5.38	2.84	2.92	1.3
c79361_g2	0	0	4.85	2.68	0	0	0	0	0	0	0	0	0	0
c78337_g2	0	0	0	0	1.19	0	0	0	0	0	0	0	0	0
c78337_g3	0	0	0	0	0	0	0	0	0	0	0	0	0	0
c127667_g1	0	0	1.86	0	0	0	0	0	0	0	1.56	0	0	0
c78337_g1	0	0	0.08	0.32	0	0.06	0.34	0.56	0.07	0.07	0.07	0	0.18	0
c138714_g1	0	0	0	0	0	0	0	0	0	0	0	0	8.98	0
c149399_g1	0	0	0	0	0	0	0	0	0	0	0	0	0	0
c169187_g1	0	0	0	0	0	2.55	0	0	0	0	0	0	0	0
c178115_g1	0	3.41	0	0	0	0	3.24	0	0	3.24	0	0	0	0
c49460_g1	0.65	0.42	0	0	0	0.36	0.21	0.39	0	0.22	0	0	0	0
c113020_g1	0	0.17	0	0	0.3	0	0	0	0	0	0.53	0.21	0	0
c11448_g2	1.2	2.54	0	0	0	0	0	1.07	0	2.51	1.2	0	0	0
c96252_g1	0	0.07	0.9	0.59	0.03	0	0	0.04	0.25	0.09	0.22	0.1	0.63	0.34
c11448_g1	1.3	1.8	0.16	0.16	0.51	0.85	0.14	0.51	0.45	2.54	0.74	0	0	0
c143388_g1	0	0	0	0	0	0	0	0	0	0	0	0	0	0
c17273_g1	0	0.76	0.44	0	0	0	0.38	0	0	0	0.77	0	0	0
c130753_g1	0	0	0	0	0.54	0.26	0.63	0	0	0	0	0.41	0	0
c152894_g1	0	0	0	0	0	0	1.1	0.96	0	0	0	0	0	0
c187403_g1	0	0	0	0	0	0	0	0	1.32	0	0	0	0	0
c179641_g1	0	0	0	0	0	0	0	0	0	0	0	0	0	0
c73161_g1	0	0	0	0	0	0	0.4	0.44	0.09	0.08	0.17	0.46	0.91	0.95
c19133_g1	0	0	0	0	0	0	0	0	0	0	0	0	0	0
c111691_g2	0.62	2.81	2.29	3.27	0.8	2.31	0.74	0.53	1.35	1.54	0.78	1.39	1.95	1.25
c111691_g3	0	5.5	0	0	0	0	0	0	0	0	0	0	0	0
c111691_g1	1.08	1.73	3	4.59	2.7	1.34	0.82	1.61	6.17	2.33	1.96	1.54	5.12	5.55
c192988_g1	0	0	0	0	0	0.68	0	0	0	0	0	0	0	0
c61773_g1	0	0	0	0	0	0	0	0	0	0	0	0	0	0
c112319_g4	0	0	0	0	3.8	0	0	0	0	0	0	0	0	0
c112319_g2	11.96	10.27	80.1	83.98	213.39	388.33	230.95	216.32	21.44	15.75	11.45	98.09	17.49	14.12
c112319_g3	3.61	0	0	4.46	5.56	6.77	0	0	0	0	0	0	0	0
c199227_g1	0	0	0	0	0	0	0	0	0	0	9.12	0	0	0
c112319_g1	0	0	0.53	0.4	1.09	0.58	0.68	1.65	0	0.12	0.12	0.93	0	0
c60164_g1	0.4	0.5	0.06	0.14	0.17	0.37	0.25	0.21	0.13	0.32	0.33	0.14	0.16	0.37
c13075_g1	0	0	0	0	0	0	0	0	0	0	0	0.81	0	0
c153208_g1	0	0	3.38	0	0	0	0	0	0	0	0	0	0	0
c186517_g1	0	0	0	0	0	16.25	0	0	0	0	0	0	0	0
c177293_g1	0	1.32	0	0	0	1.05	1.28	0	0	0	0	0	0	0
c131593_g1	0.71	0	0	0	0.3	0	0	0	0	0	0.36	0	0	0
c186810_g1	0	0	0	0	0.61	0	0	0.66	0	0	0	0	0	0
c42405_g1	0.58	0.57	1	1.34	1	0.96	0.29	1.04	1.47	1.21	0.59	0	0	0.54
c158926_g1	0	0	1.37	0	0	0	0	0	0	0	0	0	0	0
c182313_g1	0	0	0	0	0	0	0	0	0	19.35	0	0	0	0
c23120_g1	0.12	0.12	0	0	0.11	0	0.12	0	0.13	0	0.25	0	0.11	0.47
c14901_g1	0	0	0	0	0	0	0	0	0	0	0	0	0	0
c99221_g1	0.85	1.51	1.44	1.64	0.56	1.14	0.88	0.92	2.5	1.51	1.54	1.47	1.57	1.05
c99221_g3	0.37	0.73	0.43	0.86	1.26	0	0	0	0.37	0.38	0	1	0	0
c99221_g2	0.46	0.82	0.52	0.42	0.37	0.39	0.49	0.37	0.87	0.57	0.34	0.66	0.48	0.49
c106462_g2	22.56	19.23	17.22	18.81	23.25	11.17	28.07	19.95	17.48	7.27	27.29	21.17	6.36	9.3
c106462_g3	6.89	11.77	8.9	7.06	5.26	7.79	5.14	6.54	3.05	5.42	5.19	8.36	4.69	3.86
c189312_g1	0	0.85	0	0.99	0	0	0	0	0	0	0	0	0	0
c106462_g1	0	0	0	0	0	0	0	0	0	0	0	0	0	0
c156606_g1	0	4.67	0	0	0	0	0	0	0	0	0	0	0	0
c106462_g4	2.68	2.59	3.53	4.25	2.16	0.86	3.67	4.22	2.11	2.13	2.74	3.52	0.86	1.55
c160048_g1	0	0	0	0	0	0	9.15	0	0	0	0	0	0	0
c185302_g1	0	0	0	0	0.47	0.68	0	0.24	0	0	0	0	0	0
c42543_g1	0	0.48	0.55	0	0	0	0	0	0.47	0	0	1.37	0	0
c63739_g1	0	0	0	0	0	0	0	2.18	0	0	0	0	0	0
c25840_g1	0	0	0	0	0.19	0	0	0.2	0	0	0	0.28	1.29	0
c77360_g1	0.64	0.22	0.45	0.54	1.06	1.07	0.86	0.92	0	0	0.08	0.44	0.49	1.07
c46874_g1	0	0	0.18	0.17	0	0	0	0	0.32	0.49	0.32	0.17	0.13	0.6
c17645_g1	0.47	0.23	0	0	0	0	0	0	0	0	0.24	0	0	0
c77775_g2	0	0.65	0	0	0	0	0	0	0	0	0	0	0	0
c77775_g1	0	0	0	0	0	0	0	0	0	5.58	0	0	0	0
c155354_g1	0	0	0	0	0	0	0	0	0	0	0	0	0	0
c185856_g1	0	0	0	0	0	0	0	0	0	0.31	0.3	0.38	0	0
c89171_g3	3.15	3.47	2.26	1.31	0.78	0	0	1.71	3.82	0	3.02	0	0	0
c111957_g1	7.25	9.96	5.87	5.66	4.16	3.07	4.84	4.05	6.29	4.78	5.3	5.76	2.84	5.48
c123801_g1	0	0	0	0	0	0	0	0	0	0	0	0	0	10.84
c13479_g1	0	0	0.84	1.27	0	0.15	0	0	0	0	0	0	0	0
c12157_g1	0	1.27	0	0	0	0	0	0	0	0	0	4.4	0	0
c193184_g1	0	0	0	0	0.53	0	0	0	0	0	0	0	0.94	0
c118847_g1	0	0	0	0	0	0	0	0	0	0	2.55	0	0	0
c98281_g2	0	0	0	0	0	0	0	0	5.15	0	0	0	0	0
c98281_g1	3.02	3.79	2.22	2.39	2.78	2.27	1.7	3.55	3.08	1.53	6.46	6.26	4.57	2.14
c69819_g2	0	0.76	0	0	0	0.43	0.26	0.46	0.26	0.27	0	0	0	0
c36228_g1	0.73	0.56	0.11	0	0.46	0.14	0.54	0.36	0.06	0.41	0.15	0	0	0
c198411_g1	0	0	0	0	0	0	0	0	0	0	0	0	0	0
c193852_g1	0	9.69	0	0	0	0	0	0	0	0	0	0	0	0
c39428_g1	0	0	0	0	0	0	10.43	0	0	0	0	0	0	0
c184164_g1	0	0	0	0	0	0	0	0	0	0	0	0	0	0
c134326_g1	0	0	0	0	0	0	0	0	1.07	0	0	0	0	0
c9765_g1	0	0	0	0	0.29	0.28	0	0	0	0	0.35	0	0.54	0
c181281_g1	0	0	0	0	0	0	0	0	0.64	0	0	1.04	1.96	1.72
c94994_g1	26.43	25.64	23.75	20.78	12.93	15.41	14.01	10.71	49.28	17.61	19.49	15.67	25.09	26.77
c106932_g1	0.44	1.14	11.52	12.12	4.81	1.9	1.63	2.22	3.09	1.98	2.26	5.23	1.53	1.15
c106932_g2	0.05	0.14	0.62	0.47	0.2	0.67	0.3	0.46	0.31	0.15	0.31	0.62	0.87	1.05
c101361_g1	0.1	0.09	1.32	0.77	0.09	0.16	0.1	0.17	0	0.1	0.6	0.22	0.33	0
c104180_g1	20.92	19.05	48.73	48.54	44.8	50.63	59.51	54.66	30.3	28.91	34.31	48.03	39.34	36.46
c101361_g2	0.52	0.27	0.75	1.77	1.15	0.65	0.94	0.4	0.85	0.37	0.65	0.28	0.36	0.54
c96368_g2	78.44	72.16	59.05	58.46	57.87	46.49	48.02	45.72	81.28	57.28	63.65	40.4	64.4	65.97
c96368_g3	1.5	0.5	1.16	0	0	0	1	0.44	0.98	0	0	1.45	0.38	0
c103142_g1	7.38	4.92	3.26	4.41	2.19	1.98	2.78	2.57	6.14	5.24	4.81	4.35	3.73	5.13
c51806_g1	0	0.73	0	0.84	0	0	0	0	0	0	0	0	0.52	0.61
c110496_g4	0	0	0	0	1.66	0	0	0.91	0	0	0	0	0	0
c137544_g1	0	0	0.28	0.28	0	0	0	0	0	0	0	0	0	0
c176495_g1	0	0	0	0	0	0	0	0	0	0	0	0	0	0.88
c180118_g1	0	0.25	0	0	0	0	0	0	1.29	0	0	0	0	0
c124094_g1	0	0	0	0	0	0	0	0	0	0	0	0	8.29	0
c81885_g1	0.18	0.16	0.1	0.52	0.25	0.15	0	0	0	0.09	0	0.31	0.39	0.36
c50075_g1	0.42	0.32	0.29	0	0	0.29	0.41	0.15	0.09	0	0	0.29	0.07	0.08
c131555_g1	0	0	0	0	0	0.68	0	0	0	0	0.83	4.09	0	0
c87839_g1	35.54	30.27	22.3	18.03	17.94	19.73	14.7	14.74	34.14	34.07	22.56	18.54	20.76	25.63
c158974_g1	0	0	0.73	1.47	0.52	0	1.26	0	0	0.65	0	0	0	0
c106239_g1	49.35	50.86	46.9	43.33	53.36	55.62	48.02	49.44	85.31	51.84	50.75	57.87	54.21	62.62
c57986_g1	0	0	1.67	1.01	2.26	0.24	3.18	2.85	0	0.3	0.3	2.63	0	0
c97341_g5	0	0	0.32	0	0	0	0	0.75	0	0	0.85	0	0	0
c56408_g1	0	0	0	0.61	0	0	0	0	1.02	0	0	0	0	0
c77258_g1	0.49	0.32	0.49	0.5	0.17	0.12	0.14	0.26	0.15	1.01	0.05	0.11	0.17	0.24
c42589_g1	0.6	0.43	0.51	0.17	0.66	0.13	1.03	1.07	0.31	0.77	1.23	0.53	0.25	0
c191856_g1	0	0	0	0	0	0	0	0	0	0.7	0	0	0	0
c106914_g2	0	0.95	2.15	2.17	0	2.26	1.86	0	0	0	2.75	0	0	0
c144498_g1	0	0	0.22	0	0	0	0	0.35	0	0.2	0	0	0.32	0
c169584_g1	0	0	0	0	0	0	0	0	0	0	0	0	2.48	0
c58897_g1	0	0	0	0	0	0	0	1.11	0	0	0	0	0	0
c80023_g1	7.85	6.15	1.33	1.33	2.73	4.64	2.03	3.13	5.82	4.66	2.04	1.53	3.18	4
c24033_g1	0	0.44	0	0	0	0	0.88	0	0	0	0	0	0	0
c97341_g1	43.23	34.47	47.81	51.68	42.38	28.65	46.26	46.11	27.8	22.42	26.84	46.7	16.08	15.84
c180556_g1	0	0.18	0	0.84	0	0	0	0	0	0	0.38	0	0	0
c95902_g3	0.06	0.12	0	0.22	0	0	0	0	0.33	0	0.26	0	0.86	0.25
c170635_g1	10.57	0	0	0	0	0	0	0	0	0	0	0	0	0
c190704_g1	0.13	0.25	0	0	0.15	0.11	0.13	0.29	0	0.2	0.24	0.11	0	0.03
c100902_g1	1.44	1.32	0.35	0.76	1.49	0.56	1.58	1.52	0.73	1.8	0.77	0.39	0.57	0.6
c55735_g1	0.24	0	0.27	0	0.21	0	0	0.42	0	0.25	0	0	0.2	0.22
c100902_g2	0.96	0.49	5.16	5.91	0.5	0.33	0.37	0.23	3.23	0.23	2	3.31	1.9	1.75
c36800_g1	0.91	0	0	0	0	0	0	0.81	0	0	0	0	0.64	0
c71160_g1	0.81	2.51	1.83	0.62	0.57	1.84	0.32	0	0.84	0.5	0.67	0	2.16	1.23
c13184_g1	0	0	0	0	0.43	0	0.74	0.22	0	0	0	0	0	0
c133462_g1	0	3.65	0	0	0	0	0	0	0	0	0	0	0	0
c160719_g1	0	0	33.64	33.23	0.28	0	0	0	0	0.67	0	0	0	0
c97268_g1	8.08	7.16	4.37	4.03	3.72	5.28	2.74	4.17	12.39	6.67	5.33	6.11	8.34	7.29
c100167_g6	0	0	0.16	0	0.25	0.24	0.14	0.12	0.15	0.15	0	0.16	0.12	0
c100167_g7	4.79	0	0	1.84	0	0	0	0	0	0	0	0	0.97	0
c181008_g1	0	0	0	0	0	0	1.9	0	0	0	0	0	0	0
c83372_g1	0	0	0	0	4.81	0	0	0	4.95	0	0	15.8	0	0
c165484_g1	0	0	0	0	0	0	0	0	0	0	3.32	0	0	0
c100167_g3	1.4	1.96	1.52	1.37	1.24	0.13	1.97	2.3	0.74	1.8	2.97	1.71	0.82	0.23
c188112_g1	0	0	0	0	0	0	0	0	0	0	0	0	0	0
c161931_g1	0	0	0.44	1.32	0	0	0	0	0	0	0	0	0	0
c100167_g8	13.52	12.79	12.13	11.2	7.85	8.3	8.59	8.23	2.26	26.05	7.49	2.18	0	0.06
c99578_g1	8.81	9.9	11.55	12.49	4.46	6.51	8.55	5.96	13.03	6.53	7.95	7.68	8.89	10.52
c39231_g1	0	0	0	0	0	0	0	0	0	0	0	0	0	0
c143329_g1	0	0	0	0	0	0	0	0	12.6	0	0	0	0	0
c144343_g1	0	0	0	0	0	0	0	0	0	0	0.54	0	0.41	0.47
c178990_g1	0	0	0	0	0	0	0	0	0	0	0	0	0	7.74
c94499_g5	0	0	0	0	0	0	0	0	0	0	0	0	0	0
c94499_g4	0.88	0.41	1.37	1.26	0.52	1.11	0.52	0.91	0.05	0.75	0.65	0.48	0.89	0.33
c94499_g1	0.57	1.09	0.73	2.72	0.95	0.12	0.14	0.3	0	0.27	1.1	2.37	0.05	0
c31174_g1	0	1.5	0	0	1.12	0	1.45	0	0	0	0	5.35	0	0
c94499_g3	0	0.52	0.37	0.25	0.19	0.18	0	0.49	0	0.79	0.22	0	0	0
c90043_g3	0.98	0.07	0.54	0.08	0	0.06	0.07	0	0.08	0.08	0.38	0.73	0.06	0
c51080_g2	0	0	0	0	0	0	0	0	0	0	0	0	1.87	0
c42789_g1	0	0.28	0.33	0.34	0	0	0.29	0	0	0.15	0	0.17	0.12	0
c51080_g1	0.21	0	0	0	0.55	0.35	0.62	0.56	0	0	0	0	0.17	0
c95997_g4	0	0	0	0	0	0	0	0	0	0	0	0	0	0
c114126_g1	0.18	0	2.84	0	0	0.62	0	0	0.19	0	0.19	5.07	0.31	0
c3259_g1	0	0	6.42	0	0	0	0	1.6	0	0	0	0	0	0
c30636_g1	0	0	0	0	1.71	0	0	0	0	0	0	0	0	0
c10550_g1	0	0	0	0	0	0	0	0	0	0	0	0	0	0
c79377_g2	0.55	1.21	0.52	0.21	0.57	1.85	0.98	1.14	0.48	1.04	1.78	1.86	0.55	0.44
c79377_g1	0	0.66	0	0.75	0	0.52	0.65	0	1.24	0	0.64	0	0	0
c50045_g1	0	0	0	0	0.26	0	0.3	0.53	0	0	0	0	0	0.28
c114458_g1	4.42	7.27	6.22	8.66	3.08	5.31	3.04	5.17	4.31	7.6	7.6	7.3	4.52	3.58
c163195_g1	0.29	0.55	0	0	0.09	0.73	0.19	0.17	0.3	0.6	0.2	0	0.5	0.09
c188841_g1	0	0	0	0	0	0	0	0	0	8.08	0	0	0	0
c198907_g1	0	0	0	0	0	0	0	2.6	0	0	0	0	0	0
c79138_g1	0.26	0.16	0.19	0	0.15	0.07	0.25	0.46	0.89	0.44	0.26	0.19	0.74	1.4
c79138_g2	0	0.23	0	0	0.16	0.05	0.06	0	0.13	0.25	0.19	0	0.16	0
c169363_g1	0	0	0	0	0	0	0.35	0	0	0	0	0	0	0.32
c117492_g1	0.46	0	0.78	0	0.4	0	0.45	0.61	0	0.24	0	0	0	0
c150293_g1	0	0	0	0	0	0	0	0	0.52	0.56	0.54	0	0	0
c96443_g1	12.53	12.81	7.35	5.8	4.2	0.97	4.15	4.84	11.78	14.43	6.95	5.74	4.66	5.22
c103857_g4	0	0	0	5.32	0	0	0	0	0	0	0	0	0	1.6
c103857_g3	0	0	0	1.26	1.13	2.8	1.23	0.95	0	0	0	0	0	0
c103857_g2	2.29	4.01	4.87	5.61	1.98	6.09	2.22	3.6	2.77	2.56	2.09	3.4	4.62	2.78
c103857_g1	0	0	0	0	0	0	7.82	0	0	0	0	0	0	0
c160660_g1	0	0	0	0	0	0	9.44	0	0	0	0	0	0	0
c72503_g1	0	0	1.81	1.21	0	0	0.17	0	0	0	0	0.21	0	0
c90659_g2	2.82	1.9	33.61	28.25	109.73	102.15	114.15	107.89	0.78	4.15	67.16	109.74	26.21	26.45
c132790_g1	0	11.32	0	0	0	0	0	4.51	0	0	0	0	0	0
c117534_g1	0	0	0	0.91	0	0	0	0	0	0	0	0	0	0
c62487_g1	0.55	0.58	0	0.19	0.28	0.18	0.12	0.3	0.18	0.35	0.25	0.1	0.02	0
c22525_g1	0.58	0	1.35	0.68	0.48	0	0	0	0	0	1.75	0	1.31	1.52
c57738_g1	0	0.3	0	0	0.26	0	0.61	0.82	0.62	0.63	0.31	0.4	0	0
c189757_g1	0	0	0	0	0	0	0	0	0	0	0	0	0	0
c124321_g1	0	0	0	0	0	0	0	0	0	0	0	1.23	0	0.64
c82727_g1	0.13	0.25	0.3	1.05	1.41	3.36	2.09	0.82	0.14	0	0.26	0	0.11	0
c82727_g2	0	0	0	0	1.1	0	0	0	0	0	0	0	0	0
c124334_g1	0	0	0	0	0	0	0	0	0	0	0	0	0.7	0
c54001_g1	0	3.4	5.1	2.57	0.87	0	0.35	1.58	2.34	1.02	0	3.84	0	0
c20118_g1	0	0	0	0.31	0.24	0.23	0.27	0.24	0	0	0	0	0	0.51
c124740_g1	0.15	0.29	0	0	0	0.13	0	0.14	0.16	0	0.16	0.36	0.26	0.15
c38917_g2	0	0	0	0	0	0.47	0.58	0	0.56	0.6	0	0.87	0.87	0.51
c38917_g1	0.54	0.54	0	0	0	0	0.54	0	0	0	0	0.79	0	0
c53702_g1	0.57	0.18	0	0.43	0	0	0	0.5	0.39	0	0.19	0.23	0	0
c118008_g1	0	0	0	0.4	0.3	0	0.35	0.62	0	0	0	0	0	0
c18603_g1	0	0	0	0	0	0	0	0	0	0	0	0	0	0
c128708_g1	0	0	0	0	0	0	0	0	0	0	0	0	3.43	4.47
c180502_g1	0.84	0	0	0	0	0	0	0	0	0	0	0	0	0
c138099_g1	0	0	0	0	0	0	0	0	0	0	0	0	0	0
c117291_g1	0	0	0	0	0	0	0	0	0	0	0	0	0	0
c40383_g1	0	0	0	0.68	0	0	0	0	0	0	0	0	0	0
c51537_g1	0	0	1.13	1.13	0	0.4	0	0	0	0	0	0	0	0.43
c180421_g1	0	0	0	0	0	0	0	0	0.49	0	0	0	0.38	0
c127581_g1	0	0	0	0	0	0	0	0	0	0	0	0	0	0
c92741_g2	0	1.2	0.69	0	0.49	0	0	0	0.57	0	1.19	0	0	0
c92741_g1	0.61	0.99	0.73	0.73	0.65	0.38	0.79	0.64	1.04	0.76	0.9	1.12	0.51	0.24
c65422_g1	0	0	0	0	0	0	0.93	0	0	0.95	0	0	0	0
c141445_g1	0	0	0	0	0	0	0	0	0	0	0	0	0.49	0
c161096_g1	0	0	0	0	0	0	0	0	5.95	0	0	0	0	0
c79387_g1	1.01	0.98	0.47	0.48	0.88	0.34	1	1.08	0.83	0.21	0.63	1.97	0.34	0.38
c1043_g1	0	0	0	0	0.13	0.12	0	0.13	0	0	0	0	0	0
c120725_g1	0	0	0	0	0	0	4.57	0	0	0	0	10.18	0	0
c179867_g1	0	0	0	0	0	0	0	0	3.23	0	1.82	0	0	0
c140810_g1	0	0	0	0	0.87	1.79	1.1	0	0	0	0	0	0	0
c32475_g1	0	0	0.27	0.53	0	0	0	0	0	0	0	0	0	0.22
c98385_g10	0	3.65	0	0	0	0	0	0	0	0	0	0	0	0
c81545_g1	3.35	3.22	1.9	1.66	1.27	1.41	1.55	1.87	3.37	2.4	3.63	2.15	2.9	3.62
c40142_g1	0	0	0	0	0	0	0	0	0	0	0	0	0	0
c103004_g4	1.2	2.37	1.52	2.12	1.44	3.69	2.67	2.57	1.33	1.13	1.72	1.97	3.02	1.86
c82391_g1	0	0	0	0	0	0	0	1.81	1.76	0	0	0	0	0
c103004_g2	4.12	4.85	1.4	3.28	2.67	1.61	4.99	2.44	1.28	2.27	0.56	2.55	1.4	0.79
c82391_g3	0	0	1.89	0	0	0	0	0	0	0	0.55	0	0	0
c82391_g2	0	0	0	0	0	0	0	0	0	0	0	0	0	0
c119469_g1	0	0	0	0	0	0	0	0	0	0	0	0	0	2.09
c189676_g1	0	1.53	0	0	0	0	0	0	0	0	0	0	0	0
c103776_g3	5.21	2.66	0.35	2.28	1.65	1.52	2.8	2.57	5.32	1.02	1.47	0.8	1.7	0.27
c14810_g1	0	0.21	0	0.24	0.19	0.53	0	0.38	0	0.22	0.22	0	0	0
c109525_g1	6.44	8.15	7.02	7.66	2.7	2.08	4.16	3.84	7.56	6.07	3.92	3.92	2.71	3.55
c14356_g1	0	0.62	0	0	0	0	0	0	0	0	0	0.94	0	0
c133340_g1	0	0	0	0	0	0	0	1.91	0	2.24	0	0	0	0
c123985_g1	0	0	0	0	0	0	0	0	0	0	0	0	0	0
c107106_g4	0.9	0	1.04	0.53	0	0	0	0	0	0	0	0	0	0
c199095_g1	0	0	0	0	0	0	0	0	1.03	0	0	0	0	0
c11135_g1	0	0	0	0	0	0	6.02	0	0	0	0	0	0	0
c19789_g1	3.19	0	0	0	0	0	0	0	0	0	0	0	0	0
c98200_g1	2.17	1.92	3.3	1.51	0.25	1.05	0.84	0.8	1.54	1.76	0.85	0.67	2.1	2.48
c96385_g2	0	0.24	0.21	0.57	0.17	0.43	0.31	0.45	0	0.33	0.6	0.49	0.27	0.49
c76855_g1	0.5	0.67	0.47	0.33	0.11	0.21	0.29	0.22	0.87	0.31	0.47	0.18	0.64	0.61
c177342_g1	0	0	0	0	0	0	0	0	2.05	0	0	0	0	0
c112763_g2	4.57	6.39	5.19	8.07	2.46	7.97	3.28	4.57	5.13	8.3	9.71	4.61	12.92	7.63
c112763_g1	28.72	35.53	27.47	28.37	13.72	8.13	20.34	22.69	20.75	22.95	25.59	22.55	24.57	21.22
c88825_g2	0.69	1.15	0.52	0.35	0.2	0.06	0.75	0.48	0.48	0.95	0.39	1.28	0.59	0.3
c108818_g1	8.61	7.06	15.65	13.1	6.82	8.23	9.91	7.42	13.3	19.93	12.53	8.17	7.76	9.01
c147096_g1	0.64	0	0	0	0.19	0	0	0.19	0	0	0	0	0	0
c83151_g1	0.11	0	0.26	0.13	0	0	0	0.5	0.35	1.29	0.23	0.26	0.39	0
c129756_g1	0	0	0	0	0	0.2	0	0	0	0	0	0.9	0	0
c132409_g1	0	0	0	0	0	0	0	0	0	0	0	0	0	0
c103252_g1	0.33	0.39	0.48	0.75	0.67	0.19	0.45	1.2	0.27	0.35	0.73	0.47	0.7	0.34
c126392_g1	0	0	1.42	0	0	0	0	0	0	0	0	0	0	0
c75933_g1	0	0	0.64	0.42	0	0.48	0	0.34	0.77	0.95	1.75	0.22	0.16	0.52
c96237_g1	1.26	1.22	0.69	0.46	1.58	2.31	1.11	1.99	0.36	0.62	1.16	0.58	0.51	0.66
c85348_g1	0.69	1	0.92	0.8	0.2	1.33	1.17	1.07	1.04	0.93	0.99	0.59	1.5	0.82
c101468_g3	2.47	2.36	0.55	0.72	4.21	7.28	4.09	3.11	0.18	0.55	2.16	4.39	2.72	2.98
c101468_g2	0	0	2.04	0	0	0.46	0	0	0	0	0	0	0	0.99
c101468_g1	1.54	0	1.91	0.96	0	0	0	0	0	0	0	0	0	0
c54288_g1	0	0	0.55	0	0.42	0	0.24	1.07	0	0	0.73	0.3	0	0
c102528_g1	5.27	7.85	9.47	6.99	6.75	3.12	7.14	7.67	2.45	3.12	4.92	5.55	1.95	1.79
c107515_g2	5.97	6.57	8.64	8.94	3.98	3.8	3.49	3.65	5.51	4.98	4.37	4.31	4.16	4.06
c107515_g1	17.33	14.85	16.5	16.41	14.05	14.58	11.85	11.34	17.01	15.8	14.48	15.87	18.44	18.33
c49277_g1	0.09	0	0	0	0	0.15	0.09	0	0	0	0.55	0.61	0.85	1.47
c42094_g1	0	1.06	0	0	1.63	1.67	1.81	0	1.55	0	1.01	0	0.69	0
c139782_g1	0	0	0	3.79	0	0	0	0	0	0	0	0	0	0
c178760_g1	0	0	0	0	0	0	0	0	0	0	0	0	0	0
c145048_g1	0.21	0.3	0	0.12	0.28	0	0.1	0.09	0	0.11	0	0	0	0
c160085_g1	0	0	0	0	0	0	0	0	0	0	0	0	0	0
c82697_g1	1	2.53	0	0.31	0.06	0.25	0.53	1.16	0.52	2.92	0.53	1.01	0.11	0.19
c82697_g2	0	0	0	0.44	0	0	0	0.34	0.38	0	0	0	0	0
c175_g1	0	0	0	0	0	0	0	0	0	0	0	0	0	0
c119648_g1	0	0	0.64	1.18	0	0	0	0	0	0	0.29	0	0	0
c42781_g2	0	0	0	0	0	0	0	0	0	0	0	0	0	0
c130791_g1	0.26	0	0	0	0.23	1.08	0	0.23	0.27	0	0	0	0	0.24
c60814_g1	0	0	0	0	0	0	0	0	0	0	0	0	2.71	0
c49845_g1	0.1	0	0.33	0.22	0.09	0.16	0.29	0.35	0.1	0	0.1	0.65	0.17	0.19
c63928_g1	0	0	0	0	4.06	0	0	1.53	0	0	0	0	2.12	0
c138008_g1	0	0	0	0	0	0	0	0	0	0	0	0	0	0
c183821_g1	0	0	0	0	0	0	0	0	0	0	11.99	0	0	0
c131134_g1	0	0	0	0	0	0	0	0	0	0	0	0	1.47	0
c155112_g1	0	0	0	0	0	0	0	0	0	0	5.25	0	0	0
c14071_g1	5.6	0	0	0	0	0	0	0	0	0	0	0	0	0
c193985_g1	0	0	0	0	0	0	0	0	0	0	0	0	0	7.74
c44849_g1	0	0	0	0	0	0	0.33	0	0	0	0	0.89	0.54	0.31
c100256_g3	1.09	0.71	0.17	0.17	0.61	0	1.34	0.92	2.43	0.54	9.85	4.29	2.91	3.49
c146632_g1	0.35	0	3.14	1.97	14.94	12.42	6	7.09	0	0	0	0.13	0.2	0
c128198_g1	0	0	0	0	10.03	0	0	0	0	0	0	0	0	0
c116243_g1	1.87	2.28	4.73	3.36	1.46	0.61	1.64	1.83	2.91	0.97	2.29	2.36	1.54	2.13
c79130_g1	1.28	1.66	0.9	0.54	1.14	1.55	1.25	1.28	1.91	1.65	0.98	0.09	1.24	0.69
c49957_g1	0	0	0	16.14	0	0	0	5.89	2.72	3.46	3.24	0	5.32	0
c162629_g1	0	0	0	0	0	0	0	0	0.45	0.48	0	0	0	0
c16375_g1	0	0	2.96	0	0	0	0	0	0	0	0	0	0	0
c39694_g1	0	0	0	0	0	0.45	0	0	0.74	0	0	0	0.3	0.17
c179502_g1	0	0	0	0	0	0	0	0	0	0	4.02	0	0	0
c188761_g1	0	0	0	0	0	1.1	1	0.6	0	0.35	0	0	0.27	0
c95815_g1	5.57	10.48	7.46	6.55	2.6	1.7	2.65	3.96	3.69	6.22	9.18	4.18	4.37	3.79
c180698_g1	0	0.24	0	0	0	0	0	0	0	0	0	0.29	0	0.36
c133664_g1	0.33	0	0	0	0	0	0	0	0	0	0.33	0	0	0
c110200_g1	10.99	9.26	18.89	19.15	20.85	28.15	29.42	28.99	28.37	27.62	8.66	15.22	19.28	19.02
c161696_g1	0	0	0	0	0	0	0	0	0	0.61	0	0	0.88	0
c37024_g1	0	0	0	0	0	0	0	0	0	0	0	10.13	0	0
c15268_g1	0	0	0	0	0	0	2	0	0	0	0	0	1.17	0
c55205_g1	0.17	0.16	0.1	0.1	0.3	0	0	0.15	0.18	0.09	0	0.19	0	0
c158267_g1	0	0	0	0	2.24	5.27	0	0	0	0	0	0	0	0
c84560_g1	1628.27	1336.48	977.95	944.15	1361.99	1567.65	1163.36	1149.02	1965.77	1187.86	1483.82	899.97	1174.12	1298.25
c187800_g1	0	0	0	0	0	0	0	0	0	0	0	0	1.43	0
c26169_g1	0	0	0	0	0	0	0	0	0	0	0	0	0	0
c73024_g1	0	0	0	0	0	0	0	0	0	0	0	0	0	0
c73024_g2	0	0	1.67	1.02	0	0	0	0	0	0	0	0	0	0
c87242_g2	0.03	0.17	0.18	0.18	0.22	0.23	0.29	0.28	0.42	0.14	0.14	0.14	0.16	0.1
c87242_g1	4.61	2.77	6.45	9.65	4.18	7.02	3.21	5.18	3.52	7.76	7.09	3.49	11.87	7.78
c37213_g1	0.51	0	0	0	0	0	0	0	0	0	0	0	0	0
c111615_g1	6.8	5.03	7.77	7.58	11.61	21.37	12.05	11.7	6.75	6.33	3.92	8.42	5.12	5.09
c152199_g1	0	0	0	0	0	0	0	0	0	0	0	0	0	0
c97715_g1	27.07	31.39	20.82	20.59	11.63	8.37	27.38	31.43	20.43	25.41	11.52	24.35	10.19	9.01
c72366_g1	0	0	0.37	0	0	0	0	0.14	0	0	0.17	0	0	0
c183312_g1	0	0	0	0	0	0	0	0	0	0	0	0	0	4.89
c42235_g1	0.37	0	0.43	0	0	0	0	0	0	0	0	1.5	0	0
c168011_g1	0	0	0	0	0	0	0	0	0	0	0.89	0	0.62	0
c71689_g1	0.69	7.08	11.3	18.71	0.57	2.82	0	1.23	6.62	5.02	2.78	6.55	1.52	3.56
c96603_g1	0.24	0.45	0.87	0.27	0.79	0.35	0.06	0.16	0.31	0.49	0.24	0.2	0.05	0.06
c28577_g1	0	0	0	0	0	0	0	0	0	0	0	0	0	0
c137620_g1	0	0	0	0	0	0	0	0	0	0	0	0	0	0
c30527_g1	2.57	2.83	0	3.15	0	0	0	0	0	0	0	0	0	1.83
c81452_g1	0.27	0.78	0.46	0.63	0.61	0.7	0.4	1.09	0.56	0.14	0.14	0.33	0.24	0.27
c94491_g1	24.47	23.01	15.43	13.96	23.62	23.01	25.72	23.33	23.4	25.15	11.61	8.49	3.89	4.76
c94491_g2	0	0.5	0	0	0	0	0.26	0	0.53	0	0	0	0.64	0.24
c51575_g1	0.23	5.84	0.52	0.39	0	0.1	0	0	0	0	0.12	0	0	0.11
c179128_g1	0	0	0.23	0	0	0.17	0	0.53	0	0.2	1.01	0.24	0	0
c23675_g1	0	0	0	0.58	0	0	0	0	0	0	0.5	0	0.38	0
c112501_g1	3.14	2.47	9.19	9.41	13.94	20.4	14.99	17.6	0.81	3.84	10.57	21.69	4.46	4.22
c112501_g2	12.41	10.57	25.22	22.48	38.63	62.3	63.41	59.37	6.94	11.58	36.72	75.1	20.41	23.76
c8926_g1	0	0.91	0	0	0	0	0	2.33	0	0	0	0	0	0
c51817_g1	0	0	0	2.04	1.4	1.42	1.75	0	0	0	1.72	5.77	3.65	0.72
c98911_g2	0	0	1.36	0.87	0	0.21	0	0	1.01	0	1.13	0.98	2.49	2.57
c97390_g1	3.69	2.51	3.05	2.75	9.95	8.87	6.51	8.8	1.24	2.98	4.96	2.6	0	0
c89983_g1	5.18	4.93	21.92	20.81	61.39	61.75	60.41	54.65	0.85	4.73	10.3	21.44	7.97	6.86
c98911_g1	0.76	0.87	1.18	1.41	0.93	0.56	0.98	0.95	1.11	1.27	0.93	1.2	1.27	0.98
c25231_g1	0	0	0	0	0	0	0	0	0	0.31	0.93	0	0	0
c118515_g1	0	0	0	0	0	0	0	0	0	0	0	0	4.21	0
c105331_g1	28.95	26.61	21.65	22.46	14.26	11.49	12.94	14.02	26.09	25.1	24.76	18.92	24.6	23.07
c185680_g1	0	0	0	0	0	0	0	0	0	0	0	0	0	0
c166477_g1	0	0	1.61	0	0	0	0	0	0	0	0	0	0	0
c85295_g1	0.21	0	0	0.1	0	0	0.18	0.22	0.09	0.19	0.09	0.14	0.1	0.09
c116865_g1	2.96	5.45	3.68	4.63	2.55	2.52	2.08	3.6	3.14	4.3	3.25	3.55	2.5	2.93
c116865_g2	0.77	0.72	1.45	1.16	2.2	2.82	2.39	1.86	0.88	0.76	2.33	2.1	1.69	2.08
c85295_g2	0	0	0	0	0	0.34	0	0	0	0	0	0	0	0
c117223_g1	0	0	0	0	0	3.45	0	0	0	0	0	0	0	0
c153871_g1	0	0	0	0	0	0	0	0	0	0	0	0	0	0
c87695_g1	0	0.55	0	0	0.49	0.7	0.84	1.06	0	0	0.29	0.65	0	0
c24823_g1	0	0	0	0	0	0	0	0	1.3	0	0	0	0	0
c8364_g1	0	0	0	0	0	0	0	2.85	0	0	0	0	0	0
c114091_g1	8.93	7.87	5.16	5.56	5.17	9.78	7	7.43	8.83	5.92	2.4	5.48	10.09	9.8
c158835_g1	0	0	0	0	0	0	0	0.5	0	0	0	0	0	0.5
c100511_g1	15.11	17.09	13.95	10.65	7.18	11.73	8.39	8.28	15.46	12.58	11.44	13.13	9.1	10.44
c6278_g1	0.23	0.22	0	0	0	0	0	0.21	0	0.24	0.47	0	0	0
c96409_g2	0	0	1	0.8	1.9	2.42	3.12	2.21	0	0.1	0.82	1.07	1.71	0
c96409_g1	35	29.13	37	36.21	24.62	19.29	30.88	31.8	38.1	66.71	46.09	32.62	110.16	121.92
c169668_g1	0	0	0	0	0	0	0	9.38	0	0	5.11	0	0	0
c181079_g1	0	0	0	0	0	0	0	0	0	0	0	0	3.3	0
c165435_g1	0	0	0	0	0	0	0	0	0	0	0	0	0	3.12
c184396_g1	0	0	0	0	0	0	0	0	0	0	0	13.83	0	0
c123897_g1	0	0	0	0	0	0	0	1.86	0	6.54	0	0	0	0
c42392_g1	0	0.36	0.42	0	0.31	0.3	1.1	0	0	0	0.37	0.5	0	0
c42392_g2	0	2.32	0	0	0	0	0	0	0	0	0	0	0	0
c131316_g1	0	0	0	4.46	5.56	0	0	0	0	0	0	0	0	0
c144984_g1	0	0	0	0	0	0	2.78	0	0	0	0	0	0	0
c92103_g1	3.45	3.98	2.93	3.41	2.52	4.31	1.87	2.48	2.18	2.84	4.21	4.64	4.49	2.64
c30536_g1	0	8.74	9.25	38.23	5.71	0	16.37	0	11.59	8.02	7.44	38.32	0	8.95
c106112_g2	1.81	1.48	1.49	1.95	1.31	0.59	1.09	1.26	1.99	0.99	1.23	1.3	0.51	0.86
c167644_g1	0	0	15.09	0	0	0	0	0	0	0	0	0	0	0
c158610_g1	0	0	0.78	0.78	0	0	0	0	0	0	0	0	0	0
c169451_g1	0	0	0	0	0	0	11.56	0	0	0	0	0	0	0
c188154_g1	0	0	0	0	0	0	2.48	0	0	0	0	0	1.37	1.71
c107379_g3	0.49	1.95	0.56	0	0	1.19	1.46	0.86	0.48	3.02	3.92	2.8	0.75	0.43
c61978_g1	0.48	0.97	1.94	2	0.3	0.79	1.27	0.86	0.36	0	0	1.92	0	0
c97242_g1	0	0	0	0	0	0	0	0	0	0	0	0	0	0
c117090_g1	0	0	1.23	1.24	0	0	0	0	0	0	0	0	0	0
c170148_g1	0	0	0	0	0	0	0	2.41	0	0	0	0	0	2.12
c148131_g1	0	0	0	0	0	0	0	0	0	0	0	0	0	0
c192231_g1	0	0	0	0	0	0	0	0	0	0	0	0	0	0
c36951_g1	0	0	0	0	0	0	0	0	0	0	0	0	0.55	0.65
c110716_g1	3.89	3.65	5.68	6.03	1.16	1.47	1.73	1.8	6.86	2.48	2.12	1.61	2.32	2.09
c123735_g1	1.44	0.97	0	0	0.4	0	0	0	0.47	0	0.49	2.08	0.37	0
c173191_g1	0	0	0	0	0	0	0	0	0	0	0	0	0	0
c80789_g1	3.47	0.66	0.26	0.09	0.28	1.64	0.3	0.16	0	0.49	0.4	0.09	0.74	0.49
c185284_g1	0	0	0	0	0	0	0	0	0	0	0	0	0	0
c125365_g1	0	0	0	0	0.7	0	0	0	0	0	0	1.72	0	0.37
c8405_g1	0	0	0	0	0	0	0	0	0	0	0	0	0	0
c99395_g1	10.42	7.45	10.02	8.7	15.51	11.08	13.94	12.95	14.49	4.98	12.51	13.11	29.23	30.59
c100101_g3	0.52	0	0	0.26	0	0	0	0	0.23	0.47	0	0	0	0
c92973_g10	1.38	0.27	0.63	0.64	0.48	0.69	0.27	0.49	1.4	0.29	0.56	0	0.9	0.26
c92973_g11	0	0	1.21	1.82	0	0	0	0	0	0	0	0	0	0
c146472_g1	0.38	0	0	0	0.32	0	0	0.34	0	0	0	0	0	0
c67336_g1	0	0.31	0	0	0.55	0	0.32	0	0.32	0	0	0	0	0
c181243_g1	0	0	0	0	0	0	0	6.58	0	0	0	0	0	0
c8171_g1	0.15	0.14	0	0	0.26	0	0	0.13	0	0	0	0	0	0
c145040_g1	0	0	0	0	0	0	0	0	0	0	0	0	0	5.95
c108884_g1	2.4	2.34	1.39	1.99	1.19	0.63	0.84	0.95	1.67	1.89	1.14	2.31	2.85	3.15
c72159_g1	0	0	0.45	0	0	0	0	0	1.93	0	0	0	0.61	0.35
c136734_g1	0	0	0	0	0	0	0	0	0	0	0	0	6.4	0
c114102_g2	0.34	0.16	0.96	0.77	0.3	0	0.33	0.9	0.52	0.35	1.55	0.8	0.57	1.12
c114102_g3	0	0	0.51	0.62	0	0.08	0.09	0.08	0	0	0	0.1	0	0.26
c114102_g1	1.08	0	0	0	0	0	0	0	1	0	1.08	0	0.73	0
c131784_g1	0	0	0	0	0	4.65	0	0	0	0	0	11.55	0	0
c153112_g1	0	0	0	0	0	0	0	0	0	0	0	0	0	0
c114102_g4	26.47	39.34	15.62	14.47	12.03	13.93	17.55	21.73	15.39	20.71	18.69	18.92	10.2	12.7
c136896_g1	0	0	0	0	0	0	0	0	0	0	0	0.73	0.39	0
c191192_g1	0	0	0.23	0.24	0	0	0	0	0	0	0	0.25	0.17	0
c57065_g1	0.26	0.25	0.3	0.42	0.09	0.04	0.1	0.28	0.17	0.49	0.43	0.87	0.25	0.29
c123366_g1	0	1.72	0	0	1.27	0	0	0	0	0	0	0	0	0
c60185_g1	0	0	0.57	0	0	0	0	0	0	0.51	0	0	0	0
c171921_g1	0	0	0	0	0	0	0	0	0.56	0.6	0	0	1.31	0
c311_g1	0	0	0	1.56	0	0	0	0	0	0	0	0	0	0
c173887_g1	0	0	0	0	0	0	0	0	0	0	0	0	0	0
c123904_g1	0	0	0.85	0	0	1.19	0.74	0	0.69	0	0	0	0	0
c9755_g1	0	0	0	0	0	0	0.61	0	0	0	0.61	0	0.45	0
c161711_g1	0	0	0	0	0	0	0	0	0	0	0	0	0	0
c154233_g1	0	0	0	0	0	1.59	0	0	0	0	0	0	0	0
c171895_g1	0	0	0	0	0	0	0	0	0	0	3.67	0	0	0
c79471_g1	0	0.82	0.93	0	0.65	0	0	0	1.5	0.82	0.79	0	0	0
c196057_g1	0	0	0	0	0	0	0	0	0	0	0	0	0	0
c10786_g1	0	0	0	0	0	0	0.42	0	0	0.44	0.43	0	0.33	1.14
c147718_g1	0	0	0	0	0	0	0	0	0	0	0	2.33	0	0
c46987_g2	0	0	0	0	0	0	0	0	0	5.12	0	0	0	0
c18156_g1	5.6	0	0	0	0	0	0	10.17	0	0	0	0	0	0
c110081_g1	59.05	70.55	94.55	91.99	66.64	27.69	70.64	70.43	41.28	126.54	108.99	69.46	13.71	17.17
c85325_g1	18.59	19.18	10.63	10.03	9.48	5.58	13.12	14.56	13.64	11.74	8.78	13.6	4.98	7.15
c188690_g1	0	0	0	0	0	0	0	0	0	0	0	0	0	1.91
c88946_g1	1.16	0.99	0.45	0.13	1.12	0.71	0.97	1.72	0.35	1.63	1.11	0.94	0	0.22
c88946_g2	11.66	0	0	0	0	11.58	0	0	0	0	0	0	0	0
c195786_g1	0	0	0	0	0	0	0	0	0	0	0	0	0	0
c97083_g2	0.15	0.28	0	0.17	0	0	0	0.13	0	0	0	0.52	0.12	0
c51956_g1	0.69	0.81	1.06	0.58	0.46	1.08	0.92	0.69	1.96	0.8	0.26	1.35	0.88	0.66
c72777_g1	0	0.16	0.19	0.39	0	0	0.17	0.6	0	0	0.17	0.4	0.29	0.16
c62816_g1	0	0.16	0.37	0.37	0.29	0	0	0	0.17	0	0.17	0	0	0
c3247_g1	0	0	0	0	0	0	0	0	0	0	0	0	0	0
c183202_g1	0	0	0	0	0	0	0	0	2.2	0	0	0	0	0
c158396_g1	0	0	0	0	0	0	0	0	0	0	0	0	0	0
c114434_g1	1101.35	1190.35	608.2	601.62	605.47	321.86	536.34	546.12	1487.72	783.78	972.14	471.06	890.99	847.72
c150173_g1	0	0	0	0	0	0	0	0	0	0	0	0	0	0
c91719_g1	2.8	3.84	2.13	1.87	2.05	7.85	4.28	1.45	3.82	2.17	2.51	4.04	4.62	2.62
c131668_g1	0	0	0	0	0	0	0	0	0	0	0	0	4.88	0
c139496_g1	0	0	0	0	1.49	0	0	0.81	0	0	0	0	0	0
c91719_g2	15.83	21.17	42.16	23.44	14.73	61.41	16.74	11.42	10.59	3.35	12.55	7.17	15.57	13.06
c99258_g5	0	0	0	0	0.22	0	0	0	0	0	0	0	0.42	0.47
c99258_g4	0.34	0	0	0	0	0	0	0.15	0	0	0	0	0	0
c99454_g1	22.26	22.99	12.93	12.73	8.43	17.81	8.15	9.41	28.19	18.73	16.94	13.12	15.2	16.51
c99258_g6	0	0.21	0.25	0	0	0	0	0.39	0	0	0.23	0	0	0
c99258_g1	7.47	7.67	8.17	9.99	7.44	17.03	10.41	7.58	14.77	21.87	9.4	6.47	32.83	34.5
c99258_g3	0.71	0.57	0	0.14	0.81	0.1	0.35	0.63	0.12	0	0.12	0.82	0.3	0.68
c119141_g1	0.29	0.28	0	0.33	0	0.72	0	0	0	0	0.29	0	0.47	0
c114154_g1	49.45	52.12	64.69	62.51	67.14	48.47	69.92	76.18	53.52	45.52	67.06	83.06	63.27	66.06
c74137_g1	0	0.31	3.14	3.09	0.04	0.13	0.04	0.2	0.05	0.13	0	0.16	0.3	0.25
c77429_g1	0	0	0	0	0	0	0	0	0	0	0	0	0	0
c161233_g1	0	0	0	0	0	0.54	0	0	0	0	0	0	0	0
c48941_g1	0	0	0	0	0	0	0	0	0	0	0	0	0	0
c125010_g1	0	0	0	0	8.33	0	0	0	0	0	0	0	0	0
c4128_g1	0	0.68	0.53	0	0	0.19	0	0	0	0.48	0	0	0.19	0.44
c92703_g4	0	1.84	0	0	0	0	0	0	0	0	1.7	0	0	0
c135229_g1	1.12	0	0	0	0	0	0	0	0	2.33	0	0	0	0
c92703_g1	0.21	0.33	1.85	2.76	1.57	0.06	0	0.14	0.36	0.2	0.38	0.2	0.27	1.32
c188421_g1	0	0	0	0	0	0	0	0	0	0	0	0	0	0
c92703_g3	3.75	3.9	3.79	2.59	3.25	1.64	3.4	3.46	1.46	2.54	4.13	0.54	1.3	0.67
c92703_g2	2.64	0	0	1.59	0	1.11	2.72	3.54	1.2	1.38	0	2.48	0	1.04
c100623_g4	0.37	0.36	0.63	0.42	0.81	0	0	0.16	0.38	0.38	0.19	0	0	0.18
c198252_g1	0	0	0.48	0	0	0	0	0	0	0	0	0	0.33	0.38
c100623_g1	2.82	2.97	2.54	2.92	1.55	0.9	1.94	1.75	5.03	2.1	2.15	3.92	6.06	3.09
c100623_g3	40.68	38.31	33.58	31.29	30.62	17.66	28.19	32.59	48.87	30.59	24.36	35.11	21.64	29.3
c100623_g2	0	0.92	0.81	1.36	0.21	0.2	0.23	0.63	0	0.98	0.48	0.59	0.78	0.67
c4083_g2	0	0	0	0	0	0	0	0	4.43	0	0	0	2.71	0
c149339_g1	0.17	0	0.19	0	0	0	0.33	0	0	0	0.17	0	0.14	0
c4083_g1	0	0	0	0	0	0	0	0	0	1.19	0	0	0	0
c62674_g1	0	0.74	0	0	0	0	0	0	0.38	0	0.78	0.21	0	0.35
c44507_g1	0	0	0.81	0	0	0	0	0	0	0	0	0	0	0
c87121_g1	0.36	0.33	0.28	0.25	0	0.19	0.11	0.46	0.26	0.46	0.15	0.11	0.16	0.07
c198724_g1	0	0	0	0	0	0	0	0	0	0	0	0	7.67	0
c87121_g3	0	0	0	0	0	0	0	0.48	0	1.11	0	0	0	0
c87121_g2	0.33	0.64	0.21	0.41	0.5	0	0.5	0.88	0.19	0.28	0.24	4.23	0.47	0.89
c191639_g1	0	0	0	0	0	0	0	0	0	1.23	1.18	0	0	0
c100609_g1	310.41	228.61	520.57	516.42	712.34	764.46	860.5	739.68	130.83	643.77	581.78	276.18	118.08	109.58
c167704_g1	6.08	0	0	0	0	0	0	0	0	0	0	0	0	0
c96781_g1	66.49	60.52	78.38	80.28	73.87	95.64	119.52	119.63	47.18	40.08	152.68	91.04	128.05	121.11
c82296_g1	0.33	0.81	0.23	0.19	0.67	0.34	0.81	1.39	0.62	0.14	0.38	0.63	0.25	0.22
c147281_g1	0	0	0	0	0	0	0	0	0	0	0	0	0	0
c103773_g3	3.67	6.48	7.25	13.2	6.88	0	2.51	2.18	3.36	6.4	1.22	2.25	1.63	3.91
c63178_g1	0	0	0	0	0.05	5.33	0.05	0	0.29	0.46	0.34	0.06	0	0
c100417_g9	0	0	0	0	0	0	0	2.68	0	0	0	6.67	0	0
c106969_g1	11.01	10.63	9.3	17.38	3.74	8.42	6.13	5.14	11.53	13.38	12.96	4.73	10.43	5.23
c106969_g2	2.2	3.59	8.83	10.11	4.91	16.64	6.44	6.72	6.3	4.98	10.61	6.6	12.81	7.15
c107871_g3	94.62	88.25	96.06	87	80.08	60.27	84.87	85.01	90.08	86.46	89.86	82.92	44.91	52.81
c107871_g2	0	0.16	2.11	2.88	0	0.05	0	0	3.08	0.18	0.47	0.62	1.77	1.26
c107871_g1	0.77	0.99	0.33	1.06	0.78	1.22	0.36	0.51	0.17	0.54	0.37	0.98	0.42	0.44
c107871_g4	1.54	1.94	1.38	0.59	1.12	0.96	1.32	0.91	0.46	1.03	0.43	1.24	0.84	0.3
c100417_g4	0	0	0.51	1.02	0	0	0	0	0	0	0	0	0	0
c33885_g1	0	0	0.91	2.2	0	0	0	0	0	0.17	0	0	0	0
c158401_g1	0	0	0	0	0	0	0	0	0	0	0	0	4.31	0
c100417_g5	1.53	3.33	2.06	1.68	1.58	2.57	1.13	2.83	0.29	3.65	3.44	4.54	1.95	0.46
c111052_g1	3.36	4.47	2.2	0.63	4.85	4.7	4.91	5.01	0.76	2.43	3.02	10.95	11.47	7.83
c143661_g1	0	0	0	0	0	0	0	0	0.43	0.32	0.32	0.24	0	0
c66948_g1	0	0.45	0	0.53	0.38	0.37	0.9	0	0	0	0	0.64	0	0
c111052_g2	19.41	21.64	13.35	11.98	14.5	14.86	16.67	19.81	12.42	12.35	12.92	15.06	17.2	18.08
c81015_g1	0	1.18	0	0	0	0.93	0	1.99	0	0	0	2.01	0	0
c63581_g1	0	0.83	0	0	0.35	0.68	0	0.37	0	0	0	0.58	0	0
c63581_g3	0	0	0	0	0	0	0.56	0	0	0	0	0	0	1.47
c80781_g1	0	0.52	0	0	0	0.22	0	0	0.27	0	0	0	0	0.49
c130180_g1	0	0	0	0	0	3.1	0	0	0	0	0	0	0	0
c177252_g1	0	0	1.07	0.94	0	0	0	0	0	0	0	0	0	0
c190450_g1	0	0	0	0	0	0	0	0.22	0	0.52	0.77	0	0	0
c64382_g1	0	0	0	0	0	0	0	0	0	0.37	0.55	0	0	0
c99047_g3	0	0	0	0	0	0	0.53	0	0	0	0.27	0.68	0.66	0.5
c177684_g1	0	0	0	0	0	0	0	0	0	0	0	0	0	0
c142542_g1	0	0	0	0	0	0	0	0	6.3	0	0	0	0	0
c159398_g1	0	0	0	0	0	0	0	0	0	0	0	6	0	0
c182020_g1	0	0	0	0.46	0.53	0.17	0.6	0	0	0	0	0.49	0	0
c121456_g1	0	0	0	0	0	0	0	0	0	0	0	0	0	5.23
c195980_g1	1.4	0	0	0	0	0	0	0	0	1.47	0	0	0	0
c91026_g1	125.48	105.51	41.74	42.78	64.13	41.32	64.67	55.85	53.19	43.65	66.8	58.09	40.11	49.32
c76442_g1	0.79	1.51	0.45	1.8	0.17	0.33	0.39	0.7	0.4	0	0.4	1.43	0.49	0.93
c73964_g1	0	0.17	0	0	0	0	0.34	0	0.18	0	0	0	0.18	0
c100590_g1	1.53	1.56	0.68	1.03	1.11	2.14	1.14	1.44	1.47	2.36	1.3	0.33	0.36	0.59
c176473_g1	0	0	0	0	0	0	0	0	0	0	0	2.36	0	0
c183601_g1	3.27	0	0	0	0	0	0	0	0	0	0	0	1.77	0
c103404_g1	52.08	59.6	49.33	50.27	29.75	24.43	30.69	35.76	53.73	41.42	48.93	47.51	42.74	43.97
c158634_g1	0	0	0	0	0	0	0	0	0	0	0	0	0.5	0
c95477_g1	3.19	3.08	5.09	4.14	0.93	1.77	1.26	1.14	2.61	8.58	1.96	1.56	2.47	4.6
c95477_g2	0	0	0	2.28	0	0	0	0	0	1.97	0	0	0	0
c152012_g1	0	0	0	0	0	0	0	0	0	0	0	0	0	0
c177850_g1	0	0	0	0	0	0.71	0.87	0	0	0	0	0	0	0
c113171_g2	1.75	2.48	2.05	0	1.25	0	2.43	0	2.07	0.67	0	0	0	2.19
c176459_g1	0	0	0.87	1.43	1.29	0	1.23	0.77	0	0	0	0	1.16	0.56
c138903_g1	1.32	5.63	0	0	0	0	2.72	0	0	0	1.32	0	0	0
c166607_g1	0	0	0	0	0	0	0	0	0	0	0	0	0	0
c78661_g1	792.8	730.34	1929.28	1747.75	2331.24	3684.57	1941.85	1813.28	405.53	873.86	1121.17	4391.59	1686.08	1964.21
c186738_g1	0	0	0	0	0	0	0	0	0	0	0	2.25	0	0
c90462_g1	1.59	0.86	4.28	4.36	8	10.71	9.29	5.54	0.79	0.23	0.56	3.26	0.9	1.6
c96956_g7	0.42	0.83	0.48	0	0.35	0	0	0.74	1.65	2.16	0	0	0.33	0.75
c179099_g1	0.39	0.38	0	0	0	0	0	0	1.92	0.4	0.78	0.53	0.3	0
c63853_g1	0	0	0	0	0	0	0	0	0	0	0	0	0	0
c150130_g1	0	0	0	0	0	0	0	0	0	0	0	0	0	0
c155561_g1	0	0	0	0	0	0	0	0	0	0	0	0	0	0
c176930_g1	0	0	0	0	0	0	0	0	0	0	0	0	0	0
c4471_g1	0	0	0	0	0	0	0.13	0	0	0.68	0	0.15	0	0
c105567_g1	15.08	11.44	2.52	2.18	4.79	14.36	3.83	4.84	4.58	5.78	4.79	5.81	5.43	5.81
c114535_g1	12	16.38	11.05	10.77	7.7	10.61	8.5	11.42	11.05	13.49	11.26	13.75	10.64	10.42
c114535_g2	0	0	0.33	0	0	0	0	0	0.29	0	0	0	0	0
c51079_g1	0	0.41	0	0	0	0	0	0.73	0	0	0	0	0	0
c163696_g1	0	0	0	0	0	0	0	0	0	0	0	0	0	0
c54528_g1	0	0	0	0	0	0	0	0	0	0	0	0	0	0
c47975_g1	0	0	0	0	0	0	0	0	0	0	0	0	0	0
c188698_g1	0	0	0	0	0	0	0	0	0	0	0	13.76	5.42	0
c31132_g1	0	0	1.13	0	0	0	0	0	0	1	0	0	0	0
c399_g1	0	0	0	0	0	0	0	0	0	0	0	0	0	0
c157409_g1	0	0	0	0	0	0	0	0	0	0	0	0.94	0	0
c13947_g1	0	0	1.09	0.55	0	0.39	0	0	0	0.49	0.48	0	0.36	0
c48181_g1	0	0	0	0	0	0.46	0	0	0	0	0	0	0	0
c198950_g1	0	0	0	0	0	0	2.95	0	0	0	0	0	0	0
c112254_g1	0.34	0.22	0.33	0.4	0.1	0.14	0.38	0.37	0.08	0.21	0.55	0.67	0.04	0.24
c127446_g1	0	0	0	0	0	0	5.24	0	0	0	0	0	0	0
c42102_g1	0.69	0.12	0	0.15	0.11	0.11	0.39	0	0	0.68	0.13	0	0	0
c13976_g1	0.73	0.14	0	0	0	0	0	0	0	0.15	0.15	0	0	0
c161848_g1	0	0	0	0	0	0	0	0	0	0	0	0	0	0
c188256_g1	0	0	0	0	0	0	0	0	0	0	0	0	0	0
c176520_g1	0.27	0	0	0	0	0	0	0	0	0	0	0.69	0	0
c91711_g1	0.09	0	0.2	0.31	0	0	0.09	0.08	0	1.4	0.09	0	0	0.09
c75113_g1	0.78	0	0.22	0.45	0.17	0.32	0	0.35	0.2	0	0.6	0.71	0.16	0.18
c77983_g1	0.15	0.21	0	0	0.2	0	0.07	0.2	0.23	0	0.15	0.08	0	0
c45796_g1	0.15	0.07	2.88	3.73	8.81	14.29	10.74	9.86	0.12	0.58	0.62	2.65	0.33	0.22
c131582_g1	0	1.38	1.54	0	0	0	0	2.32	0	0	0	0	0	0
c143308_g1	0	0	0	0	0	0	0	0	0	0	0	0	0	0
c43692_g1	0	0	1.35	1.36	0	0	0	0	0	0	1.14	0	0.77	0
c107908_g1	14.37	15.63	8.63	6.82	4.87	2.96	6.05	5.8	15.45	9.82	6.77	6.81	7.23	6.55
c107908_g2	0	2.14	0	0	0	0	0	1.77	0	0	0	0	0	1.46
c36137_g1	0	0.36	0	0	0	0	0	0	0	0	0	0	0	0
c94541_g1	12.34	11.87	13.32	13.97	13.3	21.64	26.81	24.7	25.97	21.85	6.23	14.46	33.77	28.75
c101959_g1	153.68	136.65	94.07	83.89	103.56	59.41	84.16	78.17	134.63	104.92	93.87	93.39	106.17	123.59
c91447_g2	25.85	26.45	52.15	48.11	111.46	71.13	160.99	157.6	15.56	12.7	21.35	128.18	19.86	21.54
c187170_g1	0	0	0	0	0	0	0	0	0	0	0	0	0	0
c83260_g1	0.28	0.27	1.04	1.11	0.05	0.25	0.18	0.11	1.66	0.42	0.06	0	2.4	2.16
c194910_g1	0	0	0	0	0	0	0	0	2.8	0	0	0	0	0
c112835_g4	21.51	34.81	56.53	64.02	60.55	120.44	70.95	93.3	49.01	42.01	53.38	59.89	40.49	33.61
c70724_g1	1.63	2.03	0	0	0.41	0	0.23	0	1.9	1.2	0.48	1.52	1.35	0.65
c112835_g1	0	0.12	0.28	0.7	1.31	3.72	1.69	1.2	0	0	0.5	1.13	0	0
c160055_g1	0	0	3.56	3.61	0	0	0	0	0	0	0	0	0	0
c175232_g1	0	0	0	0	0	0	0	0	0	0	0	0	7.39	0
c112835_g2	3.15	3.64	23.11	24.73	73.33	138.39	60.5	58.01	0.87	0.89	43.41	109.36	11.36	12.6
c104586_g1	1.68	1.91	2.49	3.92	0.85	1.72	1.71	0.88	12.56	2.88	3.83	2.95	3.6	4.46
c163703_g1	0	0	1.48	0	0	0	0	2.23	0	0	0	0	0	0
c104586_g2	1.29	0.35	0.93	0.52	0.49	1.31	0.45	0.41	0.48	0.76	0.75	0.1	0.63	0.62
c117779_g1	0	0	0	0	0	0	0	0	0	0	0	0	0	0
c11477_g1	0	0	0	0	0	0	0	0	0	0	0	0	0	0
c64856_g1	1.69	1.08	0.35	0.09	0.41	1.36	0.3	0.55	0.08	0.32	0.32	0.69	0.59	0.74
c77465_g1	6.52	6.46	0	0	4.95	2.98	11.91	10.64	0	1.13	0	58.09	101.27	110.06
c127938_g1	0	0	0	0	0	0	0	0	0	0	0	0	0	0
c89791_g2	0	0	0	0	0	0	0	0	0.32	0	0	0	0	0
c4425_g1	0	0.48	0	0	0.44	0.7	0.33	0.15	0.17	1.22	0.34	0.2	0	0
c35733_g1	0.05	0.09	0	0.31	0.08	0.04	0.09	0.17	0.05	0	0.1	0.45	0.12	0.05
c88227_g8	2.69	4.14	0	0	0.56	0	0.68	0	0.65	2.8	0	1.06	0.99	2.32
c181563_g1	0	0	0	6.22	0	0	0	0	0	0	0	0	0	0
c178834_g1	0	0	0	0	0	0	0	0	0	0	0	0	0	0
c156023_g1	0	0.89	0	0	0	0	0	0	0	0	0	0	0	0
c44735_g1	0	0	0	0	0	0	0	0	0	0	0	0	0	0
c89791_g1	1.72	2.56	8.43	7.04	0.99	2.99	1.63	2.23	4.8	3.5	2.09	2.81	3.03	3.35
c83613_g1	0.99	0.32	0.94	0.57	2.39	0.41	2.12	1.25	0	0.85	0.34	0.78	0.14	0.47
c198323_g1	0	0	0	0	2.12	0	0	0	0	0	0	0	0	0
c96727_g2	1.83	1.05	0.38	1.16	0.65	1.25	0.94	1.05	1.08	1.13	0.34	0.16	0.33	0.24
c163415_g1	0.2	0	0	0	0.18	0.17	0	0.36	0	0	0	1.95	1.67	1.32
c93443_g1	60.01	44.2	93.18	96.6	24.87	24.38	28.21	24.12	96.57	59.9	49.63	18.69	59.83	55.39
c145634_g1	0	0	0	0	0	0	0	0	0	0	0	0	0	0
c181786_g1	0	0	0	0	0	0	0	0	0	0	0	5.41	0	0
c197130_g1	0	4.5	0	0	0	0	0	0	0	0	0	0	0	0
c18043_g1	0	0.21	0.24	0.49	0	0	0.21	0	0	0.22	0.22	0.26	0	0.2
c112206_g1	32.7	30.6	22.92	19.33	22.52	20.33	22.72	20.05	27.47	26.92	25.66	28.33	20.49	21.83
c137402_g1	0	0	0	0	0	0	0	0	0	0	3.11	0	0	0
c112206_g3	0	0.68	0.13	0.12	0.5	0.09	0.2	0.6	0.12	0.63	0	0.39	0.1	0.22
c112206_g2	0.2	0.19	1.18	2.84	0	0	0	0.35	0	0.2	0.2	0	0.17	0.15
c112206_g4	3.41	2.8	1.59	0	0	0	0.69	1.21	0.65	4.96	1.37	0	1	0.59
c13110_g1	0	6.83	0	0	0	0	0	0	0	0	0	0	0	0
c175975_g1	0.14	0.13	0	0	0	0.24	0.28	0.12	0	0.15	0	0.16	0	0
c159620_g1	0	0	0	0.3	0	0	0	0	0	0	0	0	0.64	0.49
c132030_g1	0	0	0	0	0	0	0	0	0	0.57	0	0.83	0	0
c84040_g1	1.77	1.77	1.02	0.52	0.75	1.09	1.33	1.18	3.94	0.46	1.79	1.25	0	0.8
c29274_g1	0	0	0	0	0	0	0	0	0	0	0	0	0	0
c176572_g1	0	0	0	0	0	0	0	0	0.66	0	0.69	0	0	0
c100851_g3	0	0	0	0	0	0	0	0	0	0	0	0	0	0
c149431_g1	0.34	0.32	0.51	0.26	0.1	0	0	0	0.12	0.23	0.23	0.13	0	0
c101828_g2	0	0	0	0	0.2	0.19	0	0.4	0	0.23	0	0	0.19	0
c101828_g1	0.56	2.31	1.62	1.94	6.13	4.36	7.71	3.95	0.52	0.27	0.82	5.57	0.46	0.58
c88227_g4	0	0	0	0	0	0	0	0	2.98	3.82	0	8.34	0	0
c37593_g1	0	0	0	0	0	0	0	0	0	0	0	0	0	0
c10300_g1	0	0	0	0	0	0	0	0	0	0	0	1.09	0	0
c186787_g1	0	0	0	0	0	0	0.52	0	1.51	0	0.52	0	0	0
c121075_g1	0	0	0	0	0	0	0	0	0	0	0	0	0	2.11
c74075_g1	0.37	0	0.43	0	0	0.31	0	0	0	0	0.38	0	0	0
c88891_g2	2.81	1.83	1.44	1.28	1.31	3.22	0.88	1.08	1.04	0.92	1.48	0.22	2.51	1.49
c128147_g1	0	39.2	0	0	0	0	0	0	0	0	0	0	0	0
c169685_g1	0	0	0	0	0	0	0	0	0	0	0	0	0	0
c175595_g1	0	0	0	4.17	0	0	0	0	0	0	0	0	0	0
c833_g1	3.17	3.53	0	0	0	0	0	0	0	0	0	0	0	0
c187136_g1	0	0	0	0	0	0	0	0	0	0	0	0	0.57	0
c99691_g1	5.12	4.28	2.03	1.99	2.31	5.88	2.04	3.45	4.46	3.36	4.06	1.75	2.44	2.05
c68012_g1	0.91	2.94	0.67	0	0.48	0	0.88	0.78	0.87	0.63	1.78	0	0	1.06
c80562_g1	1.11	2.12	0	0	0.36	0.56	0	0.38	0	0	1.55	0.59	0.66	0
c103702_g3	0	0	0	0	0	0	2.95	0	0	5.92	2.78	0	0	0
c179222_g1	0	0.43	0.99	0	0	0	0	0.38	0	0	0	0	0	0
c71173_g1	0.57	0.14	0.16	0	0.38	0.6	0.14	0.13	0	0.15	0.58	0	0	0.14
c166431_g1	0	0	0	0	0	0	0	0	0	0	0	0	6.4	0
c95111_g7	0	0	0	0	0	0	0	1.03	0	0	0	0	0	0.93
c95111_g6	7.5	8.94	2.17	1.93	2.57	5.57	4.29	4.19	1.38	5.75	2.42	5.18	2.84	2.86
c61390_g1	0	0	0.55	1.31	0	0	0	0	0	0.05	0.15	0.05	0	0
c95111_g4	2.05	2.12	3.37	6.29	1.04	1.07	0.85	1.03	0.61	3.51	1	0.99	1	0.65
c151220_g1	0	0	0	0	0	0	0	0	0	0	0	0	0	0
c95111_g2	0	0.85	7.12	0	0	0	0	0	0	0	0	0	0	0
c95111_g1	1.35	1.64	5.2	2.34	2.56	0.31	1.87	2.13	14.4	3.12	5.23	5.84	19	15.03
c156346_g1	0	0	8.46	0	0	0	0	0	0	0	0	0	0	0
c60221_g1	0	0.17	0.21	0	0.08	0	0.09	0.16	0	0.1	0.19	0.21	0.24	0
c122273_g1	0	0	0	0	0	0	0	0	1.98	0	0	0	0	0
c60221_g3	0	0	0.27	1.65	0	0	0	0	0	0	0	0	0	0
c60221_g2	0.17	0	0	0	0	0	0	0	0.18	0	0.18	0.61	0.14	0.81
c33096_g1	0	0	0	12.18	0	9.99	10.43	0	14.35	0	18.81	0	0	0
c95111_g8	3.25	1.29	0.22	1.53	0.67	0.64	1.13	0.68	1.96	1.78	0	0	0	0
c146288_g1	0	0	0	0	0	0	0.14	0.26	0	0.15	0.15	0.34	0.24	0.41
c54185_g1	2.25	1.81	2.09	1.58	7.35	2.58	2.71	4.9	3.11	2.34	0.46	4.95	0.12	0.4
c150076_g1	0	0	0	0	0.39	0	0	0	0	1.43	0	0.65	0	0
c129360_g1	0	0	0	0	0	0	0	0	0	0	0	0	0	0
c153182_g1	0	0	0	0	0	0.79	0	0	0	0	0	0	0	0
c181037_g1	0	0	2.96	0	0	0	0	0	0	0	0	0	0	0
c62718_g1	0.13	0	1.09	1.08	0	0.08	0	0	2.84	0	0.62	0.88	0.25	0.57
c96227_g1	0.04	0.15	0.57	0.75	0.04	0	0.74	0.3	0.17	0.1	0.24	0.5	0.05	0.34
c96227_g2	0.05	0.14	0.34	0.23	0.14	0.13	0.15	0.4	0.16	0.47	0.37	0.5	0.26	0.1
c196039_g1	0	0	0	0	0	0	0	0	0	0	0	0	0	0
c182864_g1	0	1.76	0	0	0	0.94	0	0	0	0	0	0	0	0
c96690_g2	0.69	1.05	0.16	0.35	0.62	0.35	2.18	1.98	0.29	0.53	1	1.96	0.44	0.39
c106026_g4	0	0.75	0	0	0	0	0	0	0	0	0	0	0	0
c96690_g1	1.01	1.05	2.29	2.61	0.74	0.08	2.16	1.39	1.53	1.23	1.7	2.7	1.74	2.04
c106026_g2	0	0	0	0	0	0	0	0	0	0	0	0	0	0
c106026_g3	49.39	59.99	54.65	52.63	41.13	24.98	46.29	49.27	40.1	33.76	51.08	56.13	27.41	33.21
c127561_g1	0	0	2.62	5.32	0	0	0	0	0	0	0	0	0	0
c95307_g3	2.47	2.25	1.28	0.26	3.13	2.99	1.77	1.2	0.23	2.55	2.06	1.94	2.97	2.74
c36478_g1	0	0	0	2.93	0	0	0	0	0	0	0	0	0	0
c104921_g1	2.76	1.61	1.64	1.14	1.43	2.4	2.39	1.46	2.76	2.78	3.22	1.04	1.92	2.64
c110578_g1	0	0	0	0	0	0	0	0	0	0	0	0	0	0
c40513_g1	0	0.26	0.31	0.31	0	0	0	0	0	0.14	0.56	0	0.35	0
c116666_g2	2.37	2.76	6.57	6.58	1.33	1.49	1.85	1.82	1.13	1.55	2.25	1.56	0.76	0.69
c75811_g1	0	0	0	1.38	0	0	0	2.07	0	0	0	0	0	0
c193206_g1	0	0	0	0	0	0	0	0	0	0	0	0	0	0
c54520_g1	0	0	0.35	0.53	0	0.26	0	0.14	0.16	0	0.64	0.18	0	0.15
c111064_g1	13.89	17.59	11.34	12.81	5.59	3.28	6.17	6.85	16.12	12.02	14.05	11.6	13.13	14
c161260_g1	0.15	0	0	0	0	0	0	0	0.31	0	0.15	0	0	0.43
c21055_g1	0	0	0	0	0	0	0	0	0	0	3.95	0	0	0
c110043_g2	0.26	0.56	0.07	0.22	0.44	0.06	0.32	0.34	0	0	0.26	0.36	0.21	0.06
c110043_g3	1.07	3.25	3.74	4.39	4.48	9.64	3.77	1.43	2.09	6.68	3.24	2.38	8.57	5.2
c110043_g1	28.74	32.02	34.96	31.57	22.6	13.91	25.59	23.99	27.17	27.86	24.37	27.79	19.13	19.44
c85422_g1	0.91	1.03	0	0	0.16	0	0	0	0.18	0	0.18	0	0.23	0.51
c4884_g1	0.5	0	0	0	0	0	0	0.44	0	0	0	0	0.38	0
c85422_g2	1.88	6.34	2.6	3.49	1.6	1.85	2.62	2.34	0	4.28	3.81	3.07	0.9	0
c20939_g1	0	0	0	1.29	0	0	0	0	0	0	0	0	0	0
c66117_g1	2.17	0.94	1.2	0	1.06	1.69	0	0.11	0.85	0.25	0.12	1.53	0.52	0.12
c173013_g1	0	0	0	0	0	0	0	8.36	0	0	0	0	0	0
c146963_g1	0	0	0	0	0	0	0	0	0	0	0	0	0	0
c110138_g1	0.7	0.99	2.03	1.86	0.95	1.01	1.94	1.4	1.74	2.9	0.93	0.75	1.58	1.86
c112597_g1	16.25	36.08	20.21	28.08	8.25	9.09	9.8	15.66	17.45	25.87	33.39	26.45	24.64	15.35
c22926_g1	0	0	0	0	0	0	0	0	0	0	0	0	1.57	0
c95996_g3	0	0	0	0	0	0	0	0.31	0	0.36	0	0	0	0
c15357_g1	0	0	0	0	0	0	0	0	0	1.36	1.29	0	0.85	0
c871_g1	0	0	0.46	0	0.88	0.34	0	0.54	0	0.21	0.83	0	0.17	0.38
c109123_g1	3.32	3.96	2.57	2.68	6.35	4.82	6.4	5.13	4.4	2.24	2.45	3.07	1.91	2.44
c93538_g1	0.39	0.55	0.58	0.98	0.28	0.13	0.5	0.6	0.08	0.49	0.61	1.33	0.17	0.42
c181015_g1	0	0	0	0	0	0	0	0	0	0	0	0	2.64	0
c190539_g1	0	0	0	0	0	0	0	0	0	0	0	0	0.71	0.81
c105343_g1	93.07	74	91.72	90.68	69.27	62.63	82.28	76.44	238.64	189.21	37.4	91.47	478.68	495.1
c62500_g2	0	0	0.12	0	0	0	0	0	0.33	0	0.43	0.36	0.9	1.11
c62500_g1	0	0.1	0.24	0.12	0.19	0	0	0	0	0	0.11	0	0.18	0
c192926_g1	0	0	0	0	0	0	0	3.62	0	0	0	0	0	0
c158896_g1	0	0	0	0	0	1.49	0	0	0	0	0	0	0	0
c108876_g9	2.73	3.49	1.59	4.02	0.56	0	2.07	1.21	0.65	2.83	4.11	0	1.5	0
c171675_g1	0	0	0	0	0	0	0	0	11.13	0	0	0	0	0
c31997_g1	0	0	0	0	0	0	0	0	0	0	0	0	0	0
c125731_g1	0	0	0	0	0	0	0	0	0	0	0	0	0	0
c13668_g1	0	0	0	0	0	0	0	0	0	0	0.7	0	0.51	0
c84983_g1	0	0.08	0.99	1.02	0.39	0.15	0.08	0.31	0	0.64	0.09	0	0	0
c6789_g1	0	0	0	0	0	0	0	0	0	0	0	0	0	1.86
c106619_g2	0.62	0.76	0.76	1.08	0.49	0.68	0.47	0.68	1.36	1.66	0.88	0.16	0.64	0.34
c106619_g1	0.96	1.46	1.65	1.56	1.06	1.06	1.22	1.46	0.59	1.49	0.74	1.64	0.69	0.99
c20009_g1	0	0	0.33	0.33	0	0	0	0	0.29	0	0	0	0	0
c42713_g1	0	0.79	0.31	0.31	0	0.67	0.27	0	0	0	0.27	0.68	0	0
c42358_g1	0	0	0	0	0	0	0	0	0	0	0	0	0	0
c73062_g2	27.79	24.87	12.32	10.72	6.98	5.02	7.83	7.97	60.87	19.12	15.51	11.64	15.17	14.26
c73062_g1	5.17	2.66	0	0	0	0.23	0.54	0	4.68	1.13	1.11	0.35	0.44	0.51
c101143_g3	0.06	0.17	0.35	0.21	0.06	0	0.12	0.11	0.13	0.13	0.06	0.07	0	0.06
c101143_g2	0.72	0.53	0.47	0.57	0.09	0.08	0.11	0.89	3.1	0.98	0.31	0.34	0.26	0.09
c101143_g1	0.24	0.42	0.13	0.3	0.28	0.59	0.24	0.27	0.17	0.55	0.95	0.59	0.06	0.15
c25165_g1	0	0	0	0	0	0	0	0.31	0	0	0	0.47	0	0.32
c9626_g1	2.93	0	0	0	0	0	0	0	0	0	0	0	0	0
c29115_g1	0	0	8.46	0	0	0	0	0	0	0	0	0	0	0
c104951_g1	6.46	7.42	8.61	12.7	12.01	27.43	17.58	19.53	7.96	17.19	4.16	19.25	8.92	6.99
c73120_g1	57.84	32.25	26.67	43.34	18.53	26.52	20.61	41.21	40.53	18.71	50.37	28.17	9.07	38.62
c104951_g2	6.68	6.01	6.35	6.16	9.18	18.06	5.44	5.94	4.57	7.07	6.4	4.31	4.8	5.14
c55416_g1	1.5	0	0	0	0	0	1.54	2.67	0	0	1.49	0	0.96	0
c104951_g4	1.2	2.63	0.78	0.26	1.32	0.76	0	0.2	1.67	2.13	1.05	0.57	1.15	0.53
c169736_g1	0	0	0	0	0	0	0	0	0	0	0	0	3.94	0
c104951_g6	8.06	5.59	10.87	10.07	13.62	32.83	20.68	20.51	8.84	10.85	4.98	25.45	11.12	13.1
c88927_g4	0	0.06	2.3	1.07	0.41	0.33	0.52	2.35	0	0.35	1.89	0.52	0.21	0.06
c2566_g1	0	0.12	0	0.28	0.22	0.1	0.12	0.22	0	0.39	0.13	0.14	0	0
c26408_g1	0	0	0	0	0	0	0	0	0	0	0	0	0	0
c9566_g1	0	0	1.18	0	0	0	0	0	0	0	0	0	0	0
c174528_g1	0.18	0	0	0	0	0.15	0	0	0	0	0	0.87	0	0.17
c45318_g1	1.03	0.34	0	0	0.24	0.28	0	0.31	0	0.36	0.57	0	0	0
c133865_g1	0	0	0	0.42	0	0	0	0	0	0.74	0	0	0	0
c76833_g1	0	0	0.62	0	0.94	2.18	1.55	0.24	0.94	0.49	0.55	0	0.37	0
c99234_g2	0.08	0.07	0	0	0.14	0.2	0.3	0.07	0	0	0.08	0	0.07	0.08
c99234_g1	2.72	2.83	2.2	2.57	1.19	0.53	1.42	2.75	3.29	1.03	3.66	2.92	3.06	2.56
c48463_g1	3.61	0	0	0	0	0	0	0	0	0	0	0	0	0
c47625_g1	0	0	0	0	0	0	0	0	0	0	0	0	0	4.16
c185202_g1	0	0	0	0	0	0	0	0	0	0	0	0	0	0
c99234_g4	0.59	0.94	1.33	1.2	0.74	0.65	0.8	1.41	0.86	0.42	1.45	1.69	1.22	1.08
c197773_g1	0	0	0	0	2.45	0	0	0	0	0	0	0	0	0
c159225_g1	0	5.66	0	0	0	0	0	0	0	0	0	0	0	0
c96452_g2	0.43	0.96	0.78	5.18	0.19	0.49	0.22	0.32	1.3	0.51	0.46	0.27	0.35	0.51
c96452_g3	0	0.28	0.33	0.66	0.25	0	0.28	0.25	0.87	0	0	0	0.47	0.27
c13068_g1	0	0	0	0	0	0	0	0	0	0	0	0	0.43	0.5
c151089_g1	0.07	0.25	0.08	0.23	0.48	0.11	0.2	0.36	0	0.35	0.28	0.45	0.18	0
c103039_g3	0	0.25	0.1	0.1	0.16	0	0	0	0.09	0	0	0.1	0.08	0.17
c103039_g2	0.24	0	0.28	0	0	0	0	0	0.25	0	1	0.61	0.2	1.14
c103039_g1	0.17	0.32	0.38	0.38	0	0.14	0.17	0	0.17	0.17	0.52	0.2	0	0.16
c103039_g4	0.58	0.76	0.47	0.85	0.46	0.74	1	0.78	0.08	0.3	0.3	0.71	0.13	0.14
c169868_g1	0	0	0	0	0	0	0	0	0	0	0	0	0	0
c158907_g1	0	0	0	0	0	0	0	0	0	0	0	1.01	0	0
c28833_g1	0	0	0	0	0	0.53	0	0	0	0	0	0	0	0
c104828_g1	21.92	20.88	33.26	30.3	28.32	24.63	40.39	36.7	22.4	22.94	28.17	34.47	25.53	30.06
c83918_g1	0.99	0.83	0.99	1.37	0.48	0.65	0.86	0.58	0.91	0.67	0.67	1.52	0.84	0.21
c28128_g1	0	0	0	0	0	0	0	0	0	0	0	0	0	0
c195822_g1	0	0	0	0	0	8.98	0	0	0	0	0	0	0	0
c102729_g1	6.14	4.67	3.27	2.5	2.41	2.68	1.93	1.1	7.3	4.81	3.1	0.83	3.94	3.32
c155430_g1	0	0.66	0	0	0	0.53	0	0	0	0	0	1.01	0	0.56
c962_g1	0	0	0	0	0	0	0	0	0	0	0	0	0	0
c788_g1	0	2.26	0	0	0	0	0	0	0	0	0	0	0	0
c123990_g1	0	0	0	0	0	0	0	0	0	0	0	0	7.67	0
c128913_g1	1.4	0	0	0	0	0	0	1.25	0	0	0	0	0	0
c107240_g1	22.14	26.51	22.21	25.59	11.8	7.91	13.09	15.36	23.61	19.27	20.53	21.31	17.92	17.58
c47580_g1	0	0.37	0.43	0	0	0	0	0	0.37	0	0	0	0	0
c107240_g3	0	0	0.14	0.14	0	0	0	0	0	0	0	0.29	0.11	0
c107240_g2	0	0.62	0	0	0.5	0	0	1.61	0	0	0	0	0	0
c90576_g1	10.01	14.63	17.71	17.66	8.02	11.54	8.37	8.75	13.55	14.67	14.15	13.69	10.71	13.07
c179688_g1	0	0	0	0	0	0	0	0.94	0	0	0	0	0	0.86
c190686_g1	0.54	0	0	0	0	0	0	0	0	0	0	0	0	0
c66455_g1	0	0	0	0	0	0	0	0	0.7	3.07	0	0	0.53	1.26
c171778_g1	0.84	0	0	0.49	0	0	0.84	0	0	0	0	0	0	0
c154136_g1	0	0.23	0	0	0	0	0	0.21	0	0.24	0.48	0	0.19	0
c172434_g1	0	0	0.61	0.61	0	0	0	0	0	0	0	0	0	0
c14758_g1	0	0	0	0.35	0	0.25	0	0	0	0.31	0	0	0	0
c46156_g1	0.37	1.2	0.1	0.11	0	0.23	0.09	1.3	0.77	0.19	0.19	2.69	1.05	1.82
c77640_g1	8.72	7.15	2.62	13.3	5.14	30.85	0	5.87	1.89	6.89	2.17	0	7.74	3.19
c77640_g2	7.74	8.71	8.02	7.78	4.35	2.87	4.02	4.15	6.87	9.69	5.71	4.75	3.32	3.37
c61807_g1	0	0	0.7	0	0	0.76	0.3	0.27	0	0	0	0	0.49	0
c41187_g1	0	0	1.25	0	0	0	0	0.48	0	0	0	0.79	0	0
c13191_g1	0	0	0	0	0	0	0	0	0	0	0	0	0	0
c198373_g1	0	0	0	0	0	0	0	0	0	0	0	0	0	0
c127437_g1	0	0	0	0	0	0	0	0	0	0	0	11.59	0	0
c172584_g1	0	0	0	0	0	0	0	0	0	2.96	2.78	6.21	0	0
c160180_g1	0	0	5.89	2.97	0	0	0	0	0	0	0	0	0	0
c103181_g2	0.19	0.45	0.32	0.21	0.08	0.4	0.37	0.42	0.3	0.29	0.49	0.54	0.89	1.28
c103181_g1	11.6	18.23	17.32	24.03	8.31	8.94	13.06	19.79	9.76	15.55	20.27	22.33	12.17	10.94
c123126_g1	0	0	0	0	0	0	0	0	0	0	0	0	7.67	0
c171553_g1	0	0	0	0	0	0	0	0	0	0	0	0	0	0
c149978_g1	0	0	0	0	0	0	0	0.44	0.48	0	0	0	0	0
c94252_g2	5.66	7.61	9.28	13.8	6.71	17.45	6.99	8.9	2.93	10.36	10.72	8.11	6.9	3.56
c94252_g3	0.6	1.04	0.23	0.11	0.86	1.15	1.08	1.03	0.37	2.13	0.26	0.06	0.26	0.54
c94252_g1	3.43	2.77	1.58	2.01	0.95	1.63	0.96	1.2	4.6	2.85	1.49	0.97	1.97	1.7
c197403_g1	0	0	0	0	0.79	0	0	0	0	0	0	0	0	0
c94252_g4	1.58	2.57	1.2	1.21	0.91	1.09	1.04	1.17	3.74	1.09	1.34	0	1.29	1.71
c94252_g5	2.38	3.69	1.09	0.27	1.24	3.16	4.46	4.44	5.8	3.19	0.97	0.3	0	0
c137351_g1	5.17	0	0	0	0	0	0	0	0	0	0	0	0	3.27
c171880_g1	0	0	0	0.44	0	0	0	0	0	0	0	0	0.3	1.04
c29403_g1	0	0	0.56	0	0	0	0	0.22	0	0.51	0	0	0	0.46
c23288_g1	0	0	0.08	0.08	0.33	0.34	0.29	0.49	0.18	0.15	0.15	0	0.06	0.14
c179265_g1	0	0	0	0	0	0	0	0	0	0	0	0	0	0
c186574_g1	0	0.29	0	0	0.25	0	0	0.78	0	0	0	0	0	0
c12817_g1	0	0.68	0	2.35	0	0	0	0	0	0	0	0	0	0
c165423_g1	0	2.52	5.53	2.81	3.6	4.09	0	2.06	0	2.42	0	0	0	0
c53357_g1	0	0	0	0.23	0.18	0	0	0.18	0	0	0.41	0	0	0.76
c47398_g1	0	0	0	0	0	0	0	0	5.35	0	0	0	0	0
c110326_g1	0.89	1.05	1.61	0.27	0.75	0.56	1.78	0.4	2.59	1.61	0.46	0.54	0.75	0.94
c88530_g1	0.07	0.13	0	0	0	0.18	0	0.06	0	0.07	0.07	0.08	0.61	0.07
c121932_g1	0	0	0	0	0	6.52	0	0	0	0	0	0	0	0
c92318_g1	0.38	0.74	0.43	0.49	0.39	0	0.17	0.5	0.87	0.93	1.25	0.5	0.22	0.13
c3727_g1	0	0	0	0	0	0	0	0	0	0	0	0	0	0
c188854_g1	0	0	0	0	0	0	0	0	0	0	0	0	0	0
c30348_g1	0	0	0	0	0	0	0	0	1.12	0	0	0	0	0
c141356_g1	0	2.2	0	0	0	0	0	0	0	0	0	0	0	0
c115276_g1	69.56	68.24	62.96	67.74	49.02	90.26	44.27	42.58	68.98	39.81	61.27	63.36	112.51	131.34
c10246_g1	1.56	0	0	0	0	0	0.79	0	0	0.81	0	0	0	0.66
c115276_g2	2.98	2.95	26.54	25.23	52.88	72.53	108.37	104.8	3.72	3.84	7.63	43.02	11.39	10.68
c185740_g1	0	0	0.35	0.71	0	0	0	0.14	0	0.16	0	0.18	0.13	0
c43366_g1	0	0	0.44	0	0	0	0	0	0.38	0	0	0	0	0
c165995_g1	0	0	0	0.35	0	0.25	0	0	0	0	0	0	0	0
c78211_g1	0	0	0	0	0	0	0	0	0	0	0	0	0	0
c24245_g1	0	0	0	0	0	0	0	0	0	0	0	1.69	0	0
c78211_g2	0.33	2.3	0.38	0.77	0	0.55	1.66	0.3	0	0	0.34	1.32	1.07	0
c198607_g1	0	0	0	0	0	0	0	0	0	0	0	0	9.36	0
c18251_g1	0	0	0	0	0	0	0	0	0	0	3.07	0	0	0
c31183_g1	0	0	0	0	0	0	0	0	0	0	0	0	0	0
c115922_g1	3.1	0.46	2.31	1.66	2.04	0.49	0	0.09	3.71	5.41	1.39	1.18	2.41	7.15
c192464_g1	0	0	0	0	0	4.66	0	0	0	0	0	0	0	0
c115922_g2	1.5	1.53	3.48	7.83	2.42	4.44	4.49	3.98	2.32	6.12	4.52	3.46	8.32	5.91
c165231_g1	0	0	0	0	4.44	0	0	0	0	0	0	0	0	0
c99615_g2	0	0.71	0	0	0	0	0	0	0	0	0	0	0	0
c99615_g1	1.75	1.94	7.32	4.39	0.88	2.09	2.15	2.14	0.62	2.23	5.35	5.55	4.4	2.83
c145229_g1	0.42	0.42	0	0	0	0	0	0	0.42	0.88	0	0	0	0
c78523_g1	0.63	1.29	2.22	0.74	0.53	0	0	1.13	5.03	0.66	0	1.96	0.7	0
c83714_g2	0	0.26	0.15	0.3	0.23	0	0.26	0.35	0	0	0	0.15	0	0
c119403_g1	1.7	0	0	0	1.39	0	0	0	0	0	0	0	0	0
c14969_g1	1.2	0.77	0.91	1.14	2.79	5.32	1.18	3.55	1.02	2.06	2.24	1.94	0.17	0.19
c83714_g1	0.18	0.17	2.48	1.4	0	0	0	0	1.4	0	0.18	0.24	0.3	0.84
c75590_g1	0.17	0.17	0.39	0.2	0.61	0.58	0.51	0.31	0	0	0	0	0.14	0.16
c82259_g1	1.05	1.05	0.97	0.98	0.22	0.44	0.79	0.54	1.46	0.26	0.17	1.17	0.54	0.56
c82932_g1	26.69	20.99	10.02	16.9	15.7	3.57	14.48	18.82	15.22	8.82	16.81	24.08	8.17	6.6
c77293_g1	0	0	0	0	7.33	0	20.5	0	0	0	0	0	0	0
c99403_g1	80.52	84.45	68.43	72.74	47.36	35.05	47.06	47.9	77.19	76.99	63.74	47.28	59.67	63.26
c154447_g1	12.15	0	0	0	0	0	0	0	0	0	0	0	0	0
c171410_g1	0.48	0.48	0	0	0	0	0	0	0.47	0	0	0	0	0
c137393_g1	0	0	0	0	6.24	0	0	0	0	0	0	0	0	0
c53607_g1	0	0	0	0	7.07	0	0	0	0	0	0	0	0	0
c104431_g1	187.54	178.72	115.79	107.88	127.3	87.36	106.74	102.01	119.09	115.71	101.31	130.01	96.17	105.75
c104431_g2	0.55	0.22	0.55	0.91	0.29	1.01	0.47	0.36	0.98	1.22	0.73	1.41	1.43	1.38
c62754_g1	0.22	0.25	0.1	0.2	0.47	0.52	0.43	0.47	0	0.45	1.26	0.81	0.23	0.04
c113139_g3	0.53	0.61	0.36	0.97	0.28	0.63	0.31	0.95	0	0.88	1.09	0.97	1.09	0.51
c113574_g1	2.64	2.86	3.99	3.98	2.39	1.71	3.06	3.69	2.29	3.29	3.85	2.67	2.1	2.01
c166647_g1	0	0	0	0	0	0	0	1.91	1.85	0	0	0	0	0
c42794_g1	0	0	0	0	0	0	0.15	0	0	0	0.78	0.18	1.41	0.29
c138779_g1	0	0	0	0	0	0	0	0	0	0	0	0	1.39	0
c38118_g1	0	0	0	0	0	0	0	0	0.76	0	0.58	0.87	0	0
c53488_g1	0.27	0.64	0	0.46	0	0	0	0.24	0	0.7	0.45	0.47	1.01	0
c111522_g1	6.98	7.53	11.09	15.25	8.43	8.86	8.4	9.92	4.03	7.97	6.71	11.01	3.58	4.63
c111522_g2	1.03	0	0	1.2	0	1.13	0.34	0	0	0.71	1.05	0.46	0	0
c115702_g1	9.75	12	22.61	22	10.56	6.43	12.13	9.09	8.59	6.99	14.44	40.79	4.4	25.06
c188822_g1	0	0	0	0	5.75	0	0	0	0	0	0	0	3.94	0
c115702_g3	3.32	2.78	1.84	1.99	2	9.12	0.65	1.64	1.65	3.84	3.49	1.53	2	2.63
c115702_g2	2.7	1.91	0.89	2.68	1.31	0	1.54	1.03	1.53	1.59	0.78	1.05	0.91	0
c79396_g2	0	0	0	0	0	0	0	0	0	0	0	0	0	0
c115702_g4	0	0	0	0	0	1.19	0	0	0	0	0	0	0	2.2
c79396_g1	0	0	0.26	0	0	0.37	0	0	0.23	0.23	0	0	0	0.21
c178622_g1	0	0	0	8.72	0	0	0	0	0	0	0	0	0	0
c120743_g1	0	0	0	0	0	0	0	0	0	0	0	2.25	0	0
c166480_g1	0	0	0	0	0	1.77	0	1.81	0	0	0	0	0	0
c68893_g2	0.09	0.25	0	0.1	0.16	0.22	0.34	0.16	0	0.09	0	0.2	0	0.08
c68893_g1	0	0	0	0	0	0	0	0.22	0	0	0.25	0	0	0
c197739_g1	0	0	0.78	0.39	0	0	0	0	0	0	0	0	0	0
c21810_g1	0	2.07	0	0	0	0	0	0	0	0	0	0	0	0.81
c103031_g3	1.79	0.61	0	1.4	0	0	0.6	0	0	0.62	0	0	0.45	0
c103031_g2	1.1	3.33	0.64	2.56	1.37	0	2.75	2.92	5.34	1.14	1.1	2.44	0.42	2.89
c103031_g1	18.69	26.62	28.66	31.45	15.18	13.04	20.81	23.32	9.79	19.68	17.94	32.01	15.79	15.32
c142296_g1	0	0	0	0	0	0	0.62	0	0	1.27	0	0	0	0
c147013_g1	0	0	0	0	0	0	0	0.47	0	0.55	0.54	0.78	0	0
c103031_g4	0.82	0.89	0.74	0.06	1.57	1.58	1.14	0.88	3.02	0.99	1.78	0.44	0.42	0.33
c111564_g1	72.59	71.56	63.9	60.99	60.26	51.47	49.85	49.02	75.69	73.17	52.78	49.7	58.21	62.1
c82275_g1	0	0	0	0.46	0	0	0.4	18.88	0.39	0	0.4	0	0	0
c151836_g1	0	0	0	0	0	0	0	0	1.98	0	2.28	4.9	0	0
c100921_g1	0.28	0.61	1.28	1.59	0.87	0.37	0.89	1.16	0.71	1.39	1.16	1.49	0.94	1.13
c116789_g3	0.56	1.28	0.93	0.75	0.17	0.13	0.51	0.5	0.16	0.08	1.45	0.73	0.68	0.54
c116789_g2	2.28	1.31	0.73	0.76	0.5	0.43	0.44	0.59	0.41	0.73	0.67	1.38	0.75	0.84
c116789_g1	0.41	0.71	0.52	0.85	0.1	0.25	0.17	0.26	0.06	0.24	1.19	0.26	0.1	0.06
c105885_g2	0	0	0	0	0	0	0	0	0	6.19	0	0	0	0
c105885_g3	0	0	0	0	0	0	0	0	0	0	0	0	0	1.37
c106890_g1	0	0.67	0	0	0	0.54	0	0	1.26	0	0	0	4.85	0.57
c105885_g1	0.07	0.15	0.58	0.62	0.16	0.18	0.33	0.51	0.07	0.15	0.37	0.29	0.16	0.16
c190064_g1	0	0	0	0	0	0	0	0	0	0	0	0	0	0
c72215_g1	0	0	0	1.81	0	0	0	0	1.46	0.8	0	1.25	0.55	0.65
c186088_g1	0	0	0	0	0	0	0	0	0	0	0	0	4.15	0
c173811_g1	0.23	0.22	0	0.09	0	0	0.23	0.14	0	0.57	0.24	0	0	0
c108027_g2	0.07	0.13	0.08	0.24	0.12	0	0.27	0.06	0.15	1.08	0.36	0	0.24	0.27
c141134_g1	0	0	0	0	0	0	0	0	0	0	0	0	1.58	0
c86279_g1	0.78	0.2	0.08	0.08	0.25	0.94	0.21	0.13	0.07	0.29	0	0.55	0.18	0.27
c136599_g1	0	0	0	0	0	0	0	0	0	0	0	1.53	0	0
c156293_g1	0	0	0	0	0	0	0.31	0	0	0.32	0.32	0.41	0.25	0
c107045_g1	0	0.8	0.91	0	0	0	0	0	0	0	0	0	0	0
c120730_g1	0	0	0	0	0	0	0	0	0	0	0	0	2.16	0
c68300_g1	0	0	0	0	0	0	0	0	0	0	0	3.31	0	0
c105071_g1	320.82	286.48	325.18	299.11	327.99	282.3	322.08	298.3	218.51	336.15	302.28	352.96	229.42	243.45
c107045_g3	26.38	28.5	78.69	78.12	53.55	24.05	79.04	78.89	22.83	44.46	91.09	120.67	86.31	95.02
c147157_g1	0	0	0	0	0	0	0	0	0	0.35	0.69	0	0	0
c171452_g1	0	0	0	30.03	0	0	0	0	0	0	0	0	0	0
c70956_g1	1.83	0	0	4.44	0	0	0	0	0	0	1.82	0	0	0
c183372_g1	0	0	0	0	0	0	0	0	0	0	0	0	2.63	0
c77255_g1	0.71	0.4	0.16	0.96	0.12	0	0.55	0.75	0	0.29	0.43	0.49	0.48	0.27
c144721_g1	0	0	0	30.03	0	0	0	0	0	0	0	0	0	0
c186836_g1	0	0	0	0	0	0	0	0	0	0	0	0	0	0
c54278_g2	0	0	0	0	0	0	0	0	0	0	0	0	0	0
c172735_g1	0	0	0	0	0	4.46	0	0	0	0	0	0	0	0
c60398_g2	0	0	0	0	0	0	0	0	0	0	0	0	0	1.3
c34719_g1	0	0	0.91	0.46	0	0	0	0	0	0	1.2	0	0	0
c167459_g1	0	0	0	0	0	0	0	0	0	0	0	0	0	0
c142978_g1	0	0	0	0	0	0	0	0	0	0	0	0	0	0
c101635_g3	0	0	0	0.88	0	0	0	0	0	0	0.75	0	0.54	0
c101635_g2	2.42	3.27	0.74	0.71	1.38	1.56	1.85	1.98	1.03	1.61	1.27	2.28	1.01	0.78
c101635_g1	0.28	0.66	0.31	0.16	0	0	0.14	0.25	0.14	0	0	0.16	0	0.13
c98693_g2	0	0	0	0	0	0	0	0	0	0	0	0	0	0
c32145_g1	0	0	0	0	0	0	0	0	0	0	0	0	0	0
c101635_g5	0	0	0	0	0	0	0	0	0	0	0	0	0	0
c140419_g1	0	0	0	0	0	0	0	0	0	0	0	0	1.32	0
c94590_g1	1.95	0.73	1.23	1.29	0.56	0.45	0.87	1.43	1.39	1.02	1.15	0.82	0.52	0.53
c74693_g1	0	0	0.22	0.22	0	0	0.77	0.35	0.2	0	1.62	0	1.3	0.74
c27153_g1	0	0	0	0	0	0.73	0	0	0	0	0	0	0	1.48
c189773_g1	0	0	0	0	0	0	0	0	0	0	0	0	6.4	0
c3459_g1	0	0	0	2.44	0	0	0	0	0	0	0	0	0	0
c135285_g1	0	1.44	0	0	0	0	0	0	0	0	0	2.22	0	0
c73612_g2	0	0	0	0	0.15	0	0	0	0	1.61	0.18	0.21	0	0
c73612_g1	0	0.27	0	0.63	0.24	0	0	0.24	0	0.57	0	0	0	0
c122528_g1	0	0	0	0	6.24	0	0	0	0	0	0	0	0	0
c192547_g1	0	0	5.84	5.98	0	0	0	0	0	0	0	0	0	0
c23350_g1	0.41	0.17	0.05	0.1	0.12	0.11	0.18	0.4	0.38	0.37	0.19	0.05	0	0.13
c150073_g1	0	0.85	0	0	0	0	0.84	0	0	0	0	0	0	0
c113756_g1	2.48	4.41	2.14	2.44	1.69	1.71	3.39	2.63	2.75	1.17	2.7	2.29	1.05	0.98
c70167_g1	0	0	0	0	0.21	0	0.49	0.22	0	0	0	0	0	0
c153600_g1	0	0	0	0	0	0	0	0	0	0	0	0	0	0
c64312_g1	0	0	0	0	0.28	0.27	0	0.29	0	0	0	0.43	0	0
c138562_g1	0	0	0	0	0	0	6.02	0	0	0	0	0	0	0
c118733_g1	0	0	0	0	0	1.07	0	0	0	0	0	0	0	0
c58589_g1	0	0.18	0.42	0.21	0	0.3	0.18	0	0	0.19	0	0.66	0.31	0.52
c124804_g1	0	0	0	0	0	0	0	0	0.87	0	0	0	0.65	0
c159336_g1	0	0	0	0	0	0	0	0.37	0	0	0	0	0.65	0
c182042_g1	0	2.81	0	0	1.06	0	0	1.18	0	1.38	0	0	0	0
c169747_g1	0	0	0	0	0	0	0	0.72	0.77	0	0.81	1.34	0	0
c144477_g1	0	0	0.86	1.04	0	0	0	0	0	0	0	0	0	0
c78605_g1	4.07	5.54	0.26	0.34	0.81	1.78	0.3	0.81	2.22	1.49	2.66	1.12	2.83	2.4
c185267_g1	0	4.17	0	0	0	0	0	0	0	0	0	0	0	0
c611_g1	1.27	0	0	0	0	0	0	0	0	0	0	0	0	0
c146005_g1	0	0	0	0	0	0	0	0	0	1	1.92	0	0	0
c78078_g1	5.61	0	0	3.44	4.36	2.55	2.48	7.17	2.37	2.96	5.56	12.42	0	0
c18259_g1	0	0	0	0	0	0	0	30.24	0	0	0	0	0	0
c22823_g1	0	0	0	0	0	0	0	0	0	0	0	0	0	0
c139786_g1	0	0	0	0	0	11.58	0	0	0	0	0	0	0	0
c125620_g1	0	0	0	0	0	0	0	0	0	0	0	0	0	0
c90988_g1	0.3	0	0	0	0	0.13	0.15	0	2.98	0	0.14	0	0.87	1.24
c90988_g2	0	0	0	0	0	0	0	0	3.23	0	0	0	1.12	0
c191564_g1	0	0	0	0	0	0	0	0	0	0.1	0	0.11	0.09	0.39
c180406_g1	0	0	0	0	0	0.28	0	0	0.68	0	0.34	0	0	0.31
c84858_g1	0	0	0	0	0	0	0	0	0	4.89	0	0	0	0
c84858_g2	0.69	0.66	0.17	0.99	0.53	1.59	1.02	0.85	0.18	0.78	0.47	0.21	0	0
c195210_g1	0	0	0	0	0	0	0	0	0	0	5.9	0	0	0
c131799_g1	0	0	0	0	0	0	5.9	0	0	0	0	0	0	0
c44328_g1	0	8.34	0	0	0	0	0	0	0	0	0	0	0	0
c115691_g1	13.79	18	6.23	8.51	3.92	2.7	5.86	6.54	9.9	7.3	10.02	10.37	8.15	8.08
c161492_g1	0	0	0	0	0	5.1	0	0	0	0	0	0	0	0
c192968_g1	0	0	0	0	0	0	0	0	0	0	0	0	0	3.13
c175031_g1	0	0	0	0	0	1.03	0	0	0	0	0	0	0	0
c171295_g1	0	0	0	0	0	0	1.29	0	0	0	0.64	0	0	0
c163862_g1	0	0	0	0	0	0	0	0	0	0	0	0	4.52	0
c160197_g1	0	0	0	0	0.21	0	0.11	0.1	0	0	0	0.27	0	0
c171085_g1	0	0	0	0	0	0	0	0	0	0	0	0	0	0
c115081_g2	0	0	0	9.45	0	0	0	0	0	0	0	0	0	0
c56238_g1	0.05	0	0.06	0.49	0.69	0.16	0.12	0	0.06	0.23	0.06	0.3	0.11	0
c36160_g1	0	0	0	0	0	0	0	0	0	0.67	0	0	0	0
c175707_g1	0	2.26	0	0	0	0	0	0	1.8	0	0	0	0	0
c112918_g1	8.44	7.95	6.01	4.74	5.48	8.34	6.31	7.21	8.34	6.26	4.48	5.11	5.26	5.54
c91101_g1	0.27	0.48	0.5	0.66	0.71	1.08	0.55	0.94	0.37	0.9	0.52	0.71	0.33	0.07
c25868_g1	0	0	0	0	0	0	0	0	0	0	0	0	0	0
c189913_g1	0	0	0	0	0	0	0	0	0	0	0	0	0	0
c157154_g1	0	0	4.85	0	0	0	0	0	0	0	0	0	0	0
c97718_g1	0.69	1.63	1.04	0	2.02	0.73	0	0	0.83	0.72	0	0	0.62	0
c97718_g2	56.26	58.38	49.11	47.31	33.77	20.23	40.36	43.94	46.24	41.36	55.63	49.43	32.35	38.73
c63443_g1	0	0	0	0	0	0	0	0	0	0	0	0	0	2.93
c63443_g2	0	0	0	0	0	0	0.97	0.47	0	0	0	0	0	1.14
c53015_g1	0	0	0	0	0	0	0	0	1.85	0	0	0	0.68	0
c42762_g2	0	0	0	0	0	0	0	0	0	0	0	0	0	0
c42762_g1	0	0	2.23	0.37	5	5.88	4.83	4.04	0	0	0	0.85	0	0
c131365_g1	0	0	0	0	0	0	0	0	0	5.28	0	0	0	0
c23382_g1	0	0	0	0.42	0.31	0	0	0	0	0.76	0	0	0	0.33
c116234_g1	39.07	48.54	50.63	58.34	25.67	9.56	24.37	26.55	30.23	45.5	42.02	29.7	27.37	27.8
c116234_g2	0	0.32	0	0.39	0.4	0.1	0	0.1	0.71	0.23	0.12	0.39	0.19	0.44
c158548_g1	0.09	0.25	0	0	0	0.07	0.26	0.24	0.37	0.18	0.27	0.1	0.08	0
c172003_g1	0	0	0	0	0	0.62	0	0	0	0	0	0	0	0.64
c14144_g1	0.25	0	0	0	0.21	0.2	0	0.22	0	0.25	0.25	0.62	0	0
c155699_g1	0	0	0	0	3.29	0	0	0	0	0	0	0	0	0
c197731_g1	0	0	0	0	0	0	0	0	0	0	0.79	0	0	0
c167584_g1	0	0	0	0	0	0	0	0	0	0	0	0	0	0
c83481_g1	0.67	0.38	0.3	1.06	0.71	0.11	0.26	0.36	0.41	1.1	1.23	0.31	0.23	0.13
c124419_g1	0	0	0	0	0	0	0	0	0	4.09	0	9.02	0	0
c97194_g2	0.49	0.76	2.97	1.82	0.66	0.29	0.7	2.38	0.41	1.19	1.22	0.77	0.52	0.73
c186367_g1	0	0	0	0	0	0	0	0	0.65	0	0	0	0	0
c65769_g1	0	0	0	0	0	0	0	0	0	0	0	0	0	0
c120631_g1	0.17	0	0	0	0	0	0	0	0.7	0	0	0	0.43	0.16
c154986_g1	0	0	0	0	0	0	0	0	0	0	0	4.2	0	0
c58261_g1	0	0.23	0	0.26	0.17	0.21	0.06	0	0.25	0.25	0.12	0.34	0	0.11
c21691_g1	0	0	0	0	0	0	0	0	0	0	0.22	0.27	0.54	0.41
c101408_g1	1.21	2.43	0.35	0.49	1.12	0.99	1.81	1.15	0.96	1.51	1.56	1.88	0.89	1.41
c101408_g3	1.22	1	6.94	7.55	0.88	0.96	1.26	0.81	4.6	1.77	2.51	3.5	4.79	4.28
c97194_g1	0	0.51	0	0.6	0.43	0	1.53	0.45	0	1.27	0.51	0	0	0
c101408_g5	0	0	1.82	1.84	0	0	0	0	0	0	0	0	0	0
c101408_g4	0	0	1.57	0	0	0	0.32	0	0	0	0.33	0	0.87	0
c102418_g1	76.79	80.6	88.38	97.38	72.9	71.17	71.82	75.1	82.76	82.14	68.87	95.35	53.46	48.63
c39659_g1	0	0	0	0	0	0	0	0	0	0	0	0	0	0
c168056_g1	0	0	0	0	0	0	0	0	0	4.72	0	0	0	0
c186870_g1	0	0	0	0	0	0	0	0	0	0	0	0	0	0
c24480_g1	0	0	0	0	0	0.92	0	0	0	0	0	0	0	0
c193671_g1	0	0	0	0	0	0	0	0	0	0	0	0.74	0	0
c132067_g1	0	0	0	0	0	0	0	0	1.4	0	4.67	0	0	0
c106671_g5	0.88	1.27	0	0	0	0	0	0	0	0	0	0	0	0
c90964_g2	0.35	0.35	0.81	0.41	0.9	0	0.7	0	0	0	0	0.47	0	0
c179463_g1	0	0	0	0	0	0.33	0	0	0	0.41	0	0	0.32	0
c14961_g1	0	3.77	0	0	5.22	0	10.73	0	5.61	0	10.03	0	0	2.3
c135412_g1	0	0	0	0	0	0	0	0	0	0	0	5.41	0	0
c100067_g2	0.36	0.35	0	0	0.11	0.2	0.24	0	0.13	0.13	0.12	0.28	0	0
c166726_g1	0	0	0	0	2.04	0	0	0	0	0	0	0	0	0
c148124_g1	0	0	0	0	0	0	0	1.05	0	0	0	0	0	0
c85598_g1	1.42	1.31	0.58	0.76	1.07	1.97	1.32	1.14	0.08	0.8	0.75	1.68	0.44	0.07
c134668_g1	0	0	0	0	0	0	0	0	0	0	0	4.84	0	0
c51284_g1	0.37	0.71	0	0.14	0.11	0	0.24	0.22	0.13	0.38	0.38	0.45	0	0.12
c1377_g1	0	0	0	0	0	0	0	0	0.91	0.92	0.23	0.27	0.18	0.63
c195189_g1	0	1.72	0	0	0	0	0	0	0	0	0	0	0	0
c9791_g1	0	0	0	0	0	1.55	0	3.2	0	0	0	0	0	0
c25272_g1	0	0	0	0	0	0	0	0	0	0	0	0	0	0
c106671_g1	0	0	0	0	0	3.08	0	0.62	0	0	0	5.58	0	1.8
c108533_g1	66.96	56.5	73.29	65.76	69.81	98.71	77.64	69.84	74.77	123.1	39.7	36.36	34.43	34.18
c697_g1	0	0	0	0	0	0	0	0	0	0	0	0	0	0
c108533_g2	2.18	0.75	1.7	2.57	2.99	1.79	2.21	0	0.69	4.54	1.46	0	1.59	1.86
c187659_g1	0	0	0	0	0	0	0	0	0	0.37	0	0	0.28	0.65
c54594_g1	0	0.19	0.22	0	0	0.16	0.19	0	0.39	0.4	0	0.46	0	0
c37848_g1	0	0	0.19	0.48	0	0.14	0.08	0	0	0	0.17	0.28	0	0
c96115_g1	0.43	0.82	0.98	2.31	0.19	0.54	0.53	1.19	0.34	0	0.78	2.41	0.65	0.45
c90289_g1	35.94	31.53	31.16	29.46	24.08	31.62	17.88	19.6	55.38	42.23	33.87	25.51	50.64	54.31
c96412_g2	0.17	0.73	0.2	0.5	0	0.07	0.17	0.31	0.36	7.3	0.26	0.2	0.15	0.33
c146611_g1	0	0	0	0	0	0	0	0	0	0	0	0	0	0
c144973_g1	0	0	0	0	0	0	0	0	0	0	0	0	0	9.29
c75840_g1	0.29	0	0	0	0	0	0	0	0	0	0	0	0.47	0
c58849_g1	0.08	0	0.54	0.27	0	0	0.16	0.25	0.22	0.08	0.16	0.09	0	0.08
c141873_g1	0	0	0	0	0	0	0	0	0	0	0	0	0	0
c62020_g1	0	0.27	0	0	0	0	0	0	1.7	0	0.85	0	1.6	1.56
c163892_g1	0	0	0	0	0	0	0	0	0	0	0	0	0	2.2
c59038_g2	0.25	0.72	0	0	0	0	0	0.44	0.25	0	0	0	0	0
c35251_g1	0	0	0	0	0	0	0	0	0	0	0	0	0	0
c182694_g1	0	0	0	0	0	1.99	0	0	0	2.36	0	0	0	0
c196114_g1	0	0	0	0	0	0	0	0	1.04	0	0.35	0	0.28	0
c97904_g3	12.45	13.03	11.67	13.66	8.72	3.75	6.65	6.67	19.75	12.35	8.62	10.18	15.13	14.26
c68527_g2	0.45	0	0	0.25	0.58	0	0	0	0	0	0	0.27	0	0
c71563_g1	0	0.05	0	0	0	0	0	0	2.45	0.06	0.52	0.5	0.75	0.67
c68527_g1	0	0	0	0	0	0	0	0	0.64	0	0	0	0	0
c162744_g1	0	0	0	0	0	0	0	0	0	0	0	0	1.6	0
c162400_g1	0	0	0	0	0	0	0	0	0	0	0	5.94	0	0
c153608_g1	0	0	0	0	0	0	0	0	0	0	0	0	0	0
c56923_g1	0	0	0.08	0.4	0.19	0.06	0.42	0.13	0.07	0.29	0.22	0.16	0	0
c56923_g2	0.09	0.25	0	0.1	0.08	0	0.09	0.16	0	0.18	0	0.3	0.08	0
c132398_g1	0	0	0	0	0	0	0	0	0	0	0	9.81	0	0
c198539_g1	0	0	0	0	0	4.78	0	0	0	0	0	0	0	0
c119482_g1	0	0	0	0	0	0	0	2.77	0	0	0	0	0	0
c43546_g1	0	0	0	0	0	0	0	0	1.34	0	0	0	0	0
c72490_g1	1.09	0	0	0	0	0.18	0.65	0	0.89	0	0.22	0.27	1.09	0.62
c174308_g1	0	0	0	0	0	0	0	0	0	0	0	0	0	0
c152640_g1	0	0	0	0	0	0	0	1.37	0	0	0	0	0	0
c104767_g1	36.17	32.94	14.89	15.79	21.18	22.63	13.11	10.96	32.89	26.96	13.87	13.92	20.78	18.93
c184603_g1	0	0	0	0	0	0	0	0	0	0	0	0	0	0
c40262_g1	0.41	0.88	0.39	0	0.66	1.11	0.17	0.21	0	0	0.35	0.5	0	0
c197929_g1	0	0	0	0	0	0	0	0	0	0	0	0	8.29	0
c80637_g1	0.22	0.11	0.25	0.51	0.1	0	0.11	0	0.36	0.35	0.24	0.26	0.3	0.56
c177368_g1	0	0	0	7.32	0	0	0	0	0	0	0	0	0	0
c147505_g1	0	0	0	0.83	0.31	0.3	0	0	0	0	0	0	0.29	0
c189478_g1	0.45	0	0	0	0.76	0.74	0	0	0	0	0	0	0	0
c90572_g1	25.27	25.92	23.61	22.23	23.76	7.36	23.67	18.76	29.25	20.02	20.12	20.76	15.76	19.89
c77634_g2	0.3	0.43	1.67	1.27	1.19	0.13	0.44	0.27	0	0.46	0.15	0.18	0	0
c77634_g1	0.52	0.5	0	0.3	0.46	0.11	0.26	0.46	0.13	0.4	0.13	0	0.22	0
c199035_g1	0	0	0	0	0	0	0	0	0	0	0	0	0	5.36
c126297_g1	0	0	0	0	0	0	0	0	0	0	0.61	0	0	0.53
c186290_g1	0	0	0	0	0	2.23	0	0	0	0	0	0	0	0
c43291_g1	0	0	0	0	0	0	0	0	0	0	0	0.8	0	0.96
c52981_g1	0	0	0	0	0	0.25	0	0	0	0	0	0	0.25	0
c144670_g1	0	0	0	15.29	0	0	0	0	0	0	0	0	0	0
c76996_g1	0	0.12	0	0	0.23	0	0.13	0	0	0	0.4	0.3	0.11	0
c31654_g1	0	1.18	0	0	0	0	0	1	0	0	0	0	0	0
c72828_g1	0.42	0.24	0.38	0.19	0.15	0.07	0	0	0.26	0.17	0	0	0	0
c103507_g4	0.51	0	0	1.2	0	0	0	0	0	0	0.52	0	0	0
c155826_g1	0	0	0	0	0	0	0	0	0	0	0	0	0	0
c103507_g1	0.16	3.05	0.37	0.56	0.14	0.14	0.16	0.29	3.82	1.72	2.01	0.77	0.27	3.31
c55385_g1	0	0	1.86	0.62	0	0	0	0	0.27	0	0.28	0.34	0	0
c62557_g1	0.07	0	0.3	0.45	0.12	0	0	0.12	0	0.2	0.07	0.07	0.11	0.06
c85_g1	0	0	0	0	0	0	0	0	0	0	0	0	0	0
c91698_g1	0.47	1.1	1.62	1.42	1.42	0.48	1.03	1.37	1.06	0.6	1.04	1.57	0.55	0.09
c84099_g1	13.07	14.91	15.51	14.14	2.18	1.28	7.31	4.29	10.27	13.87	6	10.06	9.48	14.63
c99441_g1	5.3	5	9.26	8.91	25.19	21.16	29.26	28.35	0.6	2.07	4.35	22.35	5.6	6.13
c40575_g2	0	0.09	0.11	0	0.25	0.08	0.18	0.08	0.1	0.1	0	0	0	0
c40575_g1	0.14	0	0.32	0	0	0	0.14	0	0.15	0.29	0	0	0	0
c79945_g1	2.57	1.45	3.17	1.47	2.24	1.96	1.05	0.19	2.18	2.43	1.31	0.78	0.53	1.2
c120296_g1	0	0	0	0	0	1.73	0	0.93	0	0	0	0	0	0
c187103_g1	0	0	0	0	0	0.14	0	0	0.26	0.84	1.01	0.92	0	0
c53321_g1	0	0.23	0.28	0	0	0.05	0.12	0.17	0.19	0	0	0	0	0.06
c74874_g1	0	0	5.85	5.83	0	0	0	0	0	0	1.58	0.28	0	0
c22524_g1	0	0	0.88	0.55	0	0	0	0	0	0	0.3	0.11	0	0
c118060_g1	0	0	0	0	0.86	0	0	0	0	0	0	0	0.72	0.86
c179713_g1	0	0	2.19	0	0	0	0	0	0	0	0	0	1.12	0
c146634_g1	0	0	0	0	0	0	0.13	0.12	0	0	0	0.23	0.3	0.13
c132891_g1	0	0	0	0	0	0	0	0	0	0.55	0.54	0.78	0.4	0
c159779_g1	0	0.95	0	0	0	0	0	0	0	0	0	0	0	0
c103920_g1	9.52	9.41	6.15	5.94	3.83	5.94	4.11	4.84	11.85	7.85	8.24	7.16	6	6.75
c85777_g2	0	0	0	0	0	0	0.54	0	0	0	0	0	0	0
c116385_g1	10.69	16.21	11.57	13.75	3.55	2.54	4.45	5.63	6.22	7.35	12.38	8.57	6.49	5.06
c85777_g1	0.65	1.22	1.39	0.96	0.35	1.21	0.11	0.71	0.51	0.66	1.76	0.78	0.33	0.86
c44492_g1	0	0.15	0.55	0.18	0	0	0	0	0.33	0	0.17	0	0	0
c95427_g1	3.49	2.43	3.49	3.47	5.23	6.53	10.86	11.22	1.52	4.39	3.06	5.26	10.26	9.9
c50933_g1	0.5	0	0	0.58	0	0	0	0.44	0	0.51	0	0.72	0	0.88
c115574_g2	0	4.67	0	0	0	0	4.41	0	6.74	4.38	0	0	0	0
c115574_g1	2.77	2.2	0.82	1.25	2.73	0.54	0.59	0.75	0.71	1.16	1.09	0.87	0.79	0.48
c95427_g3	0	2.7	7.54	6.1	6.12	14.22	14.38	8.66	3.48	8.39	2.54	9.45	12.05	6.78
c113917_g2	0.32	0	0	0.37	0	0	0	0.85	0	0	0	0.42	0.26	0
c113917_g1	188.2	210.83	128.84	137.82	124.16	65.66	130.07	134.74	117.22	142.75	143.24	152.79	97.36	99.54
c111093_g5	0.25	0.24	0.28	0	0	0	0.25	0	0	0.51	0.51	0	0	0
c90445_g1	0	2.13	3.23	4.88	1.14	10.17	2.79	3.07	0.66	0.72	1.39	1.09	1.52	0
c29699_g1	0	0	1.1	0.83	0	0	0	0	0	0.25	0	0	0	0
c132025_g1	0	0	0	0	0	0	0	0	0.77	0	0	0	0	0
c81126_g2	0	0	0.89	0.9	0	0	0	0	0.39	0	0.79	0.53	0	0
c81126_g3	0	0.88	1	1.01	0	0.7	0	0	0.8	0.88	0	0	0	0
c191634_g1	0	0	0	0	0	0	0	0	5.45	0	0	0	0	0
c81126_g1	0	1.71	2.91	2.7	1.35	0	0	0	1.56	0.86	0.59	1.06	0.3	0.74
c111093_g1	1.37	0.91	2.11	2.12	0	0	0.8	0	0	0.47	0.46	0.65	0.32	1.18
c84508_g1	0	0	0	0	0	6.98	0	0	0	0	0	0	1.87	0
c48900_g1	0	0	0.21	0	0	0.31	0.18	0	0	0	0	0	0	0
c70387_g1	1.36	2.05	0.64	0.26	1.61	2.48	2.12	1.82	0	0.12	0.12	20.03	18.6	18.95
c150104_g1	0.76	1.13	0	0	0	0	0	0	0	0.39	0	0	0	0
c197499_g1	0	0	0	0	0	0	0	0	0	0	0	0	0	0
c97775_g1	0.05	0.09	0.44	0.52	1.34	1.5	1.39	2.32	0.1	1.39	0	0.78	0.07	0
c97775_g3	0.23	0	0.92	0.66	0	0.1	0	0	1.56	0	2.41	0.76	0.59	0.55
c97775_g2	7.82	7.05	2.85	3.83	12.66	27.78	14.58	12.89	4.2	3.22	15.44	28.67	18.69	16.11
c182427_g1	0	0	0	0	0	0	0	0	0	0	0	0	3.07	0
c97775_g4	0	0	0.21	0.22	0.45	0.11	0.42	0.39	0	0.4	0	0.21	0.11	0.32
c52674_g2	0.32	0.46	0	0	0.14	0	0.31	0.42	0.16	0.16	0	0.56	0.13	0.3
c94722_g1	94.32	99.89	100.3	96.55	130.28	56.91	127.94	127.61	89.74	76.44	98.15	146.76	65.18	76.39
c171335_g1	1.14	0	0	0	0	0	0	2.03	0	0	0	0	0	0.92
c150908_g1	0	0	0	0	0	0	0	0	3.98	0	0	12.05	4.94	6.33
c37840_g1	4.61	5.23	0	0	7.07	0	0	0	0	0	0	0	0	0
c41592_g1	0	0	0	0	0	0	0	0	0	0	0.33	0	0	0
c88886_g3	1.1	1.45	0	0.42	0.93	1.5	1.45	1.3	0.36	0.76	2.22	0.99	0.29	1
c88886_g1	0.1	0	0.94	0.62	0	0.04	0	0.05	0.34	0.11	0.11	0.06	0.19	0.31
c46109_g1	2.98	3.31	3.6	0	0	2.73	0	0	2.5	0	0	0	1.65	4.14
c77416_g1	1.94	0.24	5.38	1.44	0.21	1.21	2.16	2.16	0.74	1.5	1.48	0.91	0	0
c162361_g1	0	0	0	0	0	0	0	0	0	8.46	0	0	0	0
c80072_g1	0.64	2.16	1.86	0	0	0	0	0	0	0.67	0	0	0.48	1.67
c147294_g1	0	0	0	0	0	1.61	0	0	0	0	0	0	0	0
c43967_g1	0.23	0.22	1.03	0	0.59	0.38	0.67	0.6	0.23	1.41	0	0.56	0.37	0.21
c30382_g1	0	0	0	2.66	0	0	2.28	0	0	4.59	0	4.6	0	1.6
c139895_g1	0	0	1.57	0	0	0	0	0	0	0	0	0	0	0
c4253_g1	0	0	0	0	0	0.26	0.31	0	0	0.65	0.32	0	0	0
c179751_g1	0	0.89	0	0	0	0	0	0	0	0	0	0	0	0
c89108_g2	4.45	1.11	0.86	0.43	0.64	5.23	2.23	1.99	0	2.32	9.91	1.52	3.91	1.36
c89108_g3	0.42	0.84	0	0	0	3.1	0.84	0.37	0	0.87	0	0.59	0.33	0
c89108_g1	0	0	0.26	0	0.2	0.19	0	0.4	0	0	0	0.83	0.19	0.21
c51609_g1	0	0.39	0	0	0	0	0	0	0	0	0.8	1.08	0	0
c30614_g1	1.89	0	0	0	0	0	0.96	0	0	0	0	1.62	0	0
c188973_g1	0	0	0	0	0	5.46	0	0	0	0	0	0	0	0
c115202_g4	0	0	0	0	0	0	0	0	0	0	0	0	0	0
c115202_g5	0.21	0.62	0.49	0.74	0	0	0.42	0.38	0.44	0.44	0.22	0.26	0	0.2
c115202_g2	4.56	5.41	6.73	8.12	2.7	3.29	2.85	3.72	7.49	4.48	6.54	4.8	5.31	3.74
c115202_g3	0.77	0.97	0.36	0.73	0.86	0.6	0.57	0.98	0.34	0.47	0.66	0.86	0.39	0.31
c26503_g1	0	0	0	0	0	0	0	0	0.19	0.19	0	0.66	0.46	0.52
c170102_g1	0	0	0	0	0	0	0	0	0	0	0	5.41	0	0
c128845_g1	0	0	0	0	0	0	0	0	0	0	0	0	0	0
c74742_g1	0	4.85	0	5.34	0	0	0	0	3.48	0	4.24	0	8.78	2.8
c81900_g1	1.25	0	0	0.14	0.62	1.02	0.59	0.29	0	1.17	0.5	0.48	0.17	0
c57799_g1	0	0	0.25	0	0	0.36	2.55	0.35	0	0	0	0	0	0.2
c136381_g1	0	0	5.84	0	0	0	0	0	0	0	0	0	0	0
c71223_g1	0	0	0	0.19	0.29	0.14	0.16	0.15	0	0	0.34	0.39	0.42	0
c152229_g1	0	0	0	0	0	0	0	0	1.67	0	0	0	0	0
c98373_g1	3.38	2.47	7.31	7.23	0.73	0.74	0.51	0.58	2.36	22.13	2.71	2.19	1.48	1.49
c186014_g1	0	0	0	0	0	1.14	0	0	0	0	0	0	0	0
c70182_g1	0	0	0	2.88	0.66	1.33	0	1.45	1.54	5.07	0	0	0	0
c116395_g2	2.09	6.12	5.33	8.1	1.64	2.83	1.41	4.49	1.33	6.13	4.97	4.15	2.38	2.11
c199598_g1	0	0	0	0	0	0	0	0	0	0	0	0	7.67	0
c136455_g1	0	0	0	0	0	0	0	0	0	0	0	0	0	0
c63940_g1	0	0	0	0	0	0	0	0	0	0	0	0.56	0	0
c73448_g2	0	0.69	0	0	0	0	0	0	0	2.1	0	0	0.5	0
c183809_g1	0	2.38	0	0	0	0	0	0	0	0	0	0	0	0
c173527_g1	0	0	0	0	0	0	0.23	0.21	0	0	0.24	0.86	0.38	0
c118919_g1	0	0	0	0	0	0	0	0	7.51	0	0	0	0	0
c189293_g1	0	0	0	0	0	0	0	0	0	0	2.22	0	0	0
c164442_g1	0	0	0	0	2.53	0	0	0	0	0	0	0	0	0
c183585_g1	0	0	0	0	0	0	0	6.29	0	0	0	0	0	0
c180778_g1	0	0	0	0	0	0	0	0	0	0	0	0	0	0
c77084_g1	1.03	1.04	1.79	0.6	0.86	0	0.52	4.12	0	0.53	1.56	5.27	1.18	1.37
c125095_g1	0	4.19	0	0	0	0	0	0	0	3.95	3.69	0	0	4.99
c158754_g1	0	0	0	0	0	0	0	0.58	0	0	0	0	0	0
c58771_g1	1.01	1	0.39	0	0	0	0.34	0	1.02	0	0	0	0.27	0.62
c112575_g1	3.66	3.19	5.08	3.13	1.85	2.47	4.99	3.28	4.51	5.82	3.57	3.82	3.68	4.01
c31487_g1	0	0.88	1	0	0	0	0	1.91	0	0	0	0	0	0
c24404_g1	0	0.17	0	0	0.16	0	0.18	0.48	0	0.19	0.55	0	0.15	0
c109874_g2	0.17	0.08	0	0	0	0	0.08	0.08	1.5	0	0.17	0.76	0.58	0.21
c109874_g3	0	0.31	0.36	2.69	0.27	1.68	0	0.28	0	0	15.2	0.41	0	0
c362_g1	0	0.87	0	0.34	0	0.98	0.29	0	0	0	0	0.38	0	0
c85940_g1	4.09	4.33	5.85	7.79	2.51	1.64	3.76	4.44	3.42	7.21	8.14	5.45	1.79	1.41
c103411_g1	47.02	47.71	52.57	47.35	58.67	35.22	53.5	52.39	36.1	33.22	41.06	66.59	28.76	32.83
c70641_g1	0.36	0.99	0.29	0.2	0.31	1.18	0.18	0.16	0.55	0.92	0.55	0	0.15	0
c109874_g4	1.01	0.47	2.13	1.3	1.4	0.04	0.05	0.99	0.21	0.26	1.17	3.43	0.61	0.77
c159153_g1	0	0	0	0	0	0	0	0	0	0	0	0	0	0
c98236_g2	1.96	2.18	0.92	0.96	1.76	2.67	1.6	1.38	7.33	2.52	4.21	4.5	6.12	6.66
c197288_g1	0	0	0	0	0	0	0	3.25	0	0	0	0	0	0
c98236_g4	2.36	2.59	0	0	0	0	0	0	0	0	0	0	0	0
c91516_g4	0	0.22	1.05	0.26	0	0	0.23	0	0.23	0	0.47	0	0.19	1.08
c115776_g1	6.97	10.08	7.45	7.88	3.41	4.98	4.28	5.26	7.8	9.17	8.97	6.59	5.14	4.97
c124880_g1	0	0	0	0	0	0	0	0	0	0	0	0	8.98	0
c109952_g1	2.62	2.35	3.05	2.63	2.74	3.31	2.12	2.28	1.74	2.35	2.2	1.75	1.69	1.77
c84588_g1	3.97	11.4	5.89	9.4	1.48	1.79	2.55	5.16	2.05	8.05	10.64	7.18	5.16	2.03
c109952_g2	0	8.74	9.25	9.56	5.71	0	0	0	0	0	0	0	0	0
c141916_g1	0	0	0	0	0	0	0	2.38	0	0	0	0	0	0
c104337_g3	0	0	0	0	0	0	0	0	0	0	0	0	0	0
c138342_g1	0	13.79	0	0	0	0	0	0	0	0	0	0	0	0
c85328_g2	0.82	0.45	0.08	0.1	0.24	0.41	0.13	0.18	0	0.47	0.47	0.51	0.32	0.27
c147188_g1	0	0	0	0	0.53	1.04	0	0	0.61	0	0	0	0	0
c32112_g1	0.07	0.57	0.08	0.38	0.06	0	0.07	0.24	0	0	0	0.15	0	0
c85328_g1	0	0	0	0	0	0	0	0	0.3	0	0	0	0.73	0.55
c20562_g1	0	0	0	0	0	0	0	0	0	0	0	0	0	0
c19976_g1	0	0	0	0	0	0	0	0	0	0	0	0	0	0
c142097_g1	0.36	0	0	0	0	0	0.72	0	0	0	0	0	0	0
c109446_g3	0	0	3.56	0	0	0	0	0	0	0	0	0	0	0
c100607_g2	0	0	0	0	1.31	1.97	0.81	2.14	2.18	0	0	0	0	1.19
c168079_g1	0	0	0	0	0	0	0	0	0	0	0	0	0	0
c101923_g3	0	0.52	0	0	0.43	0	0	0	0	0	0.52	0.75	0	0.46
c42720_g1	0	0	0.45	0.9	0	0	0	0	0	0	0	0	0	0
c31245_g1	0	0.69	0.33	0.5	0	0.37	0.29	1.04	0.3	0.45	0.45	0.17	0.49	0
c175209_g1	0	0	0	0	0	0	0	0	0	0	0	0	0	0
c86511_g2	2.87	3.66	2.59	3.47	4.39	8.38	2.95	2.9	0.73	2.21	1.53	0.07	0	0.06
c196815_g1	0	0	0	0	0	0	0	0	0	0	7.44	19.16	0	0
c182000_g1	0	0	0	0	0	0	0	1.71	0	0	0	1.66	0	0
c138012_g1	0	0	0	0	0	0	0	0	0	0	0	0	0	0
c170714_g1	0	0	0	0	0	0	0	0	1.82	0	0	0	0.67	1.61
c77168_g1	0.8	1.41	0.52	0.39	0	0	0.11	0	0.47	0	0	0	0.19	0.11
c141188_g1	0	0	0	0	0	4.64	0	0	0	1.88	0	0	1.1	0
c88155_g1	6.1	6.95	1.47	2.72	5.96	12.91	8.65	5.43	1.37	6.93	5.18	5.02	1.88	2.27
c146991_g1	0	0	0	0	0	0	0	0	0	0	0	0	0	0
c88155_g2	4.95	5.42	4.42	5.63	3.52	9.1	2.65	3.69	5.72	3.86	4.92	3.2	3.25	2.37
c184759_g1	0	0	0	0	0	0	0	2.18	0	0	0	0	0	0
c83157_g1	0	0	0	0	0	0	0	0	0	0	0	0	0	0
c117207_g1	0	0	0	0	0	0	0	0	0	0	0	0	0	0
c113366_g1	1.81	1.87	6.44	7.57	2.42	1.91	3.64	4.19	1.94	1.64	2.7	3.79	2.5	2.25
c164018_g1	0	0	0	0	0	0	0	0	0	5.27	0	0	0	0
c141529_g1	31.71	0	0	0	0	0	0	0	0	0	0	0	0	0
c23951_g1	0.34	0.11	0.19	0.06	0.05	0	0.11	0.05	0.47	0.23	0.12	0.19	0	0
c172277_g1	0	0	0	0	0	3.03	0	0	0	0	0	0	0	0
c6993_g1	0	0	2.04	2.12	0	0	0	0	0	0	0	0	0	0.06
c59751_g1	0	0	0	0	0	0	0	1.68	0	1.97	0	0	0	0
c23128_g1	0	0	0	0	0	0	0	0	0	0	0	0	0	0
c197125_g1	0	0	0	0	0	0	0	0	0	0	0	0	6.87	0
c176191_g1	0	1.35	0	0	0	0	0	0	0	0	0	0	0	0
c191510_g1	1.72	0	0	0	0	0	0	0	0	0	0	0	0	0
c25925_g1	0.59	0.11	0	0.13	0.1	0.1	0	0.1	0.12	0.24	0	0.27	0.2	0
c90701_g1	3.85	2.19	5.53	6.28	4.3	4.64	5.41	7.28	7.57	14.63	3.71	4.78	11.02	6.37
c29806_g1	1.47	0.36	0	0.85	0.31	0.3	0.37	0	0	0.76	0.75	0.5	0	0
c84500_g4	0.97	0.47	0	0.19	0.43	0.68	0.48	0.87	0	0.5	0.33	1.73	0	0.62
c84500_g3	2.81	0	1.67	0	0	0	1.45	0	0	1.47	0	0	0	0
c84500_g2	0	0	0.57	0	0	0	0.49	0	0.48	1.02	0	0	0.38	0
c157711_g1	0	0	0	0	0	0	0	1.96	3.78	0	2.17	0	0	0
c123144_g1	0	0	0.74	0	0	0	0	0	0	0.33	0	0	0	0
c109417_g1	5.84	6.9	4.8	7.35	4.02	2.4	3.89	8.82	5.59	5.56	5.2	5.76	4.85	2.9
c109417_g2	1.66	2.94	1.2	3.37	1.29	1.84	1.18	1.09	0.75	1.78	1.5	1.1	0.15	0.35
c72302_g1	0.91	0.87	0.83	0.42	0.16	0	0.36	1.13	0.37	2.25	0.74	0.22	1.52	1.2
c92437_g4	0.11	0.21	0	0	0.19	0	0	0.19	0.23	0.11	0.56	0	0.19	0.1
c82059_g1	0.06	0.18	0	0	0	0.11	0.18	0.34	0	0.13	0.32	0.07	0	0.06
c129822_g1	0	0	0	0	0	0	0	0	0.61	0	0	0	0.94	0
c116068_g2	11.18	14.01	8.84	6.86	4.31	3.71	4.73	4.54	20.92	9.92	9.82	6	10.28	12.68
c146618_g1	0	0	0	0	0	0	0	0	0	0	0	0	0	0
c59361_g1	0	0	0	0	0	0	5.33	0	0	0	4.91	0	0	0
c96878_g4	1.76	3.36	2.34	3.48	1.75	0.35	1.85	2.81	0.77	1.72	1.54	1.96	0.84	0.36
c134395_g1	0	0	0	0	0	0.57	0.69	0.31	0	0	0	0.46	0	0
c159916_g1	0	0	0	0	0	0	0	0	0	0	0	0	2.38	0
c109163_g1	0	0	0.33	0.66	0	0	0	0	0.29	0	0	0	0	0
c182662_g1	0	0	0	0	0	0	0	0	0	0	0	0	0	0
c109163_g2	9.34	9.29	8.24	7.54	4.82	3.92	6.5	5.86	8.76	7.65	8.03	5.6	4.33	4.52
c17380_g1	0	0.35	0	0	0	0	0	0	0	0	0	0	0.57	0.98
c96878_g2	0.35	0.58	0	0	0.3	0.06	0.7	0.21	1.67	0	0.58	5.96	1.75	2.41
c107851_g3	0.53	1.94	1.58	1.01	1.39	8.52	3.82	2.98	1.45	1.79	1.26	1.69	2.96	1.84
c107851_g2	2.94	5.7	2.87	2.68	2.66	2.11	4.32	2.65	4.77	2.03	4.99	4.1	1.21	1.6
c107851_g5	1.72	1.87	0.56	1.53	0.11	0.21	1.44	0.44	0.64	0.51	1.26	0.71	0.31	0
c107851_g4	0.65	0.37	0.44	0.15	0	0.11	0.38	0.23	0.27	0	0.66	0.6	0	0.25
c107851_g7	0	0.71	0	0	0.57	0	0	0	0.66	0	0	0	0	0
c107851_g6	0.72	0.35	0.2	0.21	0.16	0.9	0	0.16	0.18	0	0.92	1.08	0.15	0.34
c182584_g1	0	0	0	0	0	0	0	0	0	0	0	0	0	0
c166110_g1	0	0	0	0	0	0	0	0	0	0	0	0	0	0
c98289_g6	49.18	44.38	3.25	3.77	5.35	3.28	8.23	4.69	22.17	18.6	17.02	4.85	8.18	10.51
c97717_g1	4.65	3.55	6.75	7.18	2.25	5.93	3.28	2.91	1.79	2.88	2.86	4.75	4.76	2.2
c98289_g4	0.34	0.32	0.5	0.32	0.15	0.51	0.15	0.18	0.48	0.49	0.38	0.4	0.33	0.18
c98289_g5	0.42	0	0	0	0.37	0	0.21	0.19	0	0	0	0.52	0.53	0.4
c98289_g2	0.26	0	0	0.29	0.44	0.21	0.25	0	0.52	0.26	0.52	0.32	0	0.24
c98289_g3	0	0.36	0	0	0	0	0	0.98	0.37	0	0.37	0	0.29	0.67
c458_g1	1.05	0	0	0.4	0	0	0	0	0	0	0	0	0.28	0
c98289_g1	0	0	0	4.31	0	0	0	0	0	0	0	0	1.87	2.36
c155627_g1	0	0	0	0	0	0	0	0	0	0	0	0	0.88	0
c98676_g3	0.18	0.17	0.41	0	0	0	0	0.16	0	0.19	0	0.22	0	0.17
c4713_g1	0	0.64	0	0	0	0	0	0	0	0	0	0	0.73	0.41
c76260_g1	0	0	0	0	0	2.65	0	0	0	0	0	0	0	0
c18082_g1	0.11	0.11	0	0	0	0	0.22	0.2	0.12	0.23	0	0.13	0.1	0
c4808_g1	1.27	0	0	0	1.02	0	3.92	2.27	0	0	0	2.36	1.68	0
c192588_g1	0	0	0	0	0	2.55	0	0	0	0	0	0	0	0
c126539_g1	0	0	0	0	0	0	0	0	8.64	0	0	0	0	0
c62121_g1	0	0.09	0	0.1	0	0.39	0	0.25	0.38	0.09	0.09	0.1	0.08	0
c65690_g1	0	0	0	0	0	0	0	1.19	0	0	0	0	0.7	0
c100997_g1	130.1	124.28	95.33	86.98	82.53	62.19	96.38	95.73	91	78.28	89.9	116	53.95	65.13
c197155_g1	0	0	0	0	0	0	0	6.58	5.57	0	0	0	0	0
c184181_g1	0	0	0	0	0	0	0	0	0	0	0	0	9.94	0
c4557_g1	0	0	0	0	0	0	0	0	2.5	0	2.95	0	0	0
c182911_g1	0	0	0	0	0	0	0	0	0	7.63	0	0	0	0
c91463_g1	3	2.47	3.38	3.37	2.13	2.62	1.85	2.07	3.67	2.54	2.19	3.46	1.49	2
c20181_g2	23.71	24.77	3.93	3.76	11.43	10.87	10.85	10.69	2.37	36.39	20.22	17.15	6.23	6.25
c46487_g1	0	0	0	12.18	0	0	0	0	0	0	0	0	4.15	0
c20181_g1	35.9	36.6	2.16	2.91	16.94	8.09	19.97	12.66	20.93	27.63	14.94	14.24	5.54	4.3
c163816_g1	0	0	0	0	0	0	0	0	0	0	0	0	0	0
c92204_g1	5.88	7.92	4.71	5.98	2.28	1.23	1.56	3.7	4.57	5.94	4.65	2.26	3.65	3.4
c46647_g1	0	0	0	0	0	0	0	0	0	0	0	0	0	0
c111121_g1	0	0	0	0	0	0	0	0	0	0	0	0	0.94	0
c111121_g2	24.59	31.79	21.5	25.38	14.22	19.03	17.41	20.44	28.35	23.37	24.41	23.44	19.82	19.35
c111121_g3	28.1	30.29	25.44	26.53	25.64	16.31	25.67	27.06	28.4	22.79	23.42	30.21	24.88	26.68
c111121_g4	42.27	40.44	33.77	32.57	28.08	14.87	40.13	36.39	41.99	31.45	34.49	38.75	17.89	20.98
c72344_g1	0	0	0	0	0	0	0.15	0.44	0.5	0.31	0.16	0	0.47	0.41
c122869_g1	0	0	0	0	0	0	0	0	0	0	0	0	0	0
c71525_g2	0	0	0	0	0	0	0	0	0	0	0	0	0	0
c71525_g1	0	0	0	0	0	0	0	0	0.95	0	0	0	0.7	0.84
c93609_g1	0.26	0.76	0.59	0.3	0.22	0	0	0	0.79	0.8	0	0.33	0	0
c93609_g2	0	0	0	0	0	0	0	0	0	0	0	1.72	0	0
c104422_g1	1.34	0.9	0.63	1	0.62	0.75	0.86	0.7	0.42	0.17	0.77	1.2	0.99	0.62
c162124_g1	0	0	0	0	0	0.55	0	0	0	0	0	0	0	0
c181000_g1	0	0	0	0	0	0	0	0	0	0	0	0	0	0
c94497_g1	35.99	48.65	38.04	36.37	36.44	14.51	40.03	43.62	23.52	48.06	36.6	23.54	13.98	11.71
c115796_g1	0	0	0	0	1.08	1.14	1.39	0	3.67	0	4.04	2.54	0	0
c90883_g4	0	1.89	0	0	0	0	0	0	0	0	0	0	0	0
c59284_g1	0	0.69	0	0	0.08	0.23	0.18	0.24	0	0.19	0.28	0.2	0.23	0.09
c90883_g2	0.89	0.55	0	0.64	0	0	0	0.25	0.44	0.58	0.57	0	1.03	0.26
c90883_g3	0	0	0	0	0	0	0	0	2.37	0	0	0	0	0
c90883_g1	0.56	0	0.65	1.68	0	0	1.44	0	4.62	1.79	0.86	1.44	1.83	0.98
c121705_g1	0	6.4	0	0	0	0	0	0	0	0	0	0	0	0
c76577_g1	0.22	0	1.82	1.84	0.19	0	0.43	0	0	0	0	0	0.36	0.2
c82184_g1	1	0.74	0.55	0.6	0.45	0.43	0	0.46	1	4.39	0.27	0.63	1.01	2.15
c96651_g1	3.52	4.4	1.25	1.04	1.3	1.71	1.53	1.64	3.16	2.49	1.33	1.16	1.22	1.23
c106751_g3	0.51	0	0	0.6	0.43	0	2.58	2.75	0	0.53	0	2.26	0	0.91
c105002_g1	0.52	0.39	0.48	0.6	0.2	0.32	0.26	0.3	1.43	0.44	0.27	0.2	0.93	0.73
c194162_g1	0	0	0	0	0	0	0	0.74	0.79	0	0	0	0	0
c184823_g1	0	0	0	0	0	0	0	0	0	0	0	0	0	0
c95064_g1	2.98	2.89	5.83	8.22	1.75	2.56	1.96	2.26	2.87	5.13	3.72	2.53	4.92	2.23
c43220_g1	0	0	0	0	0	0.02	0	0	0.51	0.5	0.35	0.46	0	0
c132709_g1	0.75	0.37	0	0	0	0	0	0	0	0	0	0	0	0
c94152_g2	0	0	0	0	0	0	0	0	0	0	0	0	0	0
c94152_g1	0.45	0.7	0.2	0.2	0.05	0.4	0.18	0.16	0.38	0.38	0	0	0	0
c148188_g1	0	0.21	0.74	0.25	0.19	0	0	0.19	0	0.89	0.22	0	0	0.2
c19330_g1	0	0	0.34	0	0	0	0	0	0	1.52	0	0	0	0
c101758_g1	0.93	1.83	4.4	5.25	1.12	0.47	1.59	2.15	1.36	3.79	5.41	2.86	4.77	4.25
c101313_g1	5.23	4.35	3.57	4.5	11.1	15.22	9.31	8.63	1.38	1.25	2.94	7.11	1	0.47
c101313_g2	1.03	1.36	1.04	1.05	0.91	1.81	2.51	2.46	7.57	5.4	1.16	3.27	3.51	2.17
c194861_g1	0	0	0	0	0	0	0	0	6.96	0	0	0	0	0
c113734_g1	19.68	19.73	26.24	30.29	12.13	18.6	15.68	16.37	27.41	28.91	14.24	18.79	34.29	32.98
c151521_g1	0	0	0	0	0	0	0	3.72	0	0	0	0	0	0
c116003_g1	10.53	14.57	13.57	13.67	10.63	7.6	13.58	15.03	9.36	8.34	13.36	17.55	7.86	7.65
c116003_g2	0	0	0	0.3	0.22	0	0.26	0	0	0	0	0.33	0	0.24
c141180_g1	0	0	0	0	0	0	0	1.09	0	0	0	2.25	0	0.98
c73135_g1	0.32	0.31	0.37	0	0.82	0	0.64	1.42	0	0.33	0	0.42	0	0
c110893_g1	10.38	13.18	15.16	14.63	7.85	14.19	7.22	9.54	21.41	19.98	16.81	8.94	19.83	18.07
c77282_g1	1.91	1.9	0	0	0.32	1.57	0.76	0.34	4.57	1.19	0.39	1.04	1.21	1.39
c171835_g1	0	0	0	0	0	0	0	0	0	0	0	0	0	0
c1211_g1	0	0	0	0	0	0	0	0	0.86	0	1.32	0	0	0.39
c9310_g1	0	0	0	0	0	0	0	0	0	0	0	0	0	10.05
c83326_g1	0.27	0.19	0.15	0.33	0.12	0.06	0	0.36	0.28	0	0.14	0.37	0.06	0
c89429_g2	20.5	20.66	22.88	23.28	12.46	3.26	17.17	15.77	30.29	11.25	8.98	16.04	10.61	10.52
c118655_g1	0.65	0.21	0	0	0.19	0	0.21	0	0.22	0	0	0.26	0	0.2
c48486_g1	0	0	0	0	0	0	0	0	0.59	0	0	0	0	0
c111111_g1	0.87	0.94	0.42	0.76	0.27	0.63	0.76	0.68	0.97	1.79	0.52	1.72	1.1	0.86
c67107_g1	0	0	0	0	0	0	0	0	0	0	0	0	0	3.68
c18132_g1	0	0.96	0	0	0	0	0	0.42	0	0	0	0	0	0
c112896_g5	0	2.01	0	1.17	0.84	2.04	0.5	1.33	0.49	1.04	0	0	0	0
c198704_g1	0	0	0	0	0	0	0	0	0	0	0	0	0	0
c109378_g1	9.81	11.7	8.44	8.44	8.94	8.35	9.77	9.81	11.29	7.97	6.42	11.87	8.68	8.35
c132490_g1	0	0	0	4.46	0	0	0	0	0	0	3.57	0	1.92	0
c94684_g1	17.31	13.56	5.95	4.75	6.63	16.1	7.08	6.93	6.18	14.44	10.65	7.64	16.26	18.35
c94684_g3	11.27	8	8.56	15.17	17.45	12.39	14.86	22.42	9.75	11.27	10.86	7.22	22.04	32.9
c104613_g1	14.87	13.75	12.9	12.26	4.8	8.54	3.6	2.69	8.16	43.04	4.6	6.89	14.67	14.86
c97252_g1	7.16	6.96	3.7	3.08	2.5	2.25	2.8	3.08	9.34	8.64	5.24	3.55	4.45	3.87
c195120_g1	1.67	0	0	0	0	0	0	1.49	0	0	0	0	2.09	0
c97252_g2	3.78	2.81	3.76	3.57	1.52	2.57	1.94	1.12	4.87	3.25	3.23	2.84	2.78	2.25
c97358_g2	1.61	2.36	3.74	4.96	1.77	1.39	2.51	1.75	2.06	3.36	1.17	1.54	0.97	1.07
c68041_g1	0	0	0	0	0	0	0	0	0	0	0	0	0	0
c199418_g1	0	0	0	0	0	0	0	0	0	0	0	0	0	0
c68041_g2	0	0	0	0	1.04	0	0	0	0	0	0	0	0	0
c96164_g1	0.25	0.35	0.23	0.19	0.22	0.24	0.16	0.44	0.09	0.51	0.59	0.36	0.11	0.12
c96164_g2	0	0	0	0	0	0	0	0	0	0	0	0	0	0
c107859_g1	40.31	40.86	64.67	76.51	69.32	98.56	81.45	87.89	29.31	45.49	135.65	74.39	30.48	26.95
c182628_g1	2.43	0	0	0	0	0	0	0	0	0	0	0	0	0
c102510_g1	38.06	30.46	25.63	19.71	22.3	25.6	24.54	27.81	30.95	34.89	29.24	33.96	26.83	24.43
c116095_g2	1.61	3.06	2.58	2.13	2.35	0.67	1.31	1.19	2.79	1.52	0.69	2.95	0.53	0.7
c87964_g1	1.89	2.77	0.51	0.37	3.6	0.66	1.08	1.46	0.07	0.87	1.28	1.81	0.39	0.44
c133265_g1	0	0	0	0	0	0	0	0	0	0	0	0	0	0
c116095_g1	1.55	2.97	1.75	2.03	0.96	0.91	1.05	1.61	1.47	2.15	2.12	2.51	1.26	0.74
c58123_g2	4.26	5.59	1.98	2.21	1.18	1.61	1.71	1.55	0.99	6.99	4.74	1.4	1.13	0.55
c58123_g1	2.16	5.61	0	1.51	1.09	0.35	0.86	1.54	1.28	0	1.75	0.6	0	1.55
c110528_g2	6.96	7.29	6.25	5.78	5.11	2.01	4.73	5.74	8.24	5.75	5.45	7.75	3.53	3.37
c97185_g1	13.74	9.71	10.19	15.51	1.48	2.49	3.35	4.95	25.08	10.28	10.82	5.94	10.01	8.19
c70477_g1	0	0.15	0.31	0	0.21	0.26	0.08	0.14	0.26	0.16	0.24	0.18	0	0.52
c171788_g1	0	0	0	0	0	2.09	0	0	0	0	0	0	0	0
c81851_g1	5.55	3.01	3.2	3.87	6.11	9.49	3.05	4.48	0.85	1.88	3.02	2.1	5.97	3.89
c116095_g5	0.48	0.34	1.61	1.62	1.05	0.9	1.17	0.74	0.74	1.84	1.46	0.68	0.91	0.46
c166471_g1	0	0	0	0	0	0.85	0	0	0	0	0	0	0	0
c90184_g1	3.1	8.77	26.33	2.5	2.77	1.09	5.02	10.08	3.26	9.11	6.03	2.56	1.18	1.33
c74309_g1	0	0	0.57	0.58	0	0.64	0	0.79	0	0.4	0.5	0	0	0.44
c92717_g1	0.3	0.86	2.88	3.41	2.5	1.88	3.08	2.53	0.93	0.93	0.77	1.4	0.5	0.14
c73944_g1	2.32	1.6	0.26	0.13	1.16	0.62	0.77	0.6	2.9	0.64	0.99	1.56	2.06	2.36
c85194_g1	3.62	5.44	0.71	1.07	1.52	2.12	1.56	1.41	2.12	3.59	3.7	2.05	1.84	2.27
c117165_g1	0	0	0	0	3.29	0	0	0	0	0	0	0	0	2.8
c117552_g1	0	0	0	0	0	0	0	0	0	0	0	0	2.89	0
c172702_g1	0	0	0	0	0	0	0	0	0	0	0	0	0	0
c44640_g1	0	0	0	0	0	0	0	0	0	0	0	0	0	0
c94370_g1	21.61	21.08	15.43	13.39	22	34.87	18.14	17.46	30.02	23.07	20.16	25.54	31.48	34.19
c140554_g1	0	0	0	0	0	0	0	0	0	0	0	0	0	0
c177490_g1	0	0	0	0.44	0	0.94	0	0.34	0	0.4	0.39	0	0	0.35
c153346_g1	0	11.71	0	0	0	0	0	0	0	0	0	0	0	0
c103821_g1	0.91	0.67	1.15	1.29	1.28	1.56	1.46	1.96	0.66	0.63	0.43	1.23	0.53	0.48
c69711_g1	0.27	0.53	0.94	0	0	0.68	0	0.24	0.83	1.13	0	0.7	0.22	0.76
c35774_g1	0	0	0	0	0	0.46	0	0	0	0.29	0	0	0	0.26
c3166_g1	0	0	0	0	0	0	0	0	0	0	0	29.13	0	0
c88227_g1	10.96	6.01	1.4	1.04	2.38	0.18	0.67	1.32	7.83	4.47	1.52	2.6	4.09	1.82
c155919_g1	0	0	0.74	0	0	0.52	1.28	0	0	0	0	0.98	0.94	1.1
c195056_g1	0	0	0	0	0	0	0	0	0	0	0	0	0.87	0
c53187_g1	0	0	0	0	0	0	0	0	0	0	0	0	0	0
c86787_g2	0.17	0.16	0.57	0.38	0.11	0.39	0.66	0.34	0.39	0.13	0.17	0.28	0.18	0.56
c86787_g1	0	0	0	0	0	3.82	0	0	4.03	0	0	0	0	0
c43449_g1	0	0	0	0	0	0	0	0	1.2	0	0	0	0.64	0
c181895_g1	0	0	0	0	0	12.12	0	0	0	0	0	0	0	0
c47375_g1	0	0	0	0	0	0	0	0	0	0.37	0	0	1.99	0.65
c88382_g2	0.12	0	0.4	0.53	0.93	1.48	0.46	0.93	0.12	0	0.24	0.53	0.1	0
c63837_g1	0.47	0	0.27	0.27	0	0.59	0	0	0	0	0	0	0	0
c9969_g1	0	0	0	0	0	0	1.77	0	0	0	0	3.41	6.06	1.3
c118700_g1	0	0	0	0	0	2.92	0	0	0	0	0	0	0	0
c170560_g1	0	0	0	0	0	0	0	0	2.99	0	0	0	0	0
c196758_g1	0	0	0	0	0	0	0	0	0	0	0	0	0	0
c138091_g1	0	0	0	0	0	0	0	0	0	0	0	0	0	0
c188752_g1	0	0	0	0	0	0	0	0	7.86	0	0	0	0	0
c139517_g1	0	0	0	0	0	0	0	0	0	0	0	0	0	0
c136486_g1	0.53	0	0	1.24	0	0	0	0	0	0	0	0	0	0
c70573_g1	0.61	0	2.14	0.72	1.52	0	0	1.09	0.59	0	0.62	0	0.46	0.53
c170795_g1	0	0	0	0	0	0	0	0	0	0	0	0	0	2.89
c122890_g1	0	0	0	0	0	0	0	0	0	0	0	0	0	3.75
c175646_g1	7.22	0	0	0	0	0	0	0	0	0	0	18.24	0	0
c157421_g1	0	0	0	0	0	0	0	0	0	0	0	0	0	0
c8513_g1	0	0	0.15	0.15	0.12	0.11	0	0.12	0	0	0.14	0.15	0	0
c41433_g1	0	0	0	0	0	0	2.13	0	0	0	0	0	0	0
c7126_g1	0	0	0	0	0	0	0	0	0	0	0	0	0	4.24
c117243_g1	1.43	0	0	0	0	0	0	0	0	0	0	0	0	0
c186885_g1	0	0	0	0	0	0	0	0	0	0	0	0	0	0
c24475_g1	0.24	0.23	0	0	0	1.13	0	0.21	0	0	0.24	0.3	0	0
c43228_g1	0.26	0.51	0.3	0	2.03	0.65	0.26	1.39	0.53	2.42	0.8	0.33	0.43	0.24
c192393_g1	0	0	0	0	0	0	0	0	0	0	0	0	0	0
c88227_g2	0.19	0.18	0	0.21	0	0	0	0.17	0.19	0	0	0.45	0	0
c6955_g1	0	0	0	0	0	0	0	0	0	0	0	0	0	1.43
c161151_g1	0	0	0	0	0	0	0	0	0.34	0	0	0	2.16	0.93
c36481_g1	0.22	0.22	0	0.26	0	0	0	0	0.23	0.23	0.23	0.55	0.56	0
c133113_g1	1.29	2.31	0	0	0.42	0.67	0.32	0.86	0.17	2.66	0	0.38	0.14	0
c153251_g1	0	0	0	0	0	0	0	0	0	0	2.06	0	0	0
c138114_g1	0	0	0	0	0	0	0	0	0	0	0	0	0	0
c125871_g1	0	0	0	0	0	0	0	0	0	3.46	0	0	0	2.24
c198286_g1	0	0	0	0	0	0	0	0	0	1.57	0	0	0	0
c119583_g1	0	0	0	0	0	2.59	0	0	0	0	0	0	0	0
c33687_g1	0	0	9.41	0.88	0	0	0	0	0	0	0	0	0	0
c88227_g5	4.74	3.38	1.28	0.88	2.48	0.33	1.33	2.7	4.02	2.53	0.5	3.68	1.11	1.42
c123410_g1	0	0	0	0	0	0	0	0	0	0	0	0	0	0
c145247_g1	0	0	1.18	0.31	0	0	0	0	0	0	0	0	0	0
c108065_g1	0	0	0.72	0	0	0	0	0	0	0	0	0.95	1.38	0
c110569_g1	27.77	31.44	17.22	15.97	9.36	9.39	11.75	12.31	21.92	15.72	17.11	13.47	18.86	20.79
c108065_g3	0.14	0	0.32	0	0	0	0	0	0	0.44	0	0	0	0
c108065_g2	2.22	2.98	3.06	3.91	1.49	2.38	1.77	3.13	2.25	1.96	3.46	3.64	2.56	2.43
c108065_g4	0	0.66	0.39	0.39	0	0	0	0.3	0	1.39	0	0	0	0
c106165_g2	0.08	0.32	0.31	0.31	0	0.29	0.09	0.08	0	0	0	0.28	0.17	0.26
c106165_g3	0	0	0.92	0	0	0	0	0	0	0	0	0	0	0.36
c23302_g1	0	0	0.45	0	0	0	0	0.69	0	0	0	0	0.31	0
c7041_g1	0	0	2.41	0	0	0	0	0	0	0	0	0	0	0
c29582_g1	0	0	0	3.34	0	0	0	0	0	0	0	0	0	0
c46663_g2	0	0	0	0	0	0	0	0	0	0	0	0	0	0
c94954_g5	0	0	0	0	0.72	0	0	0	0.83	0.92	0	0	0	0
c94954_g4	6.44	4.51	9.66	9.57	4.19	6.85	5.22	6.1	10.22	11.38	10.53	6.93	17.17	16.19
c55546_g1	0.27	0	0	0	0	0.45	0	0	0.27	0	0	0	0	0
c118788_g1	0	1.47	0	0	0	1.16	0	0	0	1.44	0	0	0	0
c94954_g1	1.96	1.41	0.54	0.36	0.84	1.57	0.78	1.26	1.47	1.44	0.24	0.59	0	0
c94954_g3	0	0.21	0	0	0.19	0	0	0.19	0	0	0.44	0	0	0
c94954_g2	2.58	0.9	1.94	2.01	1.22	3.37	3.29	2.32	1.53	2.76	2.46	3	3.87	3.47
c163255_g1	0	0	1.02	0	0	0	0	0	0	0	0	0	0	0
c4445_g1	0	0	0	0	0	0	0	0.23	0	0	0	0.32	0	0
c178417_g1	0	0	0	0	0	0	0	0	0	0	0	0	0	0
c49104_g1	0.94	0	0.5	1.7	0	0	0.17	0.84	0	0	0.49	0	0.66	0
c80256_g1	0	0	0	0	0	0	0	0	0	0	0	18.24	16.56	17.24
c156047_g1	11.73	0	0	0	0	0	0	0	0	0	0	0	0	0
c192135_g1	0	0	0	0	0	0	0	18.4	0	0	0	0	0	0
c120856_g1	0	0	0	30.03	0	0	0	0	0	0	0	0	0	0
c140582_g1	0	0	0	0	0	0	0	2.67	0	0	0	0	0	0
c173656_g1	0	0	0	0	0	0	0	0	0	0	0	0	3.43	0
c170765_g1	0	0	0	0	0	0	0	0	0	0	0	0	7.97	0
c49086_g1	0	1.12	0	0.44	0	0	0	0.67	0.38	0	0	0	0.3	0.34
c85720_g1	14.61	18.5	6.31	9.04	4.73	12.05	2.26	3.48	19.47	22.55	18.79	7.3	37.83	20.99
c151882_g1	0	0	1.03	0	0	0	0.89	0	0	0.91	0	0	0	0
c135893_g1	0	0	0	0	0	0	0	0	0	0	0	18.04	0	0
c147208_g1	0	0	0	0	0	0	0	0	2.64	0	0.55	0	0	0
c93427_g2	35.96	46.9	29.81	34.42	40.84	71.78	29.24	29.78	30.26	42.48	33.67	39.21	38.68	26.79
c93427_g1	0	0	0	4.62	0	0	0	0	3.07	0	0	0	0	0
c192447_g1	0	0.57	0.65	0	0	0	0	0.5	0	0	0.56	0.84	0	0
c178059_g1	1.35	0	0	0	0	0	0	0	0	0	0	0	0	0
c155844_g1	0	0	0	0	0	0	0	0	0	0	0	0	0	0
c165153_g1	0	0	0	0	0	0	0	1.96	0	0	0	0	0	0
c8523_g1	0	0	0	0	0	0	0	0	0	0	0	0	0	0
c150373_g1	0	0	1.33	0	0	0	0	0	0	0	0	0	0	0.27
c182620_g1	0	1.16	0	0	0	0	0	1.96	0	0	0	0	0	0
c82740_g2	0	0.99	0.23	0.47	0	0	0	0	0.63	0	0	0.75	0	0
c43573_g2	0	0	0	0	0	0.25	0	0	0	0	0	0.4	0	0
c75365_g1	0.06	0.34	0.08	0.16	0.12	0.21	0.48	0.48	0.16	0.31	0.44	0.24	0.12	0.06
c55623_g1	0	0	0	0	0	0	0	0	0	0	0	0	0	0
c105734_g4	0	0	1.48	1.28	0	0	0	0	0	0	0	0	0	0
c105734_g3	0	0	0	0	0	0	0	0	0	0	0	0	0.58	0
c105734_g2	0	0	0	0.5	0.72	0	0	0	0.42	0	0	0	0	0
c105734_g1	2.49	3.46	5.34	5.7	2.09	0.99	1.92	2.86	1.3	1.59	2.81	3.13	1.24	1.17
c170173_g1	0	0	0	0	0	0	0	0	0	0	0	22.29	0	0
c74504_g2	0	0.26	0	0	0.23	0	0.26	0	0	0	0	0.95	0	0
c162259_g1	0	0	0	0	0	0.64	0	0	0	0	0	0	0	0
c74678_g1	0	37.16	0	13.5	0	0	0	0	15.72	22.46	0	0	17.97	0
c101840_g1	1.55	1.74	0.66	0.66	0.39	0.18	0.28	0.19	1.21	0.67	0.97	0.4	0.81	0.91
c101840_g3	5.52	7.92	3.13	4.72	9.18	6.41	10.54	10.5	6.16	1.74	1.57	9.36	4.91	5.25
c101840_g2	11.02	9.99	3.29	4.93	15.97	15.38	9.23	10.19	7.84	3.84	3.8	7.76	11.03	10.46
c104476_g1	10.09	9.55	5.5	5.54	4.81	1.98	4.9	4.93	1.86	3.63	3.99	5.84	3.94	5.88
c107960_g3	0	0	0	0	0	0	0	0	0	0	0	0	0	0
c156651_g1	3.58	2.69	0.31	0.95	1.66	3.87	2.73	1.96	0.56	4.27	2.8	3.16	2.69	2.55
c187089_g1	0	0	0	0	0	0	0	0	0	0	0	0	0.59	0
c91793_g1	1.73	2.06	0	0.33	0.51	0.48	0.42	0	1.94	0.59	0.74	0.34	1.58	2.07
[truncated: 63,536 more rows]

## Sheet: Table S4
Table S4. List of differentially expressed genes (DEGs).
gene_id	UP_DOWN_REGULATION(SP5vsNP)	log2ratio(SP5vsNP)	q value(SP5vsNP)	UP_DOWN_REGULATION(SP10vsNP)	log2ratio(SP10vsNP)	q value(SP10vsNP)	UP_DOWN_REGULATION(SP30vsNP)	log2ratio(SP30vsNP)	q value(SP30vsNP)	UP_DOWN_REGULATION(CP5vsNP)	log2ratio(CP5vsNP)	q value(CP5vsNP)	UP_DOWN_REGULATION(CP10vsNP)	log2ratio(CP10vsNP)	q value(CP10vsNP)	UP_DOWN_REGULATION(CP30vsNP)	log2ratio(CP30vsNP)	q value(CP30vsNP)
c36063_g1	DOWN	-10.193	3.69e-106	FALSE	-0.5052	1	FALSE	-0.019542	1	FALSE	2.5665	1	FALSE	2.9687	1	UP	3.3249	1.04e-16
c93062_g1	DOWN	-8.2078	2.09e-60	DOWN	-7.5802	8.55e-22	DOWN	-6.9492	2.07e-58	FALSE	3.6773	1	UP	3.9743	3.2e-13	UP	3.2011	1.36e-31
c103870_g1	DOWN	-8.0401	3.45e-31	DOWN	-3.6294	2.23e-07	DOWN	-4.4988	2.9e-23	FALSE	-2.4804	0.072997	DOWN	-2.1183	0.010904	DOWN	-4.3271	5.5e-20
c95591_g1	DOWN	-7.8101	7.64e-27	FALSE	-1.048	0.45906	FALSE	-0.6822	0.13275	FALSE	1.3835	1	UP	2.3868	0.00012771	UP	2.2538	3.11e-21
c78931_g1	DOWN	-7.7768	1.68e-07	DOWN	-3.5695	0.001805	DOWN	-3.563	0.00063428	FALSE	-2.6535	0.43203	DOWN	-6.7804	9.05e-06	DOWN	-4.5901	6.03e-05
c67681_g1	DOWN	-7.1047	1.39e-16	DOWN	-6.0072	1.35e-08	DOWN	-7.2088	1.81e-17	FALSE	-1.6349	1	DOWN	#NAME?	6.35e-10	DOWN	-4.0154	9.91e-11
c108032_g1	DOWN	-7.0729	5.5e-31	DOWN	-5.4282	6.17e-12	DOWN	-6.4636	5.53e-31	FALSE	-1.6069	1	DOWN	-2.6988	0.0004324	DOWN	-5.0635	1.12e-23
c92355_g5	DOWN	-6.9944	2.45e-15	DOWN	#NAME?	8.99e-10	DOWN	-5.038	1.38e-13	FALSE	-0.48835	1	FALSE	-0.25563	1	FALSE	0.35544	1
c97112_g1	DOWN	-6.8615	3.48e-19	DOWN	-5.0363	1.43e-14	DOWN	-5.5795	1.2e-16	FALSE	4.492	1	FALSE	0.99783	1	UP	4.0034	1.05e-91
c104963_g4	DOWN	-6.8204	9.09e-13	DOWN	-2.2086	0.026554	DOWN	-3.4171	8.75e-08	FALSE	1.0771	1	FALSE	0.042881	1	UP	2.0716	2.9e-12
c79212_g1	DOWN	-6.6756	2.73e-09	DOWN	-4.5924	1.45e-05	DOWN	-4.362	2.27e-07	DOWN	#NAME?	9.03e-06	DOWN	-5.0546	1.1e-05	DOWN	-5.7494	2.05e-08
c85994_g1	DOWN	-6.3972	5.98e-10	DOWN	-5.2999	1.72e-05	DOWN	-3.8362	2.09e-07	FALSE	-2.9584	0.18007	FALSE	-1.6065	0.54666	DOWN	-4.017	8.99e-07
c104040_g2	DOWN	-6.3808	6.14e-17	DOWN	-5.0248	1.31e-08	DOWN	-6.5397	2.38e-17	FALSE	-2.1321	0.3821	DOWN	-4.7996	9.94e-08	FALSE	0.38217	0.77772
c79519_g1	DOWN	-6.3149	2.01e-05	FALSE	-2.5179	0.063877	FALSE	-0.18346	1	FALSE	-0.56707	1	FALSE	0.10319	1	UP	1.0835	0.026465
c69497_g1	DOWN	-6.3094	6.32e-12	FALSE	-0.74103	0.99223	FALSE	-0.63154	0.47059	FALSE	1.8969	1	FALSE	2.5499	0.37333	UP	2.9916	7.45e-36
c67972_g1	DOWN	-6.2868	1.36e-09	DOWN	-3.6629	0.00096701	DOWN	-5.2176	2.29e-09	DOWN	-4.3363	0.0086777	DOWN	-3.706	0.0019459	DOWN	-3.5123	1.04e-05
c91535_g1	DOWN	-6.1415	1.27e-08	DOWN	-2.9354	0.011526	DOWN	-2.4243	0.00064157	FALSE	-0.64424	1	FALSE	-1.3744	1	DOWN	-4.2132	3.91e-06
c98164_g1	DOWN	-5.8289	1.91e-06	FALSE	-2.1498	0.1731	DOWN	-2.9908	0.00048097	FALSE	-0.72871	1	FALSE	1.0582	1	UP	2.4807	3.03e-12
c89725_g1	DOWN	-5.8227	9.45e-51	DOWN	-4.8752	9.32e-18	DOWN	-5.6588	1.39e-50	DOWN	-3.8616	3.24e-06	DOWN	-3.4842	2.03e-09	DOWN	-5.4662	1.1e-46
c98176_g8	DOWN	-5.8211	9.93e-07	FALSE	-1.2609	0.73544	FALSE	-0.9996	0.36609	FALSE	0.0017328	1	FALSE	-0.88712	1	FALSE	-1.657	0.078754
c89953_g1	DOWN	-5.8174	1.5e-12	DOWN	#NAME?	7.36e-09	DOWN	#NAME?	1.67e-15	FALSE	-2.6608	0.1873	DOWN	-4.4535	2.23e-05	FALSE	-1.0749	0.13018
c83191_g1	DOWN	-5.8142	1.2e-08	DOWN	-4.1742	3.41e-06	DOWN	-4.2388	8.31e-07	FALSE	-2.4477	0.16814	DOWN	-3.5053	0.00035882	DOWN	-5.0988	1.12e-07
c72577_g1	DOWN	-5.7997	2.53e-06	FALSE	-0.4247	1	FALSE	-1.5313	0.082643	FALSE	-0.37518	1	FALSE	-1.2391	1	FALSE	0.20518	1
c113619_g1	DOWN	-5.779	1.63e-06	FALSE	-2.2874	0.12666	DOWN	-1.9202	0.02019	FALSE	-2.4008	1	DOWN	-4.2133	0.0058615	FALSE	-1.0046	0.49907
c62049_g1	DOWN	-5.7741	3.9e-05	DOWN	-3.6791	0.0098626	DOWN	-3.1744	0.001764	FALSE	-2.6072	0.85917	FALSE	-1.2092	1	DOWN	#NAME?	8.63e-06
c71690_g1	DOWN	-5.7741	3.87e-06	FALSE	-1.8701	0.27873	DOWN	-2.2408	0.011217	FALSE	-1.3906	1	FALSE	-1.3686	0.71001	FALSE	-0.2385	1
c63461_g1	DOWN	-5.7257	6.46e-06	FALSE	-2.6366	0.083183	DOWN	-2.9533	0.0012744	DOWN	-4.7041	0.045491	FALSE	2.4613	1	FALSE	-1.3119	0.29713
c88016_g1	DOWN	-5.6709	6.42e-06	DOWN	-5.6271	0.00081179	DOWN	-3.1261	0.00063182	FALSE	-1.5747	1	DOWN	-3.7205	0.023693	FALSE	-0.73134	0.90312
c96986_g4	DOWN	-5.6363	1.41e-05	FALSE	0.28297	1	FALSE	0.012193	1	FALSE	0.35775	1	FALSE	-1.0796	1	FALSE	-0.62793	1
c83601_g1	DOWN	-5.6263	8.75e-06	DOWN	#NAME?	0.00018708	DOWN	-5.7853	3.73e-06	DOWN	#NAME?	0.0043006	DOWN	#NAME?	0.00036824	DOWN	#NAME?	3.61e-06
c77681_g1	DOWN	-5.597	2.19e-05	FALSE	-2.9191	0.063593	FALSE	-0.22765	1	FALSE	0.51062	1	FALSE	1.8667	1	UP	2.3687	9.58e-10
c93303_g5	DOWN	-5.532	2.63e-10	DOWN	-4.1548	9.65e-05	DOWN	-3.9601	1.69e-08	FALSE	-1.5753	1	FALSE	-1.9033	0.33766	DOWN	-3.4965	1.54e-06
c93916_g3	DOWN	-5.532	2.63e-10	FALSE	-0.1493	1	FALSE	0.1907	1	FALSE	-0.39182	1	FALSE	-0.29564	1	DOWN	-6.6335	2.42e-10
c99569_g2	DOWN	-5.5251	4.44e-05	FALSE	-2.6322	0.12404	DOWN	-2.6869	0.0057365	FALSE	-0.94653	1	FALSE	-2.4852	0.30535	DOWN	-2.5152	0.024975
c89085_g1	DOWN	-5.4837	3.54e-10	FALSE	-1.9905	0.08555	DOWN	-2.6844	1.29e-05	FALSE	-1.7007	1	FALSE	-2.1279	0.1348	DOWN	-1.5216	0.030796
c85616_g1	DOWN	-5.4727	4.84e-34	DOWN	-2.5308	2.88e-05	DOWN	-3.6607	1.28e-23	FALSE	-1.8105	0.51093	DOWN	-2.2249	0.0015586	DOWN	-3.0575	3.38e-19
c82380_g1	DOWN	-5.4178	0.00010144	DOWN	-3.7413	0.026694	DOWN	-5.5221	5.05e-05	FALSE	-1.9643	1	FALSE	-2.6057	0.30154	DOWN	-3.7606	0.0021957
c92686_g8	DOWN	-5.3951	0.00012664	FALSE	1.1178	0.96425	FALSE	0.057911	1	FALSE	0.12048	1	FALSE	-0.85055	1	DOWN	-4.4686	0.0010464
c79715_g1	DOWN	-5.3741	6.07e-09	FALSE	-0.5571	1	FALSE	0.31916	1	FALSE	0.59947	1	FALSE	-1.2571	1	FALSE	-0.81699	0.55308
c74526_g1	DOWN	-5.368	6.34e-09	FALSE	-1.5203	0.33836	DOWN	-2.2863	0.00047449	FALSE	-2.068	1	FALSE	-2.3284	0.095155	DOWN	-1.6061	0.026952
c107080_g1	DOWN	-5.3609	2.51e-49	DOWN	-6.5726	3.19e-31	DOWN	-6.6561	8.17e-65	DOWN	-3.3033	7.43e-05	FALSE	-1.2649	1	DOWN	-9.2194	4.84e-83
c60496_g1	DOWN	-5.3526	5.76e-09	DOWN	-2.5922	0.020572	FALSE	-1.1118	0.13186	FALSE	-1.283	1	FALSE	-2.1795	0.14881	DOWN	-6.2407	4.68e-09
c90684_g1	DOWN	-5.3342	1.08e-20	DOWN	-4.2633	5.46e-08	DOWN	-3.1838	2.14e-13	FALSE	-0.31777	1	DOWN	-2.4879	0.0036366	DOWN	-2.7632	1.56e-09
c116752_g2	DOWN	-5.3234	0.00021411	FALSE	-1.6486	0.61998	DOWN	-2.1265	0.044405	FALSE	-1.505	1	FALSE	-1.8257	0.87438	UP	1.8019	0.00049661
c105275_g5	DOWN	-5.2861	0.00027982	FALSE	-2.0291	0.39532	DOWN	-2.3006	0.03534	FALSE	-1.2299	1	FALSE	-0.98054	1	DOWN	-2.4876	0.048851
c96170_g3	DOWN	-5.2813	0.00020364	FALSE	-1.6604	0.6159	DOWN	-4.212	0.00039785	FALSE	3.7461	1	FALSE	3.0304	0.90523	UP	3.2946	2.74e-21
c58063_g1	DOWN	-5.2449	0.00041691	FALSE	-0.068279	1	FALSE	0.14002	1	FALSE	-0.94496	1	FALSE	-2.2054	0.61251	FALSE	-2.0498	0.12527
c63636_g1	DOWN	-5.2404	0.00042309	FALSE	-0.45539	1	FALSE	-1.1186	0.50701	FALSE	-0.40723	1	FALSE	-1.4084	1	FALSE	-1.4625	0.3339
c102743_g3	DOWN	-5.2218	9.84e-12	DOWN	-4.3999	9.87e-06	DOWN	-3.3022	2.07e-08	DOWN	-3.2157	0.037986	FALSE	-1.6658	0.3187	FALSE	-0.11619	1
c96395_g7	DOWN	-5.2212	0.0089748	FALSE	-0.27968	1	FALSE	-1.156	0.95251	FALSE	-0.75654	1	FALSE	-1.4499	1	FALSE	-3.2395	0.05831
c78777_g2	DOWN	-5.193	0.00036184	FALSE	-2.1585	0.34315	FALSE	-0.97974	0.63984	FALSE	0.038339	1	FALSE	-2.4228	0.46146	DOWN	#NAME?	0.00015015
c93514_g5	DOWN	-5.1901	0.00041487	FALSE	-3.5729	0.056484	DOWN	-2.5715	0.017573	FALSE	-0.90566	1	FALSE	-4.194	0.050677	FALSE	0.96502	0.37797
c82682_g2	DOWN	-5.1886	0.00065087	FALSE	-0.92749	1	FALSE	-1.4304	0.28711	FALSE	-1.1851	1	FALSE	-1.3237	1	FALSE	-1.4595	0.40261
c91514_g7	DOWN	-5.1789	1.25e-18	FALSE	-1.0149	0.56205	FALSE	-0.44346	0.68494	FALSE	-1.8523	0.76741	FALSE	2.4421	0.056009	UP	3.2859	2.19e-47
c83302_g1	DOWN	-5.1629	0.00045558	FALSE	-3.1226	0.099059	FALSE	-1.5476	0.24105	FALSE	-2.0299	1	FALSE	-1.4844	1	FALSE	0.27928	1
c84290_g1	DOWN	-5.1569	0.013773	FALSE	-0.36563	1	FALSE	-2.5745	0.14276	FALSE	-1.4096	1	FALSE	-2.5905	0.59806	FALSE	-0.36036	1
c173181_g1	DOWN	-5.1493	0.048362	FALSE	-2.2418	0.76767	FALSE	-1.8588	0.57649	FALSE	-1.0715	1	FALSE	-1.1699	1	FALSE	-2.9016	0.30464
c60080_g1	DOWN	-5.124	4e-37	DOWN	-2.0795	0.0014625	DOWN	-2.6426	6.16e-18	FALSE	-1.001	1	FALSE	-1.2073	0.43103	FALSE	0.11599	1
c111861_g1	DOWN	-5.1176	1.85e-14	DOWN	-4.0556	4.09e-06	DOWN	-5.1307	2.78e-15	DOWN	-4.5494	0.00025618	DOWN	-6.0943	2.14e-08	DOWN	-5.0559	2.44e-13
c57881_g1	DOWN	-5.1153	2.71e-07	FALSE	-0.98394	0.98492	FALSE	-0.78457	0.56238	FALSE	0.16705	1	FALSE	0.03089	1	FALSE	-0.25107	1
c97818_g2	DOWN	-5.1153	0.0010575	FALSE	-3.4378	0.091097	FALSE	-0.96716	0.70417	FALSE	0.13847	1	FALSE	0.28323	1	FALSE	0.46029	1
c103817_g2	DOWN	-5.085	2.59e-14	DOWN	-5.0413	1.31e-07	DOWN	-3.6217	2.5e-11	FALSE	-1.1077	1	DOWN	-3.414	0.00022379	DOWN	-4.2367	1.77e-11
c94163_g1	DOWN	-5.0671	0.0013903	DOWN	#NAME?	0.0064839	DOWN	#NAME?	0.00014621	FALSE	-1.7257	1	FALSE	-1.3055	1	FALSE	-0.61246	1
c96609_g3	DOWN	-5.062	0.001411	FALSE	-3.3809	0.10473	FALSE	-2.29	0.071499	FALSE	0.72322	1	FALSE	-2.7169	0.42348	FALSE	-1.5177	0.36205
c106865_g1	DOWN	-5.0573	0.039526	FALSE	-0.321	1	FALSE	-0.1394	1	FALSE	0.14132	1	FALSE	0.15985	1	UP	1.6212	0.0057369
c111839_g1	DOWN	-5.0465	1.66e-13	DOWN	-4.9705	2.96e-07	DOWN	-3.6391	1.43e-10	DOWN	-3.9137	0.0025802	DOWN	-4.6966	2.03e-06	DOWN	-4.812	7.98e-12
c80837_g1	DOWN	-5.0275	0.0013212	FALSE	0.55877	1	FALSE	-0.10985	1	FALSE	-0.904	1	FALSE	-1.746	1	FALSE	-2.4253	0.08366
c95758_g3	DOWN	-4.9646	1.11e-09	FALSE	-0.23112	1	FALSE	-0.69159	0.51074	FALSE	1.4835	1	FALSE	2.0749	1	UP	2.6048	1.67e-19
c102158_g7	DOWN	-4.953	0.012125	FALSE	-1.0581	1	FALSE	-0.91	0.97633	FALSE	-1.3971	1	FALSE	-0.85463	1	DOWN	#NAME?	0.0042614
c22201_g1	DOWN	-4.9431	0.0021677	FALSE	-2.1001	0.49737	FALSE	-1.7078	0.26012	FALSE	-2.4399	1	FALSE	-3.3773	0.23413	DOWN	-5.0714	0.0042641
c93828_g1	DOWN	-4.9399	1.19e-78	DOWN	-1.8689	0.0015111	DOWN	-2.0824	2.01e-22	FALSE	-1.1334	1	DOWN	-2.3672	0.00015473	DOWN	-1.7983	3.23e-16
c79779_g1	DOWN	-4.9353	3.33e-05	DOWN	#NAME?	2.57e-05	DOWN	-5.8387	7.78e-06	FALSE	-2.7899	0.49077	FALSE	-1.1518	1	DOWN	-4.4519	0.00015448
c105196_g2	DOWN	-4.9325	1.33e-34	DOWN	-2.5338	6.52e-05	DOWN	-2.9815	1.03e-20	FALSE	-1.551	1	DOWN	-2.1773	0.0036244	DOWN	-3.4899	6.13e-22
c70081_g1	DOWN	-4.9308	0.0033653	FALSE	-0.93321	1	FALSE	-0.74634	1	FALSE	-2.3437	1	FALSE	-2.31	0.76484	FALSE	-2.3449	0.14953
c96842_g2	DOWN	-4.8875	0.0042723	FALSE	-0.27687	1	FALSE	-2.2505	0.1013	FALSE	-0.98235	1	FALSE	-2.2515	0.83215	FALSE	-0.52565	1
c102895_g3	DOWN	-4.8759	0.0043984	FALSE	-1.9805	0.62272	DOWN	-3.315	0.019737	FALSE	-0.71746	1	FALSE	-1.1422	1	DOWN	-4.736	0.0080671
c79842_g4	DOWN	-4.8684	4.32e-06	FALSE	-1.6338	0.4194	FALSE	-1.114	0.26757	DOWN	#NAME?	0.00147	FALSE	-0.1565	1	UP	1.3345	0.04813
c113101_g4	DOWN	-4.8629	0.03954	FALSE	-2.8391	0.42484	FALSE	-2.5149	0.24115	FALSE	0.051174	1	FALSE	-1.1988	1	FALSE	-0.43002	1
c81805_g2	DOWN	-4.8487	0.0053611	FALSE	-0.51012	1	FALSE	-0.93485	0.92595	FALSE	1.3793	1	FALSE	1.6812	1	UP	2.2257	2.65e-05
c100456_g2	DOWN	-4.8384	0.0041971	FALSE	-1.8009	0.73396	FALSE	-0.60102	1	FALSE	-0.72086	1	FALSE	-1.5384	1	DOWN	-3.8564	0.02038
c33249_g1	DOWN	-4.8309	0.005601	FALSE	-0.74292	1	FALSE	-0.76291	1	FALSE	-0.94957	1	FALSE	-1.9923	1	FALSE	-1.6356	0.44189
c96018_g1	DOWN	-4.8269	0.013475	FALSE	-1.5677	0.94589	FALSE	-1.9886	0.22038	FALSE	-1.3858	1	FALSE	-0.69075	1	FALSE	-0.27152	1
c86070_g1	DOWN	-4.8269	0.0043175	FALSE	-1.7883	0.73649	FALSE	-1.4392	0.46343	FALSE	-0.020936	1	FALSE	-0.68118	1	FALSE	-1.4344	0.58754
c116883_g2	DOWN	-4.8173	0.020024	FALSE	-1.3172	1	FALSE	-1.0664	0.82881	FALSE	0.4655	1	FALSE	-1.5079	1	FALSE	-0.93589	1
c80032_g1	DOWN	-4.817	1.37e-08	FALSE	-0.52281	1	FALSE	-0.69674	0.55712	FALSE	-1.1752	1	FALSE	1.6143	1	UP	2.3377	1.59e-08
c114603_g5	DOWN	-4.8056	0.0051864	FALSE	-0.44739	1	FALSE	-1.4391	0.50955	FALSE	-0.40468	1	FALSE	-1.524	1	DOWN	-4.9344	0.0095249
c71444_g1	DOWN	-4.772	1.33e-05	FALSE	-2.5169	0.08596	DOWN	-4.2112	2.02e-05	FALSE	-0.84316	1	FALSE	-1.9602	0.65865	DOWN	-2.0422	0.033073
c134165_g1	DOWN	-4.771	1.73e-05	DOWN	-5.6724	0.00060283	DOWN	-4.7563	9.29e-06	DOWN	-4.7494	0.037626	DOWN	-3.4253	0.033561	DOWN	-4.1852	0.00015095
c7263_g1	DOWN	-4.7553	0.0085994	FALSE	0.54332	1	FALSE	0.55334	1	FALSE	2.7559	1	FALSE	3.4072	1	UP	4.1247	7.44e-09
c93182_g2	DOWN	-4.7479	0.0067478	FALSE	-4.7051	0.06714	DOWN	#NAME?	0.00095272	FALSE	-3.7822	0.93299	DOWN	#NAME?	0.038102	FALSE	-1.7658	0.38647
c96165_g1	DOWN	-4.7418	0.0068499	FALSE	-3.6995	0.13943	FALSE	-2.3935	0.090899	FALSE	-4.7766	0.52447	FALSE	-1.9449	1	DOWN	#NAME?	0.0030408
c69423_g1	DOWN	-4.7363	0.0089617	FALSE	-2.0579	0.63821	DOWN	-3.1755	0.037265	FALSE	-0.2963	1	FALSE	-1.3638	1	FALSE	-1.377	0.63966
c106402_g4	DOWN	-4.7352	0.0087079	FALSE	-1.5625	0.63942	FALSE	-1.3897	0.65073	FALSE	0.050988	1	FALSE	-0.81481	1	DOWN	-3.3543	0.036867
c93623_g1	DOWN	-4.7329	1.59e-05	FALSE	-1.283	0.75441	DOWN	-1.7462	0.042508	FALSE	0.10881	1	FALSE	0.29636	1	FALSE	-0.35784	1
c83504_g1	DOWN	-4.7235	0.0092245	FALSE	-1.0511	1	FALSE	-1.1434	0.74907	FALSE	0.43626	1	FALSE	-1.6959	1	FALSE	-0.67257	1
c86491_g1	DOWN	-4.7173	6.46e-26	DOWN	-1.7727	0.017452	DOWN	-1.891	1.26e-08	FALSE	-0.85267	1	FALSE	0.55781	1	UP	1.0763	0.00012457
c94121_g1	DOWN	-4.7128	0.010706	FALSE	-1.0365	1	FALSE	-0.43241	1	FALSE	-0.32915	1	FALSE	0.43895	1	FALSE	-0.66255	1
c114208_g3	DOWN	-4.7063	0.010857	FALSE	-0.81152	1	FALSE	-1.054	0.91773	FALSE	-0.013699	1	FALSE	-1.4905	1	FALSE	0.20179	1
c99682_g4	DOWN	-4.7054	2.04e-05	DOWN	-3.0677	0.032547	DOWN	-1.9583	0.017619	FALSE	-0.12838	1	FALSE	-1.5483	0.95076	DOWN	-3.6956	0.00044294
c66417_g1	DOWN	-4.7005	0.008558	FALSE	-1.4947	1	FALSE	-2.0818	0.16351	FALSE	-1.1874	1	FALSE	-0.54964	1	FALSE	-2.6156	0.11585
c89100_g2	DOWN	-4.6983	0.04467	FALSE	-1.4911	1	FALSE	-1.7972	0.52366	FALSE	-0.76456	1	FALSE	-0.63434	1	FALSE	-1.2851	0.74018
c83506_g1	DOWN	-4.6942	0.0086835	FALSE	-2.3302	0.50334	FALSE	-1.1496	0.73891	FALSE	-2.1443	1	FALSE	-3.0686	0.4477	FALSE	-0.48396	1
c103261_g3	DOWN	-4.6867	3.39e-19	DOWN	-3.1648	1.94e-05	DOWN	-2.9906	1.33e-12	FALSE	-2.3132	0.19455	FALSE	-2.0315	0.092127	DOWN	-7.7881	2.86e-23
c76231_g1	DOWN	-4.6822	0.012941	FALSE	-1.1391	1	FALSE	-1.2185	0.74993	FALSE	0.59643	1	FALSE	-1.6423	1	FALSE	-0.98669	1
c80523_g1	DOWN	-4.6756	0.013131	FALSE	-3.0023	0.31979	FALSE	-2.154	0.22662	FALSE	-1.215	1	FALSE	-1.6588	1	FALSE	-1.0539	0.95372
c89572_g2	DOWN	-4.6751	0.0090456	FALSE	-3.6344	0.16312	FALSE	-2.1691	0.17227	FALSE	-3.768	1	FALSE	-1.8656	1	FALSE	0.21256	1
c88508_g1	DOWN	-4.6666	0.025667	FALSE	-1.7673	0.827	FALSE	-2.6525	0.12511	FALSE	-2.3279	1	FALSE	-2.2855	0.90526	FALSE	0.92483	0.684
c61629_g1	DOWN	-4.6622	0.013512	FALSE	-2.99	0.32356	FALSE	-1.5918	0.40735	FALSE	-0.6593	1	FALSE	-1.6	1	FALSE	-1.8027	0.42242
c9735_g1	DOWN	-4.653	3.33e-12	DOWN	-3.0006	0.00072052	DOWN	-2.2318	1.07e-05	FALSE	-1.897	1	DOWN	-2.5821	0.011587	DOWN	-1.5069	0.0061019
c115385_g2	DOWN	-4.6419	0.014094	FALSE	0.30354	1	FALSE	0.54234	1	FALSE	0.053606	1	FALSE	2.129	1	FALSE	0.84036	0.8339
c64442_g1	DOWN	-4.6412	4.52e-05	FALSE	-2.768	0.070512	DOWN	-1.9804	0.031445	FALSE	0.55695	1	FALSE	-1.3819	1	FALSE	-0.74137	0.85204
c104517_g2	DOWN	-4.6395	3.54e-05	DOWN	-4.6039	0.0030287	DOWN	-4.6797	1.63e-05	FALSE	-3.7013	0.18907	DOWN	-3.6892	0.027036	DOWN	-3.0374	0.0028836
c86464_g1	DOWN	-4.6383	0.011126	FALSE	0.095835	1	FALSE	-0.29192	1	FALSE	-0.37455	1	FALSE	-1.0651	1	FALSE	-0.94721	1
c83279_g1	DOWN	-4.6329	8.09e-10	FALSE	-1.5666	0.23185	DOWN	-2.2162	8.52e-05	FALSE	-0.59925	1	FALSE	-0.70424	1	FALSE	-0.040728	1
c82000_g1	DOWN	-4.6306	0.016299	FALSE	-2.5395	0.49465	DOWN	-4.7346	0.011951	FALSE	-0.29808	1	FALSE	-1.2849	1	FALSE	-0.56751	1
c106918_g3	DOWN	-4.6007	0.013632	FALSE	-0.97868	1	FALSE	-1.0561	0.8622	FALSE	-0.57783	1	FALSE	-0.18035	1	FALSE	0.68997	1
c109550_g2	DOWN	-4.6007	0.013632	FALSE	-2.9888	0.32572	FALSE	-1.3421	0.64395	FALSE	0.14372	1	FALSE	-0.83665	1	FALSE	-2.6183	0.16101
c93015_g2	DOWN	-4.5939	0.013827	FALSE	-1.5656	0.99341	FALSE	-2.0494	0.22846	FALSE	-0.27452	1	FALSE	-0.3814	1	FALSE	-1.6657	0.53735
c98916_g1	DOWN	-4.5888	0.017747	FALSE	-0.41292	1	FALSE	-0.026359	1	FALSE	-0.68211	1	FALSE	-0.61038	1	FALSE	0.13271	1
c158307_g1	DOWN	-4.5699	0.020879	FALSE	-0.30874	1	FALSE	0.56966	1	FALSE	-0.69847	1	FALSE	0.069933	1	FALSE	0.68509	1
c105917_g4	DOWN	-4.5658	9.09e-05	DOWN	-3.5071	0.023413	DOWN	-2.7554	0.003346	FALSE	-0.78331	1	FALSE	-2.2388	0.39735	DOWN	-2.3749	0.0246
c70441_g1	DOWN	-4.5656	2.31e-09	DOWN	-2.511	0.014409	DOWN	-2.0074	0.00058966	FALSE	-2.7947	0.17859	FALSE	-2.0702	0.14875	DOWN	-4.8823	3.25e-09
c85012_g2	DOWN	-4.5627	0.021152	FALSE	0.22874	1	FALSE	-0.40377	1	FALSE	-0.1083	1	FALSE	-1.7239	1	FALSE	-2.4229	0.20989
c89334_g2	DOWN	-4.5555	0.021438	FALSE	-0.21707	1	FALSE	-0.55532	1	FALSE	0.12153	1	FALSE	-0.057619	1	FALSE	-0.39985	1
c82697_g1	DOWN	-4.5482	0.021726	FALSE	-1.8796	0.84405	FALSE	-1.0269	1	FALSE	0.018553	1	FALSE	-1.0588	1	FALSE	-2.1678	0.30954
c94482_g1	DOWN	-4.548	0.017183	FALSE	-0.34305	1	FALSE	-1.0226	0.9367	FALSE	-1.6043	1	FALSE	-2.5749	0.83805	DOWN	#NAME?	0.0079464
c23620_g1	DOWN	-4.541	0.017419	FALSE	-1.6989	0.92541	FALSE	-1.5815	0.4693	FALSE	-1.1739	1	FALSE	-0.41092	1	FALSE	0.017615	1
c56216_g1	DOWN	-4.5409	0.021965	FALSE	-1.6465	0.98064	FALSE	-0.34407	1	FALSE	0.081118	1	FALSE	-0.32043	1	FALSE	0.29627	1
c103261_g2	DOWN	-4.5348	9.57e-06	FALSE	-1.8181	0.11137	DOWN	-3.452	0.00018103	FALSE	-2.1865	0.89396	FALSE	-2.3107	0.25788	DOWN	#NAME?	9.95e-09
c103817_g1	DOWN	-4.5291	3.49e-09	DOWN	-5.4744	3.28e-06	DOWN	-3.7325	3e-08	FALSE	-1.9595	1	DOWN	-4.2253	0.00016655	DOWN	-5.4303	1.02e-09
c101148_g1	DOWN	-4.5119	2.03e-18	DOWN	-3.2198	1.49e-05	DOWN	-4.2577	3.29e-18	FALSE	-1.2039	1	DOWN	-2.1249	0.021128	DOWN	-2.4934	1.48e-08
c102613_g2	DOWN	-4.5079	0.021061	FALSE	-2.4729	0.54933	FALSE	-2.5482	0.137	FALSE	-0.88073	1	FALSE	-1.5005	1	FALSE	-0.15891	1
c90695_g4	DOWN	-4.5079	0.021061	FALSE	0.9831	1	FALSE	1.2102	0.21031	FALSE	1.2381	1	FALSE	2.1065	1	UP	2.9737	0.00013832
c93831_g3	DOWN	-4.5078	0.0039921	FALSE	-0.61365	1	FALSE	-2.1043	0.15321	FALSE	-0.33413	1	FALSE	-1.7877	1	DOWN	-2.8862	0.033198
c111562_g4	DOWN	-4.5065	0.026568	FALSE	#NAME?	0.060017	DOWN	#NAME?	0.0049817	FALSE	#NAME?	0.45462	FALSE	#NAME?	0.10838	DOWN	#NAME?	0.012486
c74909_g1	DOWN	-4.5023	4.09e-13	DOWN	-2.0976	0.020888	DOWN	-2.6577	7.33e-08	DOWN	-3.2406	0.017602	FALSE	-1.9026	0.1143	DOWN	-2.5001	4.37e-06
c91601_g1	DOWN	-4.5006	0.021345	FALSE	#NAME?	0.05104	DOWN	#NAME?	0.0038294	FALSE	#NAME?	0.39634	FALSE	-2.9349	0.67555	FALSE	-0.47891	1
c66513_g1	DOWN	-4.5006	0.021345	FALSE	-0.56083	1	FALSE	-1.8174	0.41514	FALSE	0.074556	1	FALSE	-2.9349	0.67555	FALSE	-2.0936	0.30274
c93413_g2	DOWN	-4.4861	0.021897	FALSE	#NAME?	0.052189	FALSE	-2.2276	0.21685	FALSE	-1.9374	1	FALSE	-2.1959	1	DOWN	#NAME?	0.010276
c129600_g1	DOWN	-4.4635	0.032422	FALSE	#NAME?	0.069517	DOWN	#NAME?	0.00637	FALSE	-2.1207	1	FALSE	-0.36783	1	DOWN	#NAME?	0.015339
c75262_g2	DOWN	-4.4591	0.026072	FALSE	-2.8364	0.44146	FALSE	-0.97253	1	FALSE	-0.41895	1	FALSE	-1.863	1	FALSE	-0.61004	1
c105913_g4	DOWN	-4.4591	0.026072	FALSE	-1.6089	1	FALSE	-2.5575	0.16431	FALSE	-2.5354	1	FALSE	-4.4183	0.2833	DOWN	-4.3743	0.041422
c113389_g2	DOWN	-4.4558	0.032863	FALSE	-1.5553	1	FALSE	-2.1893	0.2919	FALSE	-2.8878	1	FALSE	-2.8048	0.81148	FALSE	-1.7987	0.51274
c103117_g2	DOWN	-4.448	0.033306	FALSE	-1.7713	0.95534	FALSE	-3.4335	0.061779	FALSE	-1.2769	1	FALSE	-3.4432	0.56771	FALSE	-0.86178	1
c42718_g1	DOWN	-4.447	6.45e-09	DOWN	-3.4863	1.5e-06	DOWN	-4.0242	3.32e-08	FALSE	-1.6514	0.94784	DOWN	-2.8225	0.00035751	DOWN	-3.8898	1.84e-07
c103757_g6	DOWN	-4.4422	0.00024375	FALSE	-0.47622	1	FALSE	-0.81618	0.77541	FALSE	0.29715	1	FALSE	-2.8192	0.17502	DOWN	-4.4326	0.00056781
c83725_g1	DOWN	-4.4349	1.73e-06	DOWN	-4.9775	0.00023222	DOWN	-2.8083	0.00029477	FALSE	-1.9252	1	FALSE	-1.1863	1	DOWN	-2.261	0.0072413
c102343_g2	DOWN	-4.43	2.76e-08	DOWN	-4.0473	0.00021146	DOWN	-3.9769	8.75e-08	FALSE	-0.48743	1	FALSE	-1.9933	0.22853	DOWN	-1.6286	0.023567
c86386_g1	DOWN	-4.4271	0.039242	FALSE	-1.0118	1	FALSE	-0.86587	1	FALSE	-0.065931	1	FALSE	-2.8059	0.87199	DOWN	#NAME?	0.018599
c93141_g1	DOWN	-4.4214	0.027977	FALSE	-0.4806	1	FALSE	0.22964	1	FALSE	0.68803	1	FALSE	0.76014	1	FALSE	1.6132	0.058201
c32809_g1	DOWN	-4.4192	0.039743	FALSE	-1.5194	1	FALSE	-1.9729	0.32427	FALSE	-1.8592	1	FALSE	-4.3233	0.36566	FALSE	-1.3562	0.82279
c115285_g2	DOWN	-4.4097	7.19e-14	DOWN	-3.7043	9.45e-06	DOWN	-3.4843	2.09e-11	DOWN	-5.2788	2.56e-05	DOWN	-4.1944	3.4e-06	DOWN	-5.7449	2.77e-15
c68961_g1	DOWN	-4.4087	0.032289	FALSE	-0.47078	1	FALSE	0.29327	1	FALSE	#NAME?	0.50908	FALSE	2.4166	1	UP	3.3243	1.06e-13
c116929_g1	DOWN	-4.4087	0.032289	FALSE	-1.2006	1	FALSE	-0.083967	1	FALSE	-0.67121	1	FALSE	-2.8426	0.80985	DOWN	#NAME?	0.015339
c97031_g7	DOWN	-4.4087	0.032289	FALSE	-2.7856	0.48916	FALSE	-2.9024	0.11645	FALSE	#NAME?	0.50908	FALSE	1.6917	1	UP	2.374	0.0076988
c73608_g1	DOWN	-4.4032	0.040826	FALSE	0.68596	1	FALSE	-0.17101	1	FALSE	-0.96393	1	FALSE	-2.3297	1	FALSE	-4.4769	0.06278
c89166_g1	DOWN	-4.3951	0.041368	FALSE	-0.39925	1	FALSE	-1.4094	0.72534	FALSE	-1.2426	1	FALSE	-2.7443	0.88094	FALSE	-2.8837	0.2231
c87478_g1	DOWN	-4.3932	0.033174	FALSE	-0.55033	1	FALSE	-3.3239	0.060862	FALSE	-1.4422	1	FALSE	-3.4432	0.56771	FALSE	-0.66999	1
c96459_g9	DOWN	-4.3897	0.0045045	FALSE	-2.1303	0.29724	FALSE	-1.0423	0.57255	FALSE	-0.58501	1	FALSE	-1.4785	1	FALSE	-0.86113	0.84783
c92241_g1	DOWN	-4.3641	2.58e-18	DOWN	-4.4579	1.37e-08	DOWN	-2.8482	5.36e-12	FALSE	-2.0789	0.3666	FALSE	-1.795	0.076914	DOWN	-1.1761	0.0062915
c110210_g2	DOWN	-4.364	6.51e-06	FALSE	-1.8813	0.24618	FALSE	-1.4048	0.083558	FALSE	-0.9855	1	DOWN	-3.9393	0.0059996	DOWN	-5.8278	1.23e-06
c102876_g1	DOWN	-4.3557	5.46e-06	FALSE	-0.71734	1	FALSE	-1.3591	0.094637	FALSE	-0.74358	1	FALSE	-1.4921	0.89372	FALSE	0.43934	1
c69071_g1	DOWN	-4.3485	0.00055918	FALSE	-1.5814	0.6632	DOWN	-3.7392	0.00087953	FALSE	-1.3042	1	FALSE	-1.0844	1	FALSE	-0.9419	0.75676
c145735_g1	DOWN	-4.3479	1.28e-09	FALSE	-0.94052	0.8591	DOWN	-2.0677	0.00025404	FALSE	-1.4917	1	FALSE	-1.6664	0.36346	DOWN	-2.0348	0.0011599
c85114_g1	DOWN	-4.3431	0.00071086	FALSE	-0.86541	1	FALSE	-2.01	0.090263	FALSE	-0.27815	1	FALSE	-0.41453	1	UP	2.6331	8.68e-22
c61428_g2	DOWN	-4.3403	0.041195	FALSE	-2.3056	0.70859	FALSE	-1.8342	0.45953	FALSE	-0.075525	1	FALSE	-1.7745	1	FALSE	-4.2553	0.062566
c111374_g3	DOWN	-4.3333	0.0041284	FALSE	-0.59151	1	FALSE	0.51631	1	FALSE	0.45098	1	FALSE	1.1407	1	FALSE	1.5276	0.078987
c88887_g8	DOWN	-4.3322	0.041732	FALSE	1.2211	1	FALSE	0.41836	1	FALSE	0.35194	1	FALSE	-0.095545	1	FALSE	-2.247	0.32503
c82135_g1	DOWN	-4.3241	0.042204	FALSE	-1.9641	0.87358	FALSE	-2.8181	0.14515	FALSE	-0.12105	1	FALSE	-0.63834	1	FALSE	-1.0628	1
c85558_g2	DOWN	-4.3194	1.07e-07	FALSE	0.10047	1	FALSE	-0.6912	0.42992	FALSE	-0.09658	1	FALSE	-1.6102	0.85349	DOWN	-1.8276	0.0043934
c87075_g4	DOWN	-4.3126	0.00071514	FALSE	0.10355	1	FALSE	-0.35331	1	FALSE	-1.1874	1	FALSE	-1.9765	0.73905	DOWN	#NAME?	8.19e-05
c106300_g3	DOWN	-4.3104	0.04879	FALSE	-3.2812	0.40778	FALSE	-1.006	1	FALSE	-2.0322	1	FALSE	-1.7289	1	FALSE	-2.7797	0.25056
c85041_g1	DOWN	-4.3104	3.75e-14	FALSE	-0.1238	1	FALSE	-0.35331	0.97156	FALSE	-1.1689	1	FALSE	-0.49314	1	FALSE	-0.39126	0.92512
c110920_g1	DOWN	-4.3046	1.52e-17	DOWN	-4.7687	4.82e-09	DOWN	-4.8651	3.11e-20	FALSE	-1.0551	1	DOWN	-2.9006	0.0003898	DOWN	-3.0133	4.91e-11
c102061_g3	DOWN	-4.3022	0.049444	FALSE	-1.9394	0.92402	FALSE	-2.0433	0.38386	FALSE	-0.54389	1	FALSE	-0.38386	1	FALSE	-0.43484	1
c117910_g1	DOWN	-4.2986	2.03e-07	FALSE	-1.9182	0.14195	DOWN	-3.2835	3.64e-06	DOWN	-3.7677	0.03544	FALSE	-2.0587	0.22119	DOWN	#NAME?	9.54e-10
c105115_g4	DOWN	-4.2833	1.99e-05	FALSE	-0.050018	1	FALSE	-0.27822	1	FALSE	-1.4393	1	FALSE	-2.1485	0.3414	DOWN	-4.9419	1.75e-05
c35694_g1	DOWN	-4.2686	2.69e-12	FALSE	-0.77186	1	FALSE	-0.84821	0.13213	FALSE	-1.4622	1	FALSE	-0.76349	1	DOWN	-1.8449	0.00051185
c63232_g1	DOWN	-4.2543	3.3e-07	DOWN	-2.6915	0.0019137	FALSE	-1.04	0.11528	FALSE	-0.9235	1	FALSE	-1.7235	0.25525	DOWN	-2.6321	0.00018319
c86261_g1	DOWN	-4.2483	0.018613	FALSE	-2.1821	0.35733	FALSE	-1.9167	0.26967	FALSE	-1.0349	1	FALSE	-2.6701	0.55289	FALSE	-2.9391	0.084375
c17089_g1	DOWN	-4.2455	1.75e-05	FALSE	-1.3165	0.67378	FALSE	-0.9384	0.41966	FALSE	0.87547	1	FALSE	0.0059396	1	FALSE	-0.23483	1
c106384_g5	DOWN	-4.2442	2.18e-05	FALSE	-0.90296	1	FALSE	-1.2868	0.1829	FALSE	-2.3844	1	FALSE	-1.35	1	FALSE	0.56412	0.88215
c70531_g1	DOWN	-4.2385	2.57e-10	FALSE	-0.95333	0.8117	DOWN	-1.5367	0.003277	FALSE	0.12236	1	FALSE	-0.85421	1	FALSE	-0.86332	0.26529
c2226_g1	DOWN	-4.2214	2.73e-05	FALSE	-0.65077	1	FALSE	-1.5686	0.06695	FALSE	-0.72493	1	FALSE	-2.7856	0.092127	FALSE	-1.6904	0.10168
c90649_g1	DOWN	-4.2195	6.18e-07	FALSE	-0.76795	1	FALSE	-0.91168	0.37782	FALSE	-1.3217	1	FALSE	-1.8018	0.39634	FALSE	-1.1903	0.16922
c98683_g1	DOWN	-4.2158	1.67e-17	FALSE	-0.96262	0.61059	FALSE	-0.26734	1	FALSE	-0.47545	1	FALSE	-1.2447	0.59204	FALSE	-0.55821	0.44824
c116633_g4	DOWN	-4.2128	0.0014163	FALSE	-3.5636	0.056732	FALSE	-0.76655	0.93511	FALSE	-2.4697	1	FALSE	-2.0451	0.75292	FALSE	-1.0334	0.72049
c99158_g1	DOWN	-4.2095	2.79e-19	FALSE	-1.5384	0.072037	DOWN	-1.8831	7.25e-08	FALSE	-1.0049	1	FALSE	-1.915	0.1348	DOWN	-3.1143	1.19e-13
c97751_g6	DOWN	-4.2073	5.4e-07	FALSE	-1.9951	0.12604	DOWN	-4.6878	4.93e-08	FALSE	-1.0671	1	DOWN	-4.2208	0.00087697	DOWN	-5.2113	1.57e-07
c88096_g2	DOWN	-4.2056	0.0017828	FALSE	-2.7869	0.16416	FALSE	-1.1239	0.5606	FALSE	-1.0315	1	FALSE	0.17521	1	UP	2.1964	2.72e-06
c89503_g1	DOWN	-4.1992	3.95e-23	DOWN	-2.6124	5.93e-06	DOWN	-3.7073	1.19e-20	FALSE	-1.9238	0.29376	FALSE	-1.4599	0.12962	DOWN	-1.7689	8.3e-08
c104533_g2	DOWN	-4.1841	3.8e-05	FALSE	-1.3974	0.64905	FALSE	-1.6598	0.064597	FALSE	-1.1635	1	FALSE	-0.59241	1	FALSE	-0.010077	1
c109703_g5	DOWN	-4.1839	0.0021441	FALSE	-1.6366	0.70965	DOWN	-2.6229	0.025972	FALSE	-1.384	1	FALSE	-1.3386	1	FALSE	0.25686	1
c98426_g3	DOWN	-4.182	1.23e-12	DOWN	-5.1101	6.34e-08	DOWN	-5.0718	6.77e-16	FALSE	-0.93945	1	DOWN	-2.165	0.037789	DOWN	-3.2308	5.83e-09
c101056_g1	DOWN	-4.1745	0.0021962	FALSE	-0.621	1	FALSE	-0.81555	0.8661	FALSE	-0.47579	1	FALSE	-2.1237	0.7143	DOWN	-3.1374	0.019809
c97522_g3	DOWN	-4.1723	2.53e-27	DOWN	-2.0376	0.0027765	DOWN	-1.6848	6.58e-07	FALSE	-0.55337	1	DOWN	-1.9482	0.017372	DOWN	-1.8098	4.04e-08
c109998_g6	DOWN	-4.172	0.0014675	FALSE	-1.4353	0.82799	DOWN	-4.3312	0.0008806	FALSE	-0.12075	1	FALSE	0.27696	1	FALSE	0.51916	1
c86392_g1	DOWN	-4.171	3.32e-08	FALSE	-1.8398	0.1294	DOWN	-1.2699	0.040452	FALSE	0.14339	1	FALSE	-0.78498	1	FALSE	-0.81718	0.401
c93551_g4	DOWN	-4.1694	1.56e-08	FALSE	-1.1988	0.48174	FALSE	-1.0352	0.08181	FALSE	0.67871	1	FALSE	-0.62302	1	FALSE	0.18723	1
c60496_g2	DOWN	-4.1684	1.42e-09	FALSE	-1.4248	0.30744	FALSE	-0.81928	0.25725	FALSE	-0.47932	1	DOWN	-2.6485	0.015277	DOWN	-4.7255	7.78e-10
c80907_g1	DOWN	-4.1667	1.79e-06	FALSE	-0.029475	1	FALSE	-0.17712	1	FALSE	1.452	1	FALSE	2.8632	0.21571	UP	2.6958	2.79e-07
c112710_g3	DOWN	-4.1645	0.0016955	FALSE	-2.1235	0.39007	FALSE	-1.7557	0.15432	FALSE	-0.1325	1	FALSE	-3.6294	0.11388	DOWN	-3.6334	0.0081874
c90248_g1	DOWN	-4.157	2.53e-59	DOWN	-3.052	2.34e-08	DOWN	-3.2695	5.22e-42	DOWN	-3.1568	0.00038262	FALSE	-0.91457	1	DOWN	-3.363	7.22e-41
c111638_g1	DOWN	-4.1499	0.0044642	FALSE	-0.56281	1	FALSE	-1.234	0.4308	FALSE	-0.33709	1	FALSE	-2.1387	0.67824	DOWN	#NAME?	0.0005013
c108165_g2	DOWN	-4.139	0.0025353	FALSE	0.64973	1	FALSE	-0.75247	1	FALSE	1.029	1	FALSE	0.34398	1	FALSE	0.37018	1
c43183_g1	DOWN	-4.1384	0.002077	FALSE	-1.4051	0.89779	FALSE	-2.1001	0.094826	FALSE	-2.6339	1	FALSE	-2.5877	0.42979	DOWN	-5.2671	0.0013678
c91669_g1	DOWN	-4.1375	9.04e-05	FALSE	0.24825	1	FALSE	-1.3429	0.20112	FALSE	-0.61514	1	FALSE	-1.1955	1	FALSE	-0.24575	1
c107140_g4	DOWN	-4.1323	2.54e-09	FALSE	-1.6453	0.17756	DOWN	-2.0384	0.00026709	FALSE	-0.14237	1	DOWN	-2.7192	0.013609	DOWN	-3.7531	1.06e-07
c85993_g1	DOWN	-4.1319	2.15e-06	FALSE	-2.2626	0.080489	FALSE	-1.0006	0.31352	FALSE	-0.27456	1	FALSE	-0.95733	1	DOWN	-1.6856	0.03748
c112924_g2	DOWN	-4.1299	8.23e-05	FALSE	-2.3	0.14572	FALSE	-1.0612	0.36931	FALSE	-1.1413	1	FALSE	-1.6699	0.7921	DOWN	-2.3345	0.016365
c81344_g1	DOWN	-4.1265	9.01e-19	DOWN	-1.9909	0.0096187	DOWN	-2.9107	4.26e-13	DOWN	#NAME?	4.79e-10	DOWN	-3.7765	8.14e-07	DOWN	-4.6189	2.91e-19
c92446_g1	DOWN	-4.1239	1.87e-11	DOWN	-1.5405	0.032567	DOWN	-2.8183	1.37e-07	FALSE	-1.088	1	DOWN	-2.2259	0.0012123	DOWN	-2.0062	7.63e-05
c101561_g8	DOWN	-4.1208	0.0001224	FALSE	-0.12867	1	FALSE	-1.3264	0.14044	FALSE	-0.038372	1	FALSE	-2.0503	0.57283	DOWN	-1.8471	0.043705
c88065_g1	DOWN	-4.12	0.0026708	DOWN	-4.0655	0.042522	DOWN	#NAME?	8.14e-05	FALSE	0.24643	1	FALSE	-2.1195	0.75905	FALSE	-2.1375	0.13416
c70650_g1	DOWN	-4.1125	7.52e-05	FALSE	-0.3575	1	FALSE	-1.3437	0.18308	FALSE	0.30782	1	FALSE	-0.35582	1	FALSE	0.9181	0.24643
c110541_g1	DOWN	-4.112	0.014437	FALSE	-3.0478	0.14377	DOWN	-4.1249	0.013811	FALSE	-1.8176	1	FALSE	-2.7754	0.37595	DOWN	-4.2138	0.019711
c99835_g1	DOWN	-4.1104	0.003354	DOWN	-5.0284	0.020229	DOWN	-3.5494	0.0054378	FALSE	-1.9514	1	FALSE	-1.765	1	DOWN	#NAME?	0.00044976
c108123_g4	DOWN	-4.1071	0.0025577	DOWN	#NAME?	0.0043471	DOWN	#NAME?	7.72e-05	FALSE	-1.4401	1	FALSE	-1.3034	1	UP	1.752	0.0015923
c97061_g8	DOWN	-4.1025	1.13e-11	FALSE	-1.0024	0.69961	DOWN	-1.9431	1.61e-05	FALSE	-0.84067	1	DOWN	-2.5391	0.0035748	DOWN	-5.5079	1.51e-14
c65379_g1	DOWN	-4.0974	0.0032114	FALSE	-1.0334	1	FALSE	-0.97904	0.81369	FALSE	-0.54444	1	FALSE	-0.74752	1	FALSE	-0.80169	0.98361
c61311_g1	DOWN	-4.0949	9.45e-08	FALSE	-1.1881	0.61943	DOWN	-1.3876	0.030015	FALSE	-0.75975	1	FALSE	-0.54424	1	DOWN	-4.7928	3.79e-08
c93029_g6	DOWN	-4.0863	0.014862	FALSE	-1.4682	0.82308	FALSE	-1.3197	0.44254	FALSE	-1.2433	1	FALSE	0.37465	1	FALSE	-0.55432	1
c96293_g5	DOWN	-4.0735	0.0028105	FALSE	-3.4525	0.082964	DOWN	-2.4915	0.031512	FALSE	-2.3504	1	FALSE	-1.0834	1	DOWN	-2.8343	0.042062
c88206_g6	DOWN	-4.0698	0.002167	FALSE	-1.131	1	FALSE	-1.0663	0.69515	FALSE	-0.60804	1	FALSE	-1.933	0.5422	FALSE	-0.82611	0.97524
c97630_g2	DOWN	-4.0554	1.09e-07	FALSE	-0.91484	0.8743	FALSE	-0.53863	0.79775	FALSE	-1.4196	1	DOWN	-3.0476	0.0024909	DOWN	-6.9604	1.7e-10
c45849_g1	DOWN	-4.0354	3.9e-11	FALSE	-1.5338	0.17819	DOWN	-2.1807	1.04e-05	FALSE	-0.48973	1	DOWN	-2.1577	0.049615	DOWN	-1.9293	0.00052001
c104772_g3	DOWN	-4.0334	5.48e-06	FALSE	-1.736	0.28534	DOWN	-3.2692	3.66e-05	FALSE	-1.3843	1	FALSE	-2.0467	0.30995	DOWN	-4.35	5.76e-06
c84267_g3	DOWN	-4.0307	0.0035512	FALSE	-1.0935	1	FALSE	-0.49427	1	FALSE	-0.9099	1	FALSE	-1.3382	1	FALSE	-1.9385	0.21089
c100044_g2	DOWN	-4.0295	1.03e-09	FALSE	-0.28771	1	FALSE	-0.96047	0.11244	FALSE	0.37552	1	FALSE	-0.019903	1	UP	0.92246	0.042211
c16186_g1	DOWN	-4.0208	0.0050319	FALSE	0.25036	1	FALSE	-0.91548	0.92213	FALSE	0.23067	1	FALSE	-2.2096	0.76171	FALSE	-1.5815	0.40266
c76813_g1	DOWN	-4.0064	0.00022992	FALSE	-2.3428	0.16438	FALSE	-1.4381	0.16681	FALSE	-2.6177	0.97568	FALSE	-1.2101	1	FALSE	-0.41468	1
c81864_g1	DOWN	-4.0045	4.23e-11	DOWN	-2.4851	0.0049988	DOWN	-1.2988	0.0089586	FALSE	-2.4578	0.22286	DOWN	-3.3266	0.00045943	DOWN	-1.8816	0.00052095
c97794_g2	DOWN	-4.0001	0.0052979	FALSE	-3.9389	0.064467	DOWN	-4.132	0.0035187	FALSE	-3.4421	0.86663	FALSE	-3.377	0.2095	FALSE	-1.153	0.65848
c18152_g1	DOWN	-3.9914	0.0061001	FALSE	-0.75056	1	FALSE	-0.48581	1	FALSE	-0.1626	1	FALSE	-0.35673	1	FALSE	-1.1599	0.70743
c91916_g1	DOWN	-3.9891	0.01187	FALSE	-2.5801	0.31705	FALSE	-2.4279	0.079523	FALSE	-0.3543	1	FALSE	-1.2548	1	FALSE	-2.4782	0.18697
c73391_g1	DOWN	-3.9861	0.0061777	FALSE	0.59903	1	FALSE	-0.19185	1	FALSE	-1.0136	1	FALSE	-0.81305	1	FALSE	-0.61026	1
c96739_g1	DOWN	-3.9698	0.047637	FALSE	-2.0166	0.60152	FALSE	-1.4312	0.62595	FALSE	-0.4318	1	FALSE	-0.96952	1	FALSE	-1.0753	0.91791
c77704_g1	DOWN	-3.9663	1.11e-05	FALSE	0.30735	1	FALSE	-0.45001	1	FALSE	-0.64301	1	FALSE	-1.9045	0.4369	DOWN	-5.0809	3.42e-06
c95848_g5	DOWN	-3.9635	0.00025148	FALSE	-1.9101	0.33562	FALSE	-1.1115	0.36192	FALSE	-1.2203	1	FALSE	-0.4183	1	FALSE	0.54381	1
c78945_g1	DOWN	-3.953	0.028709	FALSE	-0.60796	1	FALSE	-0.39986	1	FALSE	-0.06471	1	FALSE	-0.81144	1	FALSE	-0.46676	1
c74490_g1	DOWN	-3.9511	0.0081721	FALSE	-1.8642	0.64967	FALSE	-1.179	0.65773	FALSE	-0.79931	1	FALSE	-0.90039	1	FALSE	-1.3112	0.58067
c92686_g5	DOWN	-3.9484	0.00036454	FALSE	-1.6588	0.52085	FALSE	-1.7797	0.077962	FALSE	-0.92892	1	FALSE	-2.0624	0.53869	DOWN	-5.4119	7.95e-05
c78537_g3	DOWN	-3.9423	0.00042061	DOWN	-3.8628	0.015371	DOWN	-3.9088	0.00022208	FALSE	-1.7656	1	FALSE	-1.5669	1	DOWN	-3.4567	0.0021485
c111418_g3	DOWN	-3.9397	0.00030935	FALSE	-1.4727	0.64692	DOWN	-2.1804	0.016055	FALSE	-1.5572	1	FALSE	-1.1079	1	FALSE	-1.8482	0.09754
c91903_g1	DOWN	-3.9242	5.38e-09	FALSE	-1.2297	0.4854	DOWN	-1.5758	0.0044264	FALSE	-0.059033	1	FALSE	-1.2663	0.87869	DOWN	-2.0263	0.00099265
c94550_g4	DOWN	-3.9238	1.27e-06	FALSE	0.32579	1	FALSE	-0.36185	1	FALSE	0.38439	1	FALSE	-1.288	1	DOWN	-2.628	0.00054443
c111015_g1	DOWN	-3.9236	2.51e-13	DOWN	-2.8041	3.21e-07	DOWN	-3.572	3.78e-12	FALSE	-1.2671	1	DOWN	-2.2285	0.0015586	DOWN	-2.8765	6.41e-09
c104388_g3	DOWN	-3.9235	1.97e-05	FALSE	-2.0654	0.16618	DOWN	-1.7326	0.031258	FALSE	-2.5207	0.76741	DOWN	-3.9599	0.006067	DOWN	#NAME?	1.5e-07
c102030_g1	DOWN	-3.9227	1.65e-12	DOWN	-4.1779	1.11e-06	DOWN	-4.1472	9.97e-14	FALSE	-1.6671	1	DOWN	-4.0818	6.04e-06	DOWN	-2.9399	3.33e-08
c89226_g2	DOWN	-3.9223	1.55e-06	DOWN	-3.3555	0.0032526	FALSE	-1.3264	0.061871	FALSE	-1.1319	1	FALSE	-0.87583	1	DOWN	-2.5425	0.0010318
c107816_g1	DOWN	-3.9161	5.99e-11	FALSE	-0.58483	1	DOWN	-1.2117	0.018318	FALSE	0.29134	1	FALSE	-1.0258	0.87331	FALSE	0.02281	1
c112684_g4	DOWN	-3.9151	2.19e-05	FALSE	-0.76811	1	FALSE	-0.54707	1	FALSE	-0.31853	1	FALSE	-0.95127	1	FALSE	-0.5661	1
c89732_g2	DOWN	-3.9127	4.56e-08	DOWN	-2.5589	0.0087931	DOWN	-2.2801	6.36e-05	FALSE	-0.81191	1	FALSE	-1.5829	0.45445	DOWN	-3.0313	3.96e-06
c97043_g2	DOWN	-3.9108	0.0059901	FALSE	-1.0703	1	FALSE	-0.56519	1	FALSE	-1.3945	1	FALSE	-0.7606	1	FALSE	-2.0246	0.10842
c62448_g1	DOWN	-3.9104	2.69e-05	FALSE	-1.2562	0.71969	FALSE	-1.4802	0.05997	FALSE	-0.87458	1	FALSE	-1.261	1	DOWN	-3.5864	0.00018338
c75036_g1	DOWN	-3.9007	3.81e-11	FALSE	-1.6537	0.11725	DOWN	-1.2794	0.0095174	FALSE	-2.1643	0.50908	DOWN	-3.3745	0.00030499	DOWN	-6.0645	2.36e-14
c85364_g1	DOWN	-3.8989	0.011667	FALSE	-0.054564	1	FALSE	-0.1182	1	FALSE	-0.15156	1	FALSE	-0.41324	1	FALSE	-2.5617	0.11493
c93454_g2	DOWN	-3.8982	2.49e-17	FALSE	-1.1414	0.36109	DOWN	-2.1417	1.59e-08	FALSE	-1.6518	1	FALSE	-1.6773	0.12147	DOWN	-5.7417	3.84e-22
c98838_g1	DOWN	-3.8966	1.77e-06	FALSE	-1.4069	0.47725	DOWN	-1.7673	0.0091949	FALSE	-0.13696	1	FALSE	-1.7619	0.46146	FALSE	0.33926	1
c96806_g3	DOWN	-3.8963	0.0081117	FALSE	0.22245	1	FALSE	-0.54981	1	FALSE	0.099034	1	FALSE	-1.0271	1	FALSE	-0.47385	1
c75404_g1	DOWN	-3.8908	0.0081992	FALSE	-1.861	0.65166	FALSE	-1.7487	0.22275	FALSE	-1.1474	1	FALSE	-1.1072	1	FALSE	-0.20773	1
c113236_g6	DOWN	-3.8871	0.0093307	FALSE	-2.0403	0.57274	FALSE	-1.9273	0.18282	FALSE	-1.9412	1	FALSE	-2.0769	0.92158	FALSE	-0.21302	1
c88956_g2	DOWN	-3.885	7.58e-10	FALSE	-1.6804	0.12543	DOWN	-1.6486	0.0013549	FALSE	-1.2238	1	FALSE	-0.65779	1	FALSE	-0.86487	0.23316
c19313_g1	DOWN	-3.8817	4.58e-13	DOWN	-3.6862	6.06e-06	DOWN	-3.2443	1.89e-11	FALSE	-1.7152	1	FALSE	-1.4911	0.34935	DOWN	-3.9862	2.07e-12
c81355_g1	DOWN	-3.876	0.0095679	FALSE	-1.5156	0.91436	DOWN	-3.3698	0.015549	FALSE	-1.0292	1	FALSE	-3.8352	0.16472	FALSE	-1.309	0.62349
c55032_g1	DOWN	-3.8667	2.03e-05	FALSE	-0.39009	1	FALSE	-0.58836	0.84237	FALSE	-0.51692	1	FALSE	-0.88216	1	FALSE	-0.63576	0.69402
c9646_g1	DOWN	-3.8636	0.010489	FALSE	-2	0.59005	FALSE	-0.61125	1	FALSE	0.7101	1	FALSE	0.075016	1	UP	3.0232	1.23e-11
c88206_g2	DOWN	-3.8605	0.00096405	FALSE	-0.65677	1	FALSE	-1.2608	0.34138	FALSE	0.015466	1	FALSE	-1.6262	1	DOWN	-3.4087	0.0044544
c41966_g1	DOWN	-3.8596	0.00066692	FALSE	-0.10179	1	FALSE	-0.20203	1	FALSE	-0.64971	1	FALSE	-1.5571	1	DOWN	-4.3416	0.00053542
c99415_g7	DOWN	-3.8578	0.017272	FALSE	-0.62713	1	FALSE	0.44486	1	FALSE	-1.1937	1	FALSE	-1.5133	1	FALSE	-2.3733	0.24419
c76076_g1	DOWN	-3.8575	2.13e-05	DOWN	-4.4531	9.4e-06	DOWN	-3.8521	1.5e-05	FALSE	-1.525	1	FALSE	-1.5049	0.34773	FALSE	-1.3888	0.13149
c96114_g2	DOWN	-3.8533	0.00099035	DOWN	-3.3838	0.041684	DOWN	-3.9138	0.00084706	FALSE	-1.6577	1	FALSE	-2.4351	0.35833	DOWN	-3.8183	0.0016487
c112066_g2	DOWN	-3.8468	2.2e-08	FALSE	-1.7743	0.12982	FALSE	-0.072945	1	FALSE	-0.071272	1	DOWN	-2.5722	0.026305	DOWN	-3.6871	2.8e-07
c78934_g1	DOWN	-3.8441	0.01157	FALSE	-0.28746	1	FALSE	-1.3378	0.55738	FALSE	-0.65303	1	FALSE	-0.55788	1	FALSE	-0.51623	1
c102174_g1	DOWN	-3.8433	4.62e-05	FALSE	-1.7938	0.31465	DOWN	-2.0174	0.01521	FALSE	-0.21924	1	FALSE	-1.2525	1	DOWN	-2.3785	0.0087671
c77562_g1	DOWN	-3.8366	0.012513	FALSE	-1.0738	1	FALSE	-1.528	0.37348	FALSE	-0.29802	1	FALSE	-2.2137	0.84265	FALSE	-1.3968	0.58899
c92622_g1	DOWN	-3.8241	1.94e-10	FALSE	-0.34944	1	FALSE	-0.68021	0.38178	FALSE	-0.76791	1	FALSE	-1.8745	0.15017	DOWN	-2.7944	8.86e-07
c111628_g4	DOWN	-3.8219	0.0014815	FALSE	-1.236	0.74221	FALSE	-1.3453	0.28914	FALSE	-1.1062	1	FALSE	-2.1235	0.36789	DOWN	-3.2629	0.0048713
c94913_g2	DOWN	-3.8218	4.31e-06	FALSE	-1.6955	0.27825	DOWN	-1.5966	0.027616	FALSE	-1.3514	1	FALSE	-1.3931	0.92483	DOWN	-2.1265	0.0065955
c80659_g1	DOWN	-3.8173	0.044434	FALSE	-0.87678	1	FALSE	-0.4924	1	FALSE	-0.63991	1	FALSE	-0.42622	1	FALSE	1.216	0.17463
c114357_g3	DOWN	-3.8105	3.18e-44	DOWN	-2.9822	1.19e-07	DOWN	-3.3423	2.44e-37	FALSE	-0.80535	1	DOWN	-2.3796	0.00022494	DOWN	-2.2969	2.45e-19
c91709_g1	DOWN	-3.8096	1.71e-11	DOWN	-1.5859	0.043127	DOWN	-2.076	6.1e-06	FALSE	-1.2504	1	FALSE	-1.6191	0.13094	DOWN	-1.6005	0.00045372
c96391_g4	DOWN	-3.8056	0.014216	FALSE	-1.0625	1	FALSE	-0.97737	0.9271	FALSE	-0.78419	1	FALSE	-0.022814	1	FALSE	-0.67771	1
c63371_g1	DOWN	-3.8031	5.16e-07	DOWN	-4.3097	0.00013053	FALSE	-1.2979	0.050039	FALSE	-2.3523	0.64757	FALSE	-1.7974	0.36497	DOWN	-2.2632	0.0013028
c83597_g1	DOWN	-3.8016	7.01e-07	DOWN	-3.1344	0.0039818	DOWN	-2.6068	8.94e-05	FALSE	0.30825	1	FALSE	-2.3907	0.091211	DOWN	-2.567	0.00046477
c108662_g3	DOWN	-3.8014	4e-07	FALSE	-1.5166	0.25428	FALSE	-0.65899	0.5346	FALSE	-1.5456	1	FALSE	0.0083284	1	FALSE	-0.145	1
c75355_g1	DOWN	-3.7993	0.027537	FALSE	-1.9223	0.70259	FALSE	-1.103	0.77623	FALSE	-0.013015	1	FALSE	-1.6006	1	DOWN	-4.6877	0.015697
c106562_g7	DOWN	-3.7975	0.0016568	FALSE	-1.5184	0.70985	FALSE	-1.3509	0.31488	FALSE	-1.0235	1	FALSE	-0.88226	1	FALSE	-0.70087	1
c100206_g3	DOWN	-3.7955	7.23e-05	FALSE	-0.16538	1	FALSE	-0.46761	1	FALSE	-1.0848	1	FALSE	-0.14396	1	FALSE	0.34336	1
c110772_g1	DOWN	-3.7929	6.09e-05	DOWN	-4.7515	0.0010782	DOWN	-4.2109	9.33e-06	FALSE	-2.0533	1	DOWN	-4.7524	0.002014	FALSE	-1.784	0.053333
c85361_g1	DOWN	-3.7912	0.0015217	FALSE	-1.1989	1	FALSE	0.65256	0.82881	DOWN	#NAME?	0.021316	FALSE	2.8744	0.24164	UP	2.6618	9.36e-12
c99574_g4	DOWN	-3.7844	0.018862	FALSE	-3.1032	0.23669	FALSE	-2.185	0.14413	FALSE	-2.8074	1	FALSE	-2.7797	0.59406	DOWN	-4.6443	0.012521
c106978_g7	DOWN	-3.7844	0.018862	FALSE	-1.112	1	FALSE	-2.185	0.14413	FALSE	-0.89575	1	FALSE	-1.1412	1	FALSE	-2.198	0.22701
c20181_g1	DOWN	-3.7822	5.93e-08	FALSE	-0.90615	0.93672	FALSE	-0.7989	0.30769	FALSE	-0.33841	1	FALSE	-1.2875	0.87869	DOWN	-2.2758	0.00055205
c97628_g1	DOWN	-3.7751	0.018112	FALSE	-0.71273	1	FALSE	-0.99723	0.88654	FALSE	-1.4714	1	FALSE	-0.84187	1	FALSE	-0.30637	1
c94178_g4	DOWN	-3.7679	0.0018454	FALSE	-1.1715	1	FALSE	-0.7173	1	FALSE	-0.50438	1	FALSE	-1.6117	1	DOWN	-5.4266	0.00044793
c60389_g1	DOWN	-3.7679	0.021916	FALSE	-1.0871	1	FALSE	-1.725	0.31519	FALSE	0.16602	1	FALSE	-1.245	1	FALSE	-1.262	0.73845
c116718_g3	DOWN	-3.7633	7.44e-11	DOWN	-2.9316	0.0006154	DOWN	-2.9411	1.1e-08	DOWN	-3.0281	0.037626	DOWN	-2.9665	0.0014031	DOWN	-2.9419	2.03e-07
c72046_g1	DOWN	-3.7628	0.018564	FALSE	-1.119	1	FALSE	-1.9851	0.20708	FALSE	0.026482	1	FALSE	-2.4088	0.76767	FALSE	-3.1333	0.060185
c185762_g1	DOWN	-3.7628	0.018564	FALSE	-0.53233	1	FALSE	-1.7761	0.28228	FALSE	-0.41869	1	FALSE	-1.9784	1	DOWN	#NAME?	0.0030907
c92025_g1	DOWN	-3.7616	0.02214	FALSE	-3.6789	0.15816	DOWN	-3.0524	0.034806	FALSE	-0.8562	1	FALSE	-0.78865	1	FALSE	-0.074258	1
c66084_g1	DOWN	-3.7616	0.02214	DOWN	#NAME?	0.024735	FALSE	-1.747	0.31871	FALSE	-1.4356	1	FALSE	-0.79464	1	FALSE	-1.6983	0.42764
c115387_g3	DOWN	-3.7604	9.49e-05	FALSE	-2.0136	0.22178	FALSE	-1.1758	0.26389	FALSE	-0.95003	1	FALSE	-0.61538	1	DOWN	-1.9418	0.038755
c70453_g1	DOWN	-3.7581	0.00012168	FALSE	-1.1597	0.8618	FALSE	-0.78525	0.6298	FALSE	0.030559	1	FALSE	0.1763	1	FALSE	-0.44476	1
c112513_g7	DOWN	-3.7567	0.018789	FALSE	-0.23975	1	FALSE	-0.75582	1	FALSE	-4.8217	0.53056	FALSE	0.55883	1	FALSE	0.42879	1
c101566_g3	DOWN	-3.7479	0.018043	FALSE	-0.90863	1	FALSE	-0.99723	0.88654	FALSE	0.37706	1	FALSE	-1.4573	1	FALSE	-1.8764	0.39589
c84727_g1	DOWN	-3.738	9.66e-07	DOWN	-4.6883	7.3e-05	DOWN	-2.7415	3.57e-05	FALSE	-2.0378	1	DOWN	-2.7316	0.029985	DOWN	-2.2667	0.002031
c105737_g2	DOWN	-3.7363	0.023244	FALSE	-0.5663	1	FALSE	-0.20336	1	FALSE	0.30151	1	FALSE	-1.3728	1	FALSE	0.041922	1
c96259_g2	DOWN	-3.7357	0.018493	FALSE	-0.793	1	FALSE	0.063452	1	FALSE	0.11177	1	FALSE	-1.2762	1	FALSE	-3.2043	0.06092
c96598_g4	DOWN	-3.729	1.22e-06	FALSE	-2.0847	0.08626	DOWN	-2.356	0.0003702	FALSE	-1.9038	1	FALSE	-1.9919	0.24088	DOWN	-3.7194	4.47e-06
c102760_g3	DOWN	-3.7273	3.65e-18	FALSE	-0.3247	1	FALSE	0.15176	1	FALSE	0.24016	1	FALSE	-0.87021	1	DOWN	-5.2063	1.71e-25
c91994_g4	DOWN	-3.7234	1.46e-12	FALSE	-1.4276	0.18493	FALSE	-0.33527	1	FALSE	-0.44483	1	FALSE	-1.2879	0.99264	FALSE	-0.84879	0.12004
c85949_g1	DOWN	-3.723	5.79e-14	DOWN	-2.709	1.56e-05	DOWN	-0.80369	0.031294	DOWN	-3.5324	0.00025618	DOWN	-2.3792	0.0008487	DOWN	-3.2832	1.59e-11
c131012_g1	DOWN	-3.7213	0.022574	FALSE	-1.6521	0.88243	FALSE	-0.27512	1	FALSE	-0.23479	1	FALSE	0.30747	1	FALSE	-1.1269	0.8515
c93656_g2	DOWN	-3.7193	0.021543	FALSE	-1.3625	1	FALSE	-1.0329	0.84211	FALSE	-0.70441	1	FALSE	-1.374	1	FALSE	-2.1174	0.24654
c108424_g9	DOWN	-3.713	0.021775	FALSE	-0.5901	1	FALSE	-1.0441	0.84583	FALSE	0.42197	1	FALSE	-0.93547	1	FALSE	-0.11735	1
c98647_g1	DOWN	-3.7128	0.027471	FALSE	-0.91935	1	FALSE	-0.040753	1	FALSE	-1.4209	1	FALSE	-1.3489	1	DOWN	-4.5731	0.018273
c116873_g1	DOWN	-3.7128	0.027471	FALSE	-2.0352	0.67933	FALSE	-1.1714	0.81369	FALSE	-1.1399	1	FALSE	-2.3673	0.88986	DOWN	#NAME?	0.0047796
c58451_g1	DOWN	-3.7114	0.0020507	FALSE	-0.41855	1	FALSE	-1.2724	0.32316	FALSE	0.85709	1	FALSE	-0.52127	1	FALSE	0.75556	1
c96808_g2	DOWN	-3.7086	0.023144	FALSE	-0.12736	1	FALSE	-0.37742	1	FALSE	1.0374	1	FALSE	1.14	1	UP	2.2733	3.23e-05
c102461_g7	DOWN	-3.7086	0.0023223	FALSE	-0.82723	1	FALSE	-1.383	0.2886	FALSE	-0.24703	1	FALSE	-1.5711	1	DOWN	#NAME?	0.00010331
c64819_g1	DOWN	-3.7081	1.03e-28	FALSE	-1.1054	0.26827	DOWN	-1.4973	8.17e-08	FALSE	-0.25606	1	DOWN	-1.8693	0.019751	DOWN	-3.2955	2.06e-22
c66977_g1	DOWN	-3.7063	0.027805	FALSE	-3.6091	0.18103	DOWN	-3.0693	0.043873	FALSE	-0.79416	1	FALSE	0.95655	1	FALSE	2.2327	0.17058
c74275_g1	DOWN	-3.7047	0.0018689	FALSE	-2.0802	0.3591	FALSE	-1.7261	0.12012	FALSE	-3.7574	0.37974	FALSE	-2.7085	0.27847	DOWN	#NAME?	8.06e-05
c92169_g1	DOWN	-3.7001	0.00020711	DOWN	-4.0559	0.0057767	DOWN	#NAME?	2.54e-07	FALSE	-1.3341	1	FALSE	-1.9089	0.59556	FALSE	-1.6477	0.13198
c85892_g1	DOWN	-3.6991	1.51e-10	FALSE	-1.5899	0.13897	DOWN	-1.5137	0.0017399	FALSE	-1.1097	1	FALSE	-2.0198	0.07069	DOWN	-2.5932	2.81e-06
c104477_g3	DOWN	-3.6983	0.0028603	DOWN	#NAME?	0.0022483	DOWN	#NAME?	2.65e-05	FALSE	-3.3047	0.69398	DOWN	#NAME?	0.0041855	FALSE	-1.8361	0.19481
c187524_g1	DOWN	-3.6919	3.24e-05	FALSE	-0.7516	1	FALSE	-1.034	0.29325	FALSE	-0.97876	1	FALSE	-0.84511	1	DOWN	#NAME?	8.64e-08
c65319_g1	DOWN	-3.6916	0.027038	FALSE	0.49776	1	FALSE	-0.80535	1	FALSE	-0.64027	1	FALSE	-1.8935	1	DOWN	#NAME?	0.0047006
c80573_g2	DOWN	-3.6916	0.027038	FALSE	-2.0412	0.677	FALSE	-0.13878	1	FALSE	-0.3244	1	FALSE	0.41933	1	UP	1.6673	0.018201
c100863_g3	DOWN	-3.691	1.3e-05	FALSE	-1.1163	0.31622	FALSE	-1.0624	0.20548	FALSE	0.39464	1	FALSE	-0.74297	1	FALSE	0.089064	1
c73147_g1	DOWN	-3.6866	0.028843	FALSE	-0.072644	1	FALSE	0.13508	1	FALSE	#NAME?	0.26504	FALSE	0.81632	1	UP	1.6541	0.024064
c73117_g1	DOWN	-3.6851	0.027366	FALSE	-2.2962	0.54797	FALSE	-0.94053	1	FALSE	-0.37582	1	FALSE	-0.78232	1	FALSE	-2.2014	0.29166
c89892_g1	DOWN	-3.6846	3.71e-10	DOWN	-2.3543	0.0087034	DOWN	-2.1501	1.22e-05	FALSE	-0.19127	1	DOWN	-2.3596	0.023455	DOWN	-4.4121	4.44e-11
c98289_g6	DOWN	-3.684	1.26e-23	DOWN	-2.9017	6.06e-06	DOWN	-2.5228	1.01e-13	FALSE	-1.0219	1	DOWN	-1.9397	0.019582	DOWN	-1.8885	1.04e-08
c22505_g1	DOWN	-3.6801	1.28e-05	FALSE	-1.3945	0.76039	FALSE	-0.74615	0.51195	FALSE	0.54468	1	FALSE	-0.76472	1	FALSE	-0.064311	1
c93267_g2	DOWN	-3.6756	0.033058	FALSE	-0.58382	1	FALSE	-0.68971	1	FALSE	-0.43569	1	FALSE	-0.72662	1	FALSE	-1.3383	0.74605
c97999_g1	DOWN	-3.6721	0.028039	FALSE	-0.52007	1	FALSE	-0.57787	1	FALSE	-0.38058	1	FALSE	0.66843	1	FALSE	1.3624	0.12811
c104022_g4	DOWN	-3.6717	2.13e-05	FALSE	-0.56647	1	FALSE	-0.44023	1	FALSE	-0.33126	1	FALSE	-0.38916	1	FALSE	-0.10726	1
c115668_g5	DOWN	-3.6655	0.028388	FALSE	-0.02345	1	FALSE	-1.1886	0.68696	FALSE	-0.81603	1	FALSE	-1.2038	1	FALSE	-0.68269	1
c104166_g5	DOWN	-3.6655	0.028388	FALSE	-2.597	0.41904	FALSE	-2.0564	0.19597	FALSE	-3.1078	1	FALSE	-3.0425	0.49938	FALSE	-1.4279	0.58352
c104560_g4	DOWN	-3.6652	3.94e-33	DOWN	-1.4151	0.03264	DOWN	-1.4113	2.2e-09	FALSE	0.63941	1	FALSE	-1.3636	0.13849	FALSE	0.050393	1
c53725_g1	DOWN	-3.6644	0.026934	FALSE	0.82901	1	FALSE	0.030443	1	FALSE	-1.1458	1	FALSE	-1.3736	1	DOWN	#NAME?	0.0047006
c114463_g2	DOWN	-3.6644	0.026934	FALSE	-1.3052	1	FALSE	-2.0457	0.1897	FALSE	-0.35403	1	FALSE	-1.4932	1	FALSE	-1.3819	0.69256
c95191_g2	DOWN	-3.6612	0.032174	FALSE	-0.59989	1	FALSE	-2.1276	0.22237	FALSE	-1.0004	1	FALSE	-1.1821	1	FALSE	-0.9601	1
c112599_g4	DOWN	-3.6557	0.00058217	FALSE	-1.2894	0.6871	DOWN	-2.3846	0.011743	FALSE	-0.93376	1	FALSE	-1.0383	1	FALSE	-0.11607	1
c118105_g1	DOWN	-3.6546	0.032543	FALSE	-2.0034	0.72723	FALSE	-1.0826	0.85806	FALSE	-0.29728	1	FALSE	-2.046	1	FALSE	-0.93699	1
c89039_g1	DOWN	-3.6541	3.96e-06	FALSE	-0.64561	1	FALSE	-1.0367	0.20786	FALSE	-0.52859	1	FALSE	-0.33476	1	FALSE	0.29849	1
c87688_g1	DOWN	-3.6512	0.00035806	DOWN	-3.0029	0.046456	DOWN	-3.0793	0.00094449	FALSE	-1.8819	1	FALSE	-1.5536	1	DOWN	-2.3635	0.023849
c99393_g3	DOWN	-3.6511	5.44e-07	FALSE	-1.256	0.55403	DOWN	-2.1608	0.0005603	FALSE	-0.36038	1	FALSE	-0.98883	1	DOWN	-1.4441	0.048012
c85137_g1	DOWN	-3.6426	3.27e-05	FALSE	-0.59983	1	DOWN	-1.8865	0.012304	FALSE	-1.1646	1	FALSE	-0.58256	1	FALSE	-0.91582	0.57075
c93428_g1	DOWN	-3.6421	9.49e-10	FALSE	-1.6208	0.14466	DOWN	-1.8953	0.00010195	FALSE	0.7147	1	FALSE	-1.0339	1	UP	0.95425	0.023389
c56090_g1	DOWN	-3.6357	5.96e-07	FALSE	-0.81489	1	FALSE	-1.2382	0.060575	FALSE	-0.4	1	FALSE	-1.9695	0.21753	DOWN	-4.4217	1.15e-07
c89919_g1	DOWN	-3.6347	7.1e-08	FALSE	-0.75937	1	DOWN	-2.9671	1.2e-06	FALSE	-2.3166	0.47486	DOWN	-2.5934	0.020737	UP	1.2293	0.002402
c102609_g2	DOWN	-3.6303	0.044423	FALSE	-0.30619	1	FALSE	-1.522	0.5046	FALSE	-1.3275	1	FALSE	-3.6156	0.25669	FALSE	-3.0956	0.10532
c104676_g1	DOWN	-3.6278	0.00038976	FALSE	-1.3971	0.69602	FALSE	-0.41119	1	FALSE	-2.0834	1	FALSE	-1.2873	1	DOWN	-2.1492	0.035042
c89384_g1	DOWN	-3.6277	0.003499	FALSE	-3.1518	0.09527	DOWN	-2.2636	0.046841	FALSE	-0.95193	1	FALSE	-1.1297	1	FALSE	-1.6453	0.27214
c9719_g1	DOWN	-3.626	2.9e-18	DOWN	-1.874	0.013545	DOWN	-1.8629	1.21e-07	FALSE	-1.1587	1	FALSE	-1.4943	0.22241	DOWN	-2.486	1.49e-10
c74225_g1	DOWN	-3.6251	0.028969	FALSE	0.21549	1	FALSE	-0.28792	1	FALSE	0.22256	1	FALSE	-0.71361	1	FALSE	0.21196	1
c96806_g2	DOWN	-3.6244	4.88e-12	FALSE	0.2169	1	DOWN	-0.97693	0.04118	FALSE	-0.95488	1	FALSE	-1.4036	0.45606	DOWN	-1.8449	0.00012248
c78750_g1	DOWN	-3.621	0.034478	FALSE	-0.47023	1	FALSE	-1.2456	0.63554	FALSE	-0.86625	1	FALSE	-2.0591	1	FALSE	-1.4297	0.63991
c84169_g1	DOWN	-3.6168	0.041342	FALSE	-2.9342	0.35853	FALSE	-1.497	0.58581	FALSE	-0.7191	1	FALSE	-1.5545	1	FALSE	-0.93787	1
c49905_g1	DOWN	-3.6168	0.041342	FALSE	-1.7183	0.91892	FALSE	-1.4708	0.58291	FALSE	-0.9215	1	FALSE	-2.2899	1	FALSE	-0.51126	1
c41586_g1	DOWN	-3.6168	6.78e-07	FALSE	-1.5564	0.29008	FALSE	-1.2473	0.066158	FALSE	-1.5754	1	FALSE	-0.4026	1	FALSE	-0.48974	1
c104490_g3	DOWN	-3.6168	0.041342	FALSE	-1.5229	1	FALSE	-1.8445	0.36129	FALSE	0.011833	1	FALSE	-1.411	1	DOWN	#NAME?	0.0076821
c81638_g1	DOWN	-3.6153	5.77e-05	FALSE	-2.3881	0.080865	DOWN	-1.8156	0.017332	FALSE	0.63726	1	FALSE	-2.3479	0.19721	FALSE	-0.98573	0.42643
c97776_g2	DOWN	-3.6141	0.033186	FALSE	-1.4045	1	FALSE	-2.6543	0.094785	FALSE	0.5064	1	FALSE	-1.8432	1	FALSE	0.66697	1
c81506_g1	DOWN	-3.6103	5.69e-07	FALSE	-1.9841	0.095839	DOWN	-2.9805	4.98e-06	FALSE	0.68411	1	FALSE	-1.9752	0.21601	FALSE	-1.0661	0.22418
c62202_g1	DOWN	-3.6098	0.041811	FALSE	-2.2029	0.64426	FALSE	-1.5671	0.4628	FALSE	-1.2846	1	FALSE	-1.5254	1	FALSE	-2.627	0.18783
c100452_g1	DOWN	-3.6074	1.83e-07	DOWN	-1.9981	0.013815	DOWN	-2.0869	0.00063663	FALSE	-0.91305	1	DOWN	-2.353	0.0080278	DOWN	-1.5995	0.0097405
c98279_g1	DOWN	-3.6055	1.25e-23	DOWN	-5.2729	2.26e-13	DOWN	-8.4086	2.88e-43	FALSE	-1.4482	1	DOWN	-2.6569	0.00012971	DOWN	-2.1159	2.11e-10
c77686_g1	DOWN	-3.6052	0.00047459	FALSE	-1.5444	0.5824	FALSE	-0.91792	0.57226	FALSE	-1.0026	1	FALSE	-1.407	1	DOWN	-2.1855	0.040744
c91290_g2	DOWN	-3.6012	7.44e-07	FALSE	-2.1782	0.055222	DOWN	-2.0925	0.00067425	FALSE	-0.50405	1	FALSE	-1.245	1	DOWN	-2.1979	0.0012966
c87414_g1	DOWN	-3.6007	0.03394	FALSE	-0.6598	1	FALSE	-0.75709	1	FALSE	-1.3644	1	FALSE	-0.038688	1	FALSE	-0.21087	1
c72104_g1	DOWN	-3.5984	0.00043901	FALSE	-2.756	0.076903	DOWN	-4.529	2.53e-05	DOWN	#NAME?	0.0052648	FALSE	-2.2355	0.34357	DOWN	#NAME?	5.26e-06
c95213_g2	DOWN	-3.5983	0.00048628	FALSE	-0.36587	1	FALSE	-0.42381	1	FALSE	0.6148	1	FALSE	-0.51581	1	FALSE	0.17406	1
c70777_g2	DOWN	-3.5982	0.00051201	FALSE	-0.16802	1	FALSE	-1.3559	0.18937	FALSE	-0.15982	1	FALSE	-0.77381	1	FALSE	-0.11514	1
c99574_g1	DOWN	-3.5976	0.0042671	FALSE	-2.5366	0.22906	DOWN	-3.2629	0.0062151	FALSE	-1.5068	1	FALSE	-3.6294	0.11388	DOWN	-4.1824	0.003436
c79809_g1	DOWN	-3.5943	6.37e-17	FALSE	-1.3388	0.17026	FALSE	-0.37127	0.75671	FALSE	0.18348	1	FALSE	-1.1498	1	DOWN	-2.6269	2.01e-10
c58552_g1	DOWN	-3.5936	0.03623	FALSE	-1.3656	1	FALSE	-1.3082	0.65154	FALSE	-0.84517	1	FALSE	-1.1324	1	FALSE	-0.12405	1
c109201_g1	DOWN	-3.5888	0.043016	FALSE	-2.497	0.50572	FALSE	-1.9895	0.2677	FALSE	-2.6125	1	FALSE	-1.3633	1	FALSE	-2.1266	0.26984
c109924_g3	DOWN	-3.5868	0.013456	FALSE	-0.07988	1	FALSE	-1.1137	0.51836	FALSE	-0.99986	1	FALSE	-1.095	1	DOWN	#NAME?	0.00086373
c100452_g2	DOWN	-3.5856	2.33e-18	DOWN	-1.9	0.0025365	DOWN	-2.0208	5.6e-10	FALSE	-0.93022	1	DOWN	-2.112	0.002485	DOWN	-1.7275	7.11e-07
c110618_g4	DOWN	-3.5791	1.97e-48	DOWN	-1.4588	0.03003	DOWN	-0.98331	1.49e-05	FALSE	-1.1015	1	FALSE	1.3556	1	UP	0.72859	0.0016605
c99388_g2	DOWN	-3.5768	1.09e-10	DOWN	-2.7621	0.0010441	DOWN	-3.7725	3.07e-12	FALSE	-1.6155	1	FALSE	-0.26723	1	FALSE	0.26637	1
c71588_g1	DOWN	-3.5748	7.32e-06	DOWN	-5.1089	8.29e-05	DOWN	-3.0859	3.46e-05	FALSE	-0.31182	1	FALSE	-2.0861	0.23063	FALSE	-1.1971	0.1723
c98724_g2	DOWN	-3.5738	9.07e-07	DOWN	-4.3781	4.23e-08	DOWN	-5.1525	4.24e-10	DOWN	-3.2486	0.0016181	FALSE	-2.16	0.076001	DOWN	-4.8622	3.19e-09
c110106_g3	DOWN	-3.5709	1.55e-14	FALSE	-1.2718	0.25228	DOWN	-1.6198	4.7e-05	FALSE	-0.49732	1	FALSE	-1.3043	0.49422	DOWN	-1.2204	0.0062833
c109299_g3	DOWN	-3.5692	2.21e-07	FALSE	-1.1762	0.60152	FALSE	-0.30177	1	FALSE	0.54509	1	FALSE	-1.3945	0.7534	FALSE	-0.68203	0.68394
c94109_g1	DOWN	-3.5689	0.04057	DOWN	#NAME?	0.041703	FALSE	-2.9866	0.063985	FALSE	-1.3085	1	FALSE	-1.2326	1	FALSE	0.12174	1
c85412_g1	DOWN	-3.5627	0.00066332	FALSE	-2.5092	0.12989	DOWN	-3.2448	0.00083109	FALSE	-3.3055	0.41994	FALSE	-1.3265	1	FALSE	-1.5942	0.18855
c58212_g1	DOWN	-3.5616	0.0055651	DOWN	-4.0689	0.038019	DOWN	#NAME?	6.55e-05	FALSE	2.6538	1	FALSE	-0.70102	1	UP	2.5441	0.00010686
c91937_g1	DOWN	-3.5606	3.77e-23	DOWN	-1.9772	0.0017567	DOWN	-2.9301	4.08e-19	FALSE	-0.40928	1	DOWN	-2.1446	0.0021128	DOWN	-1.6505	5e-09
c114404_g3	DOWN	-3.5595	0.00083115	FALSE	-1.3922	0.74459	FALSE	-0.85985	0.78596	FALSE	-0.078975	1	FALSE	-0.62451	1	FALSE	-0.87162	0.74356
c98031_g4	DOWN	-3.5592	1.17e-05	FALSE	0.28024	1	FALSE	-0.24528	1	FALSE	-0.30805	1	FALSE	0.048992	1	UP	1.403	0.0051548
c96733_g2	DOWN	-3.5567	4.46e-09	FALSE	-1.1792	0.17262	DOWN	-1.8593	0.00030748	FALSE	-1.3581	1	FALSE	-1.6613	0.32528	DOWN	-2.3814	2.05e-05
c97034_g2	DOWN	-3.5561	8.11e-05	FALSE	-1.4967	0.49746	FALSE	-0.63198	0.89063	FALSE	-0.18829	1	FALSE	-0.64736	1	FALSE	-0.4	1
c75841_g1	DOWN	-3.5542	9.22e-05	FALSE	-1.5685	0.45814	FALSE	-1.0407	0.33606	FALSE	-1.2943	1	FALSE	-1.5824	1	DOWN	-3.6611	0.00024852
c111045_g1	DOWN	-3.5523	9.25e-06	FALSE	-0.065913	1	FALSE	-0.84018	0.46703	FALSE	0.13489	1	FALSE	-0.46269	1	FALSE	-1.1392	0.21702
c131448_g1	DOWN	-3.5493	0.049391	FALSE	-0.027375	1	FALSE	-1.7388	0.40223	FALSE	-0.32815	1	FALSE	-3.5258	0.43991	DOWN	#NAME?	0.0094635
c83428_g1	DOWN	-3.5469	1.38e-05	FALSE	-1.3312	0.58189	FALSE	-0.95053	0.32693	FALSE	-1.8765	1	FALSE	-0.70344	1	DOWN	-4.0886	5.8e-06
c76010_g1	DOWN	-3.5442	0.006515	FALSE	-1.5949	0.75015	FALSE	-1.4592	0.3296	FALSE	-0.098106	1	FALSE	-0.45829	1	FALSE	-0.42665	1
c88050_g1	DOWN	-3.5428	0.002487	FALSE	-1.0705	1	FALSE	-0.62	1	FALSE	-1.6653	1	FALSE	-1.3007	1	DOWN	-2.2196	0.046325
c80573_g1	DOWN	-3.541	7.85e-12	FALSE	-0.33152	1	FALSE	-0.5873	0.35546	FALSE	0.72633	1	FALSE	-0.018281	1	UP	1.983	3.31e-05
c102604_g3	DOWN	-3.541	0.042329	FALSE	-2.1778	0.64715	FALSE	-1.6396	0.47474	FALSE	1.9925	1	FALSE	-1.1318	1	FALSE	-0.151	1
c77470_g1	DOWN	-3.5379	6.31e-09	FALSE	-0.94855	0.8125	FALSE	-0.90842	0.14504	FALSE	0.44413	1	FALSE	-1.6187	0.36089	FALSE	-0.83331	0.30603
c13564_g1	DOWN	-3.5349	1.97e-05	FALSE	-0.9108	1	FALSE	-0.97562	0.29499	FALSE	0.90283	1	FALSE	-0.36664	1	UP	1.8222	1.54e-06
c104362_g2	DOWN	-3.5346	1.34e-05	FALSE	-0.13685	1	FALSE	-0.46729	1	FALSE	-0.41187	1	FALSE	-1.2108	1	FALSE	-1.1326	0.25338
c78204_g2	DOWN	-3.5345	0.00072873	FALSE	-1.3153	0.79689	FALSE	-1.0831	0.45821	FALSE	0.57129	1	FALSE	-0.20087	1	FALSE	-0.042992	1
c83656_g2	DOWN	-3.5303	0.0026578	FALSE	-1.4478	0.59368	FALSE	-1.6557	0.20575	FALSE	-0.0045954	1	FALSE	-1.2945	1	FALSE	-1.1981	0.53579
c89766_g1	DOWN	-3.5274	0.00066896	FALSE	-0.313	1	FALSE	-1.5239	0.081779	FALSE	-0.69049	1	FALSE	-2.0019	0.42754	FALSE	-0.62298	1
c71161_g1	DOWN	-3.5265	0.0076957	FALSE	-0.71619	1	FALSE	-0.13561	1	FALSE	-2.1504	1	FALSE	-1.1809	1	DOWN	-4.2039	0.0061965
c22821_g1	DOWN	-3.5222	0.049201	FALSE	-1.0301	1	FALSE	-0.57666	1	FALSE	-1.0174	1	FALSE	-0.45174	1	FALSE	-1.4625	0.62714
c54297_g2	DOWN	-3.5201	0.0011121	FALSE	-0.97419	1	FALSE	-0.6218	1	FALSE	-1.1489	1	FALSE	-2.0307	0.57901	DOWN	#NAME?	1.62e-05
c90274_g4	DOWN	-3.5112	0.0066879	FALSE	-0.45509	1	FALSE	-0.95995	0.65601	FALSE	-1.0248	1	FALSE	-2.3931	0.46525	DOWN	#NAME?	0.00011633
c93618_g1	DOWN	-3.5109	2.67e-08	FALSE	-0.68143	1	DOWN	-1.2597	0.013177	FALSE	-1.2429	1	DOWN	-2.831	0.00020463	DOWN	#NAME?	1.89e-16
c35906_g1	DOWN	-3.5105	1.83e-05	DOWN	-6.043	3.86e-05	DOWN	-6.017	1.07e-08	FALSE	-2.9938	0.26522	DOWN	-4.1361	0.0020106	DOWN	-5.215	7.94e-07
c104210_g3	DOWN	-3.5076	2.57e-10	FALSE	-1.0959	0.55141	DOWN	-1.3125	0.006087	FALSE	-0.49998	1	FALSE	-0.92135	1	FALSE	-0.76476	0.31692
c80509_g1	DOWN	-3.5048	0.0054999	FALSE	-1.3539	0.81723	FALSE	-1.3971	0.34174	FALSE	-0.51021	1	FALSE	-1.8124	0.91768	FALSE	-2.0077	0.099666
c90009_g2	DOWN	-3.5044	3.63e-06	FALSE	-1.7752	0.19146	DOWN	-1.4513	0.029529	FALSE	-1.535	1	FALSE	-1.3448	0.91219	FALSE	-1.4121	0.077341
c62837_g1	DOWN	-3.5027	3.26e-08	DOWN	-2.8102	0.00028264	DOWN	-3.3207	7.34e-08	FALSE	-0.7879	1	DOWN	-2.4235	0.0067664	DOWN	-2.5375	1.55e-05
c88750_g1	DOWN	-3.4995	2.49e-05	FALSE	-1.3649	0.54835	FALSE	-1.0011	0.28156	FALSE	0.63452	1	FALSE	0.1796	1	FALSE	-0.34098	1
c112834_g2	DOWN	-3.4938	0.0070336	FALSE	-0.93362	1	FALSE	-0.07549	1	FALSE	-2.2572	1	FALSE	-0.76408	1	DOWN	#NAME?	9.31e-05
c91918_g1	DOWN	-3.4855	2.99e-05	FALSE	-1.2456	0.68107	DOWN	-1.5658	0.038727	FALSE	-2.1112	1	FALSE	-1.1312	1	FALSE	-1.2123	0.22398
c16338_g1	DOWN	-3.4838	0.015403	FALSE	-1.1601	0.94921	FALSE	-0.89856	0.71982	FALSE	-0.57901	1	FALSE	-1.0129	1	DOWN	#NAME?	0.00054326
c104356_g2	DOWN	-3.4796	1.96e-10	FALSE	-0.0389	1	FALSE	-0.58861	0.46101	FALSE	-0.034666	1	FALSE	-0.5946	1	FALSE	0.1109	1
c144652_g1	DOWN	-3.4779	1.48e-16	FALSE	-0.88253	0.68473	DOWN	-1.1361	0.001675	FALSE	0.46956	1	FALSE	-1.5381	0.61342	DOWN	-1.1074	0.0062756
c84167_g2	DOWN	-3.4771	0.010136	FALSE	-1.6454	0.73685	FALSE	-0.53905	1	FALSE	-0.16776	1	FALSE	-0.13632	1	FALSE	-1.6347	0.37276
c84907_g1	DOWN	-3.4754	4.81e-19	DOWN	-1.7943	0.016346	DOWN	-1.3393	5.4e-05	FALSE	-1.6945	0.90074	FALSE	-1.2189	0.50093	DOWN	-1.1316	0.0022974
c94060_g2	DOWN	-3.4738	0.0082824	FALSE	-0.48583	1	FALSE	-0.83928	0.8983	FALSE	2.8166	1	UP	2.2991	0.01211	UP	2.5304	1.28e-08
c103125_g1	DOWN	-3.4701	8.88e-07	FALSE	-1.3177	0.47598	FALSE	-0.98882	0.17786	FALSE	0.16212	1	FALSE	-1.3593	0.80989	FALSE	-0.65822	0.64638
c105899_g5	DOWN	-3.4671	6.26e-07	FALSE	-1.8404	0.12941	FALSE	-0.38451	1	FALSE	-0.45014	1	FALSE	-0.3876	1	FALSE	-0.542	0.86777
c91413_g2	DOWN	-3.4667	5.12e-06	FALSE	-1.6331	0.28157	DOWN	-2.3199	0.00057938	DOWN	-3.7286	0.03798	FALSE	-1.8603	0.32906	DOWN	-2.3405	0.0015256
c100299_g2	DOWN	-3.4613	1.05e-06	FALSE	-0.44254	1	FALSE	-0.40037	1	FALSE	0.1151	1	FALSE	0.0045211	1	FALSE	0.22364	1
c38294_g1	DOWN	-3.4586	0.010097	FALSE	-1.068	1	FALSE	-1.356	0.41043	FALSE	-1.0018	1	FALSE	-2.0574	0.87399	DOWN	#NAME?	0.00059645
c99701_g2	DOWN	-3.4556	3.82e-24	FALSE	-1.1994	0.20167	DOWN	-1.2352	3.1e-05	FALSE	0.19476	1	DOWN	-1.7557	0.043535	DOWN	-2.3435	4.18e-13
c68124_g1	DOWN	-3.4535	0.010217	FALSE	-0.1646	1	FALSE	-0.50427	1	FALSE	-0.75843	1	FALSE	-2.7119	0.42521	DOWN	-4.9168	0.0028512
c108140_g4	DOWN	-3.4508	0.0083432	FALSE	-3.0063	0.15266	FALSE	-2.1344	0.091834	FALSE	-0.24298	1	FALSE	-0.46643	1	FALSE	-1.1968	0.66274
c85481_g1	DOWN	-3.4505	0.0098365	FALSE	0.10021	1	FALSE	-0.7358	1	FALSE	-0.9103	1	FALSE	-2.7454	0.42034	FALSE	-2.7346	0.055471
c75226_g2	DOWN	-3.4501	0.011556	FALSE	-0.15981	1	FALSE	-1.365	0.44879	FALSE	-0.68541	1	FALSE	-1.7079	1	DOWN	-3.0711	0.03785
c77548_g1	DOWN	-3.4499	0.0015921	FALSE	-1.8007	0.45644	DOWN	-2.1641	0.030107	FALSE	-2.6662	1	FALSE	-0.49881	1	FALSE	-0.64832	1
c83348_g1	DOWN	-3.4465	7.17e-06	FALSE	0.49085	1	FALSE	-0.070154	1	FALSE	-0.74817	1	FALSE	0.37622	1	FALSE	0.34306	1
c92677_g2	DOWN	-3.4457	2.22e-05	FALSE	-0.54555	1	FALSE	0.28665	1	FALSE	0.19746	1	FALSE	1.4781	1	UP	1.4762	0.0015874
c73711_g1	DOWN	-3.4407	2.34e-07	FALSE	0.26732	1	FALSE	-0.78464	0.37054	FALSE	-0.45921	1	FALSE	-1.714	0.36566	DOWN	#NAME?	4.01e-12
c112010_g4	DOWN	-3.4405	0.0017151	FALSE	0.12418	1	FALSE	0.084213	1	FALSE	-0.58403	1	FALSE	-1.9737	0.66034	DOWN	#NAME?	2.77e-05
c77397_g1	DOWN	-3.4385	2.94e-05	DOWN	-3.1885	0.0052276	DOWN	-3.1056	6.98e-05	FALSE	-2.2804	0.83635	FALSE	-1.8579	0.38051	DOWN	-2.3884	0.0029758
c109347_g2	DOWN	-3.4334	0.00030316	FALSE	-0.085498	1	FALSE	-0.26943	1	FALSE	0.61646	1	FALSE	-0.7759	1	FALSE	0.77188	0.461
c100573_g2	DOWN	-3.4318	3.02e-07	FALSE	-1.1785	0.51101	DOWN	-1.7078	0.0016104	FALSE	0.86693	1	FALSE	-0.97812	1	FALSE	-0.46213	1
c98683_g3	DOWN	-3.4273	0.0099117	FALSE	-3.9857	0.056685	FALSE	-1.0527	0.67452	FALSE	-1.0065	1	FALSE	-1.5777	1	FALSE	-1.3377	0.52878
c59798_g1	DOWN	-3.4227	0.00032951	FALSE	-2.0954	0.20405	DOWN	-1.7524	0.042089	FALSE	-0.063943	1	FALSE	-2.9282	0.081588	DOWN	-5.8402	1.05e-05
c90693_g2	DOWN	-3.4218	0.012839	FALSE	-1.0071	1	FALSE	-0.76066	1	FALSE	0.11621	1	FALSE	-1.7814	1	FALSE	-1.9959	0.20186
c103842_g4	DOWN	-3.4192	0.0058994	FALSE	-0.86224	1	FALSE	-0.55044	1	FALSE	-0.82856	1	FALSE	-1.678	1	DOWN	-2.6533	0.032686
c100602_g1	DOWN	-3.4164	0.0019869	FALSE	-1.1852	0.97181	FALSE	-1.7032	0.09614	FALSE	-1.3016	1	FALSE	-1.6894	0.9211	FALSE	-0.87864	0.77865
c75338_g1	DOWN	-3.4159	0.00039735	FALSE	-2.0734	0.21809	DOWN	-2.5068	0.0051302	FALSE	-0.42397	1	FALSE	-1.136	1	FALSE	-1.2524	0.29918
c144598_g1	DOWN	-3.4144	0.00038326	FALSE	-0.38282	1	FALSE	-0.81568	0.7055	FALSE	-1.1903	1	FALSE	-1.1377	1	FALSE	-1.5516	0.14419
c113316_g6	DOWN	-3.4104	0.014195	FALSE	-1.2222	1	FALSE	-1.3253	0.49868	FALSE	0.15714	1	FALSE	-0.16183	1	FALSE	-0.72348	1
c104236_g7	DOWN	-3.4061	3.53e-05	FALSE	-0.64617	1	FALSE	-0.36134	1	FALSE	-0.80767	1	FALSE	-0.60674	1	FALSE	-0.60257	0.89071
c112676_g3	DOWN	-3.4002	0.002234	FALSE	-1.3488	0.84348	FALSE	-0.97783	0.63254	FALSE	-1.1289	1	FALSE	-1.9516	0.72276	DOWN	-2.7505	0.014987
c94724_g1	DOWN	-3.3998	0.014505	DOWN	-4.9059	0.031956	DOWN	-4.8791	0.0013088	FALSE	-0.68051	1	FALSE	-1.3673	1	FALSE	-1.3414	0.62714
c58648_g2	DOWN	-3.3988	0.01706	FALSE	-1.8963	0.64137	FALSE	-0.34813	1	FALSE	-1.6623	1	FALSE	0.017347	1	FALSE	-1.517	0.48183
c77358_g1	DOWN	-3.3949	0.0020247	FALSE	-3.0245	0.072037	DOWN	-2.8754	0.0050997	FALSE	1.0489	1	FALSE	-3.4085	0.079599	FALSE	-0.88923	0.7839
c112394_g5	DOWN	-3.3897	0.00010054	FALSE	-1.2427	0.72287	FALSE	-1.3301	0.11849	FALSE	-0.69262	1	FALSE	-1.2783	1	DOWN	-2.5736	0.0027185
c100026_g3	DOWN	-3.3877	0.013314	FALSE	-0.089528	1	FALSE	-1.3297	0.47186	FALSE	0.45529	1	FALSE	-0.9666	1	FALSE	-1.0875	0.62592
c97348_g1	DOWN	-3.387	0.0029734	DOWN	#NAME?	0.0011961	DOWN	-3.0737	0.0038373	FALSE	-3.7828	0.31673	FALSE	-1.9786	0.65254	FALSE	-1.0851	0.57515
c97901_g9	DOWN	-3.3841	0.00091728	FALSE	-1.4098	0.66638	DOWN	-2.1889	0.016527	FALSE	-0.57067	1	FALSE	-1.5646	1	DOWN	#NAME?	3.54e-06
c88356_g1	DOWN	-3.3784	0.00055094	FALSE	-1.5429	0.5601	DOWN	-1.7934	0.044602	FALSE	0.23421	1	FALSE	-0.87369	1	FALSE	0.0948	1
c89630_g3	DOWN	-3.3758	1.64e-05	FALSE	-1.4814	0.41931	DOWN	-1.8783	0.006479	FALSE	-0.16607	1	FALSE	-0.71679	1	FALSE	-1.0761	0.29988
c84981_g3	DOWN	-3.3748	0.0030616	FALSE	-0.24083	1	FALSE	0.078078	1	FALSE	0.23322	1	FALSE	-0.19369	1	FALSE	-0.30438	1
c113341_g2	DOWN	-3.3742	1.35e-16	DOWN	-2.8699	9.76e-06	DOWN	-2.5411	2.64e-11	FALSE	-0.46561	1	DOWN	-2.2371	0.0031738	DOWN	-1.069	0.0025702
c67407_g1	DOWN	-3.3721	0.003472	FALSE	-1.9617	0.41101	DOWN	-2.5666	0.014741	FALSE	1.0208	1	FALSE	-1.0266	1	FALSE	0.16854	1
c67070_g2	DOWN	-3.3715	0.0028535	FALSE	-1.7181	0.54798	FALSE	-0.27834	1	FALSE	0.32697	1	FALSE	-1.9179	0.77528	FALSE	-1.8551	0.11984
c117956_g1	DOWN	-3.3686	3.78e-12	FALSE	-0.36857	1	DOWN	-1.1555	0.008528	FALSE	-2.104	0.42027	FALSE	-1.11	1	FALSE	-0.0031769	1
c34057_g1	DOWN	-3.3675	1.78e-05	FALSE	-0.90286	1	FALSE	-0.74569	0.58315	FALSE	0.20417	1	FALSE	-1.3041	1	DOWN	-1.7339	0.023645
c99212_g1	DOWN	-3.3657	0.00011035	FALSE	-1.1876	0.80577	DOWN	-1.9355	0.011343	FALSE	-1.1298	1	FALSE	-0.5663	1	FALSE	-1.3192	0.20833
c81910_g1	DOWN	-3.3634	0.0029193	FALSE	-0.17414	1	FALSE	-0.91896	0.77331	FALSE	-0.78166	1	FALSE	-0.65034	1	DOWN	-2.5314	0.030127
c99342_g3	DOWN	-3.3624	0.00080055	DOWN	-6.7631	3.34e-06	DOWN	-5.3007	7.68e-06	FALSE	-0.70673	1	FALSE	-1.5757	0.84266	UP	1.4714	1.42e-05
c79718_g2	DOWN	-3.3598	0.01819	FALSE	-1.9189	0.4072	FALSE	-1.8684	0.17715	FALSE	-1.5668	1	FALSE	-1.0267	1	FALSE	-1.6305	0.29737
c106111_g1	DOWN	-3.359	2.8e-07	FALSE	-0.15443	1	FALSE	-0.24379	1	FALSE	0.017958	1	FALSE	-1.019	0.80088	FALSE	0.22933	1
c110216_g1	DOWN	-3.3586	0.017747	FALSE	0.25575	1	FALSE	0.04651	1	FALSE	0.89489	1	FALSE	-0.03919	1	FALSE	0.20735	1
c92872_g4	DOWN	-3.3582	0.00346	FALSE	-1.2859	0.9252	FALSE	-0.81107	0.89198	FALSE	-1.0689	1	FALSE	-1.9902	0.69539	FALSE	0.13049	1
c103056_g2	DOWN	-3.3556	5.36e-10	DOWN	-2.5643	0.0025474	DOWN	-2.6899	6.03e-08	FALSE	-1.6339	1	FALSE	-1.2909	1	UP	0.89254	0.031766
c90833_g3	DOWN	-3.3539	4.32e-06	DOWN	-2.5875	0.019384	FALSE	-1.0788	0.14344	FALSE	-1.5403	1	FALSE	-1.3593	0.8924	DOWN	-6.2418	4.12e-09
c107811_g6	DOWN	-3.3493	9.68e-05	FALSE	-0.13374	1	FALSE	-0.23985	1	FALSE	0.42162	1	FALSE	-0.7418	1	FALSE	-1.029	0.39219
c88229_g1	DOWN	-3.3484	0.0028013	FALSE	-0.18316	1	FALSE	-0.38984	1	FALSE	-0.60314	1	FALSE	-1.7901	0.89244	DOWN	-2.3399	0.044485
c99328_g1	DOWN	-3.3482	4.22e-11	DOWN	-2.5667	0.0015121	DOWN	-1.8634	2.01e-05	FALSE	-0.40653	1	FALSE	-1.0368	1	DOWN	-1.2235	0.017656
c73590_g1	DOWN	-3.3475	0.01488	FALSE	-2.3112	0.39561	FALSE	-0.51344	1	FALSE	0.20949	1	FALSE	-0.35162	1	FALSE	0.24509	1
c100422_g3	DOWN	-3.3458	0.00011491	FALSE	-0.12344	1	FALSE	-0.0024345	1	FALSE	-3.6251	0.10562	FALSE	2.0154	0.43156	UP	1.8916	3.38e-06
c110159_g4	DOWN	-3.3439	0.01656	FALSE	1.3289	0.53449	FALSE	0.81184	0.72727	FALSE	-0.91729	1	FALSE	-0.33038	1	FALSE	-2.3429	0.11857
c94212_g1	DOWN	-3.3421	4.46e-26	FALSE	-1.0897	0.28794	DOWN	-1.8182	5.42e-11	FALSE	-2.0762	0.20098	DOWN	-1.8574	0.019046	DOWN	-3.2393	7.51e-23
c47281_g1	DOWN	-3.3415	2.46e-21	FALSE	-0.93256	0.46293	DOWN	-1.3202	2.91e-07	FALSE	0.78429	1	FALSE	-0.66836	1	FALSE	0.42566	0.28217
c11212_g1	DOWN	-3.341	7.61e-05	FALSE	0.018477	1	FALSE	-1.1216	0.14366	FALSE	-1.7764	1	FALSE	-1.0265	1	FALSE	-1.4787	0.061197
c96668_g5	DOWN	-3.3403	0.0042412	FALSE	-1.2467	0.96105	FALSE	-1.2052	0.38135	FALSE	-1.7771	1	FALSE	-1.1144	1	DOWN	-2.7183	0.025433
c93203_g2	DOWN	-3.3392	0.00067831	FALSE	0.32725	1	FALSE	0.27878	1	FALSE	-0.17647	1	FALSE	-0.51006	1	DOWN	-2.2077	0.030139
c106840_g1	DOWN	-3.3376	0.0093524	FALSE	-0.45291	1	DOWN	-3.3313	0.0073909	FALSE	-3.4177	0.21894	FALSE	-0.84033	1	DOWN	-3.1709	0.014539
c102984_g1	DOWN	-3.3362	0.0035197	FALSE	-2.4661	0.20057	FALSE	-1.6934	0.14445	FALSE	-1.2895	1	FALSE	-1.8743	0.83233	DOWN	-2.4744	0.034472
c102873_g1	DOWN	-3.3321	9.85e-09	FALSE	-1.3678	0.32083	FALSE	-1.051	0.052172	FALSE	-1.5106	1	FALSE	-1.2484	0.7528	FALSE	0.72436	0.18766
c92683_g5	DOWN	-3.327	2.91e-05	FALSE	-1.1196	0.80031	FALSE	-0.70755	0.68009	FALSE	-0.461	1	FALSE	-2.1551	0.22557	DOWN	-4.6545	2.09e-06
c71807_g1	DOWN	-3.3247	3.26e-07	FALSE	-0.66693	1	DOWN	-1.511	0.0097983	FALSE	-0.295	1	FALSE	-1.6996	0.32383	DOWN	-2.0235	0.0011984
c87490_g2	DOWN	-3.3218	0.00017339	FALSE	-1.0831	0.92743	DOWN	-2.3449	0.0032912	FALSE	0.51687	1	FALSE	-2.4609	0.16865	DOWN	-2.2682	0.0097205
c96359_g2	DOWN	-3.3203	3.35e-08	FALSE	-0.38001	1	DOWN	-1.7651	0.00078873	FALSE	-1.0436	1	FALSE	-1.3928	0.38869	DOWN	-3.9881	7.79e-10
c109322_g1	DOWN	-3.32	3.26e-06	DOWN	-1.9031	0.0074538	DOWN	-2.5741	9.77e-05	FALSE	-1.2914	1	FALSE	-1.6644	0.64506	DOWN	-2.8282	4.52e-05
c57253_g1	DOWN	-3.3183	0.018489	FALSE	-1.0502	1	FALSE	-0.84501	0.94867	FALSE	-0.88391	1	FALSE	0.29398	1	FALSE	0.15966	1
c86941_g2	DOWN	-3.3182	0.000169	FALSE	0.61641	1	FALSE	-0.24607	1	FALSE	-0.034875	1	FALSE	-1.256	1	FALSE	-0.15091	1
c104347_g2	DOWN	-3.3081	4e-05	FALSE	-0.99039	0.94051	FALSE	-0.74421	0.61812	FALSE	-1.4434	1	FALSE	-1.272	1	DOWN	-2.1264	0.0092278
c98826_g2	DOWN	-3.3066	0.00021441	FALSE	-0.085264	1	FALSE	-0.66766	0.80804	FALSE	0.51691	1	FALSE	-0.73235	1	DOWN	-3.6071	0.00025361
c88853_g1	DOWN	-3.3043	2.99e-05	FALSE	0.015811	1	FALSE	0.098118	1	FALSE	-0.7584	1	FALSE	-1.0955	1	DOWN	-2.8212	0.00057856
c93924_g2	DOWN	-3.3035	0.021389	FALSE	-0.74753	1	FALSE	-0.49154	1	FALSE	0.20685	1	FALSE	-0.47554	1	FALSE	0.47193	1
c96287_g1	DOWN	-3.3028	8.95e-06	FALSE	-1.9206	0.14115	DOWN	-2.0266	0.0016013	FALSE	-2.4402	0.58423	FALSE	-1.0702	1	DOWN	-3.7086	5.86e-06
c110441_g4	DOWN	-3.2995	1.15e-14	FALSE	-1.0441	0.45892	DOWN	-1.1734	0.0015737	FALSE	-0.4725	1	FALSE	-1.0441	0.88069	DOWN	-0.8567	0.048157
c73944_g1	DOWN	-3.2989	0.00021692	FALSE	-0.65758	1	FALSE	-1.1968	0.20548	FALSE	-0.0023474	1	FALSE	-0.46848	1	FALSE	0.52677	0.91791
c107070_g4	DOWN	-3.2947	1.44e-32	DOWN	-1.539	0.013338	DOWN	-2.1128	3.93e-19	FALSE	-2.0774	0.11334	FALSE	-0.80367	1	DOWN	-2.1721	1.07e-18
c78721_g1	DOWN	-3.2902	4.35e-05	FALSE	-0.82321	1	FALSE	-0.49838	1	FALSE	0.4778	1	FALSE	-0.23032	1	FALSE	-0.33721	1
c89565_g1	DOWN	-3.2889	3.74e-05	FALSE	-1.8	0.23012	FALSE	-0.31859	1	FALSE	-0.76941	1	FALSE	-1.7675	0.47423	DOWN	-4.624	2.79e-06
c107042_g1	DOWN	-3.2886	0.031848	FALSE	0.26712	1	FALSE	0.56906	1	FALSE	1.5538	1	FALSE	-0.011912	1	FALSE	0.64516	1
c91422_g2	DOWN	-3.2844	0.005108	FALSE	-1.3187	0.91854	FALSE	-1.537	0.17844	FALSE	-0.089479	1	FALSE	-1.4473	1	FALSE	-0.65266	1
c95990_g12	DOWN	-3.284	0.025858	FALSE	-0.046234	1	FALSE	-0.74149	1	FALSE	0.27349	1	FALSE	-0.84217	1	FALSE	-0.71986	1
c65339_g1	DOWN	-3.2833	0.0061896	FALSE	-1.4921	0.77812	DOWN	-2.2128	0.038659	FALSE	-0.065163	1	FALSE	-1.7852	0.96569	FALSE	-1.5377	0.30109
c98887_g1	DOWN	-3.2829	0.024945	FALSE	-2.2334	0.49521	FALSE	-1.2706	0.78226	FALSE	-0.20372	1	FALSE	-0.28738	1	FALSE	-2.0157	0.22837
c25502_g1	DOWN	-3.2827	2.66e-29	FALSE	-0.71387	0.85102	DOWN	-1.1077	2e-05	FALSE	0.21114	1	FALSE	-0.88662	1	FALSE	-0.26103	0.91683
c71916_g2	DOWN	-3.2809	0.022218	FALSE	0.043133	1	FALSE	-0.62256	1	FALSE	0.09492	1	FALSE	-0.31485	1	FALSE	-0.17297	1
c82256_g1	DOWN	-3.2796	0.0012117	FALSE	-2.0771	0.2652	FALSE	-1.2758	0.2468	FALSE	-0.45119	1	FALSE	-1.8756	0.66484	FALSE	-1.8946	0.082133
c85588_g3	DOWN	-3.2748	2.35e-20	FALSE	-0.77328	0.80577	DOWN	-0.84765	0.012367	FALSE	-0.48169	1	FALSE	-1.1602	0.56365	DOWN	-0.84347	0.025538
c31663_g1	DOWN	-3.2725	0.026443	FALSE	0.29754	1	FALSE	0.01599	1	FALSE	0.86226	1	FALSE	-0.33546	1	FALSE	-0.63058	1
c114557_g4	DOWN	-3.2715	6.41e-07	FALSE	-1.8919	0.098972	FALSE	-0.66519	0.54918	FALSE	0.27228	1	FALSE	-0.47092	1	FALSE	0.74336	0.24618
c66058_g1	DOWN	-3.2707	9.7e-07	FALSE	0.011847	1	FALSE	-0.41376	1	FALSE	-0.88288	1	FALSE	-1.3663	0.79421	DOWN	-5.5611	7.37e-10
c106575_g3	DOWN	-3.2689	0.00012106	FALSE	0.085991	1	FALSE	-0.99972	0.32266	FALSE	0.16016	1	FALSE	-2.052	0.16447	FALSE	-1.3735	0.13983
c112744_g2	DOWN	-3.2674	0.0010794	FALSE	-0.21233	1	FALSE	-0.41934	1	FALSE	0.21491	1	FALSE	-0.19252	1	FALSE	-0.28619	1
c116527_g1	DOWN	-3.2671	0.00028052	DOWN	-4.1808	0.0024721	DOWN	-3.9657	2.41e-05	FALSE	-3.5433	0.15599	FALSE	-1.646	0.72443	DOWN	-2.3742	0.0093634
c84430_g1	DOWN	-3.2669	6.5e-10	FALSE	-0.0039683	1	FALSE	-0.72625	0.22893	FALSE	-0.053024	1	FALSE	-0.63655	1	FALSE	-0.65236	0.44094
c92604_g2	DOWN	-3.2667	0.026729	FALSE	-0.1397	1	FALSE	-0.59193	1	FALSE	-0.2916	1	FALSE	-0.094823	1	FALSE	0.71825	1
c84766_g1	DOWN	-3.2667	0.026729	FALSE	0.17302	1	FALSE	-1.0648	0.77306	FALSE	-0.79976	1	FALSE	-1.6647	1	DOWN	-3.2838	0.04357
c99378_g2	DOWN	-3.2667	0.026729	FALSE	-0.78238	1	FALSE	-1.3454	0.45803	FALSE	0.099794	1	FALSE	-1.3807	1	FALSE	-1.8064	0.31256
c57964_g1	DOWN	-3.2657	0.0012639	FALSE	-1.1305	0.97878	FALSE	-0.80297	0.6801	FALSE	-1.4699	1	FALSE	-2.2552	0.37987	DOWN	-5.47	4.89e-05
c101145_g1	DOWN	-3.2639	1.78e-11	DOWN	-4.3719	1.46e-07	DOWN	-4.2584	5.18e-16	FALSE	-1.477	1	DOWN	-2.4217	0.0073617	DOWN	-2.5185	1.43e-07
c90142_g2	DOWN	-3.2572	0.0050721	FALSE	-0.052157	1	FALSE	-0.39062	1	FALSE	1.4327	1	FALSE	1.8347	1	UP	2.9823	1.27e-15
c96700_g1	DOWN	-3.2546	7.61e-17	FALSE	-0.69938	0.98673	DOWN	-0.92269	0.011854	FALSE	-0.46495	1	FALSE	-0.95641	1	FALSE	-0.055387	1
c80904_g1	DOWN	-3.2531	2.93e-09	DOWN	-3.3058	0.00012265	DOWN	-3.6535	5.59e-11	FALSE	-0.1433	1	DOWN	-2.4177	0.01601	FALSE	0.0036661	1
c93385_g1	DOWN	-3.2519	2.46e-11	DOWN	-2.6542	0.00077755	DOWN	-1.8166	1.65e-05	FALSE	-0.80701	1	FALSE	-1.6478	0.18925	DOWN	-1.4283	0.0018401
c62977_g1	DOWN	-3.2497	1.89e-16	DOWN	-1.8264	0.016066	DOWN	-1.7809	1.89e-07	FALSE	-2.1141	0.28152	FALSE	-1.0525	0.84105	DOWN	-1.0646	0.0072705
c13865_g1	DOWN	-3.2487	7.67e-05	FALSE	0.50056	1	FALSE	0.0065259	1	FALSE	0.041297	1	FALSE	0.43006	1	FALSE	-0.86534	0.5996
c69252_g1	DOWN	-3.2447	0.0013504	FALSE	-0.54492	1	FALSE	-0.89018	0.54399	FALSE	-1.2209	1	FALSE	-0.76172	1	FALSE	-0.75919	0.88573
c103285_g2	DOWN	-3.2427	5.59e-12	FALSE	-0.99655	0.58788	FALSE	-0.79035	0.1029	FALSE	-1.3442	1	FALSE	-0.69344	1	DOWN	-2.8156	4.6e-09
c101752_g2	DOWN	-3.2387	1.46e-23	FALSE	-0.058848	1	FALSE	-0.62482	0.069852	FALSE	0.38044	1	FALSE	-0.30073	1	FALSE	-0.37249	0.67191
c89462_g1	DOWN	-3.2371	2.95e-07	FALSE	-0.96453	0.83845	DOWN	-2.1463	0.00014291	FALSE	-1.9863	1	FALSE	-1.4997	0.67018	DOWN	-5.0698	3.92e-10
c85840_g1	DOWN	-3.2355	0.007555	FALSE	0.089694	1	FALSE	0.17273	1	FALSE	-0.097925	1	FALSE	0.39218	1	FALSE	0.79752	0.66262
c114762_g1	DOWN	-3.2352	8.76e-05	FALSE	-1.0019	0.67378	FALSE	-1.0571	0.21833	FALSE	-1.7935	1	FALSE	-0.21769	1	FALSE	-1.0203	0.36853
c109605_g1	DOWN	-3.2347	0.00044726	DOWN	-4.7385	0.0013314	DOWN	-4.2678	1.37e-05	FALSE	-0.82016	1	FALSE	-2.3475	0.24795	DOWN	-3.243	0.0010422
c38610_g1	DOWN	-3.2321	0.00033213	FALSE	-1.0524	0.95732	FALSE	-0.31677	1	FALSE	-0.72058	1	FALSE	-1.0443	1	FALSE	-0.83606	0.63457
c87860_g1	DOWN	-3.2273	0.04085	FALSE	-0.78709	1	FALSE	-1.0594	0.73114	FALSE	-3.6667	0.54384	FALSE	-2.1959	0.68593	FALSE	0.13459	1
c51434_g1	DOWN	-3.2236	0.014594	FALSE	-0.75546	1	FALSE	-2.3108	0.12486	FALSE	-0.30849	1	FALSE	-0.85971	1	FALSE	1.2015	0.11804
c82692_g1	DOWN	-3.2234	2.06e-10	FALSE	-0.78135	0.97243	DOWN	-2.062	3.41e-06	FALSE	-0.56974	1	DOWN	-2.5825	0.0045526	DOWN	-2.7562	6.04e-08
c116882_g2	DOWN	-3.2216	9.68e-05	FALSE	0.66159	1	FALSE	-0.37628	1	FALSE	-0.078645	1	FALSE	-0.82586	1	DOWN	-4.0156	2.19e-05
c103813_g1	DOWN	-3.219	4.32e-07	FALSE	-0.20366	1	FALSE	-0.64057	0.6121	FALSE	-0.25835	1	FALSE	-1.0931	1	FALSE	-0.57207	0.80676
c94469_g11	DOWN	-3.2161	0.00054758	FALSE	0.72472	1	FALSE	-0.57527	1	FALSE	0.067412	1	FALSE	-1.1776	1	FALSE	-0.49139	1
c56308_g1	DOWN	-3.2157	0.001532	FALSE	-1.2485	0.70259	FALSE	-1.4445	0.12992	FALSE	0.69697	1	FALSE	-1.3394	0.97125	FALSE	-0.667	0.95734
c103031_g4	DOWN	-3.2151	0.031706	FALSE	0.61174	1	FALSE	-0.41388	1	FALSE	0.23921	1	FALSE	-0.55486	1	FALSE	-1.2326	0.73755
c89669_g2	DOWN	-3.2145	0.0089011	FALSE	0.11234	1	FALSE	-0.52214	1	FALSE	0.085562	1	FALSE	-0.86899	1	FALSE	-0.98351	0.84938
c111083_g3	DOWN	-3.212	6.44e-06	FALSE	0.96483	1	FALSE	-0.85373	0.31143	FALSE	-1.0116	1	FALSE	-2.3033	0.10136	DOWN	#NAME?	2.44e-10
c71864_g2	DOWN	-3.21	0.0089857	FALSE	1.2047	0.58078	FALSE	-0.85545	0.90662	FALSE	-0.526	1	FALSE	-0.71749	1	FALSE	-1.1441	0.68227
c80625_g1	DOWN	-3.2094	0.033206	FALSE	-0.13972	1	FALSE	-0.072099	1	FALSE	-0.65608	1	FALSE	0.9109	1	FALSE	-1.4533	0.54
c90544_g4	DOWN	-3.209	7.4e-29	FALSE	-0.38219	1	DOWN	-1.6075	2.05e-10	FALSE	-1.1117	1	FALSE	-1.4318	0.16009	DOWN	-1.0994	8.92e-05
c64220_g1	DOWN	-3.2071	1.03e-08	FALSE	-1.3279	0.31868	FALSE	-0.76042	0.24792	FALSE	-0.77516	1	FALSE	-0.79919	1	DOWN	-1.463	0.0091282
c89476_g1	DOWN	-3.2063	6.76e-11	FALSE	-1.6144	0.094626	DOWN	-2.0346	2.51e-06	FALSE	-1.3359	1	FALSE	-1.0005	1	DOWN	-1.7863	0.00015533
c49600_g1	DOWN	-3.2045	2.37e-12	FALSE	-1.6199	0.071648	DOWN	-1.2245	0.0022205	FALSE	0.83449	1	FALSE	-0.43084	1	FALSE	0.63934	0.16371
c89100_g1	DOWN	-3.1996	3.37e-07	FALSE	-1.5232	0.23918	DOWN	-1.3898	0.012275	FALSE	-0.29804	1	FALSE	-1.7273	0.3157	DOWN	-1.6451	0.0093362
c54354_g1	DOWN	-3.1975	5.09e-14	FALSE	-1.1134	0.38919	DOWN	-1.7498	1.89e-06	FALSE	-0.13334	1	FALSE	-1.6599	0.12678	DOWN	-1.7699	1.02e-05
c79661_g1	DOWN	-3.1971	0.00066299	DOWN	-4.4134	3.52e-05	DOWN	-4.7036	5.05e-06	FALSE	-1.8009	1	DOWN	-2.7188	0.032364	DOWN	-5.7912	1e-06
c87549_g1	DOWN	-3.1963	0.0092718	FALSE	-1.8003	0.57937	FALSE	-1.5397	0.26535	FALSE	-0.11256	1	FALSE	-0.74771	1	FALSE	0.47081	1
c100817_g1	DOWN	-3.1961	9.59e-22	DOWN	-2.1225	7.84e-05	DOWN	-3.4403	2.02e-24	FALSE	-1.6296	0.64742	DOWN	-1.9531	0.045547	DOWN	-2.4277	1.32e-14
c109701_g2	DOWN	-3.1932	0.037115	FALSE	0.087741	1	FALSE	0.59658	1	FALSE	0.3889	1	FALSE	0.40873	1	FALSE	-0.8642	1
c115012_g2	DOWN	-3.1932	0.037115	FALSE	-0.81554	1	FALSE	0.031315	1	FALSE	-1.1187	1	FALSE	-0.37355	1	FALSE	-1.9861	0.29709
c78605_g1	DOWN	-3.1914	0.00012269	FALSE	-1.2342	0.70362	DOWN	-2.0663	0.0071282	FALSE	-0.47162	1	FALSE	-1.1017	1	FALSE	-0.33586	1
c100920_g1	DOWN	-3.1903	3.51e-09	FALSE	-1.2047	0.4207	DOWN	-1.7903	0.00014786	FALSE	-1.8897	0.91601	FALSE	-0.75731	1	FALSE	0.22965	1
c80542_g1	DOWN	-3.1881	1.51e-07	FALSE	-1.1316	0.58772	DOWN	-1.3619	0.012449	FALSE	-0.44612	1	FALSE	0.11973	1	FALSE	-0.64192	0.59237
c90427_g1	DOWN	-3.1874	0.0024252	FALSE	-1.6849	0.18551	FALSE	-1.3848	0.20372	FALSE	-1.7607	1	FALSE	-0.70463	1	FALSE	-0.21322	1
c88488_g1	DOWN	-3.1871	0.0088467	FALSE	-2.1338	0.38781	FALSE	0.25081	1	FALSE	-0.40346	1	FALSE	-1.3764	1	FALSE	-0.091736	1
c42333_g2	DOWN	-3.187	0.0094679	FALSE	-0.10555	1	FALSE	-0.099089	1	FALSE	-0.18505	1	FALSE	-0.69494	1	FALSE	-1.561	0.30234
c104422_g2	DOWN	-3.1864	7.68e-06	DOWN	-2.9773	0.005884	DOWN	-2.621	8.11e-05	FALSE	-1.4534	1	FALSE	-2.469	0.064313	FALSE	-1.1234	0.2197
c80125_g1	DOWN	-3.1837	1.09e-05	FALSE	-0.28284	1	FALSE	-0.90763	0.26658	FALSE	-1.6362	1	FALSE	-0.90861	1	DOWN	-4.0346	1.32e-06
c108130_g3	DOWN	-3.181	0.037943	FALSE	-1.2609	1	FALSE	-1.0966	0.78509	FALSE	-0.89762	1	FALSE	-1.3215	1	FALSE	-0.22589	1
c106952_g1	DOWN	-3.1809	8.4e-15	DOWN	-3.7776	1.53e-07	DOWN	-3.9975	3.6e-20	FALSE	-2.0913	0.32814	DOWN	-3.0106	7.91e-05	DOWN	-0.95226	0.027138
c98336_g3	DOWN	-3.1795	0.028555	FALSE	-2.5305	0.24649	DOWN	-4.3111	0.010043	FALSE	-1.1369	1	FALSE	-1.1901	1	FALSE	-0.88098	0.9667
c82505_g1	DOWN	-3.1794	0.010821	DOWN	-5.1102	0.014507	DOWN	#NAME?	5.91e-05	DOWN	#NAME?	0.047397	FALSE	-2.5126	0.42558	DOWN	-5.2671	0.0013678
c107017_g1	DOWN	-3.1773	4.18e-11	FALSE	-1.5735	0.099359	FALSE	-0.84823	0.073788	FALSE	-0.36325	1	FALSE	0.14795	1	FALSE	0.27758	1
c101732_g2	DOWN	-3.1768	0.044108	FALSE	-0.88126	1	FALSE	-1.0248	1	FALSE	#NAME?	0.21668	FALSE	-0.94113	1	FALSE	-2.8544	0.11683
c77512_g1	DOWN	-3.1764	3.86e-11	FALSE	-1.1475	0.56637	DOWN	-1.2573	0.0033186	FALSE	-0.052394	1	FALSE	-0.64964	1	FALSE	0.12356	1
c69404_g1	DOWN	-3.1764	9.08e-07	FALSE	0.37319	1	FALSE	-0.70515	0.45334	FALSE	0.45388	1	FALSE	-1.0544	1	DOWN	-1.9352	0.0027481
c94383_g1	DOWN	-3.1761	1.27e-05	FALSE	-0.54082	1	FALSE	-0.1954	1	FALSE	-0.97375	1	FALSE	-0.71535	1	FALSE	-0.79953	0.52751
c96322_g1	DOWN	-3.1756	9.93e-06	DOWN	-4.8087	1.49e-06	DOWN	-3.8187	2.79e-07	FALSE	-1.8916	0.99157	DOWN	-2.2648	0.039532	DOWN	-2.2009	0.0015181
c81924_g1	DOWN	-3.1726	0.0021949	DOWN	-3.4486	0.030011	DOWN	-2.4958	0.008413	FALSE	0.19728	1	FALSE	-2.6867	0.20709	FALSE	0.04044	1
c107429_g3	DOWN	-3.1704	1.87e-11	FALSE	-0.98328	0.6159	DOWN	-1.9479	2.61e-06	FALSE	-0.8137	1	FALSE	-1.2493	0.59825	DOWN	-2.2578	1.29e-06
c94947_g4	DOWN	-3.1698	0.00063479	FALSE	-1.2434	0.81854	FALSE	-1.2567	0.40388	FALSE	-1.2178	1	FALSE	-2.0505	0.4297	DOWN	-2.1348	0.024464
c99423_g6	DOWN	-3.1697	0.002761	FALSE	-2.826	0.088321	DOWN	-2.4601	0.010209	DOWN	-5.5394	0.044852	FALSE	-0.73072	1	DOWN	-5.3628	0.00012277
c102664_g1	DOWN	-3.1671	5.14e-09	DOWN	-3.4252	1.86e-09	DOWN	-3.6315	8.47e-11	FALSE	-0.68962	1	DOWN	-2.1713	0.01003	FALSE	-0.75585	0.19986
c50121_g1	DOWN	-3.1631	2.15e-07	FALSE	-0.71629	1	FALSE	-0.80584	0.27907	FALSE	-0.89346	1	FALSE	-0.58801	1	DOWN	-2.2596	0.00015743
c108590_g1	DOWN	-3.1603	2.72e-11	FALSE	-0.31051	1	DOWN	-0.82168	0.034718	FALSE	-1.2261	1	FALSE	-1.2806	0.87076	DOWN	-0.87943	0.045762
c85873_g1	DOWN	-3.1574	1.39e-05	FALSE	-0.55661	1	FALSE	-0.35897	1	FALSE	-0.96325	1	FALSE	-0.64502	1	DOWN	-3.7965	4.5e-06
c108539_g8	DOWN	-3.1571	0.00019915	FALSE	0.36745	1	FALSE	-0.32975	1	FALSE	0.45813	1	FALSE	0.24404	1	FALSE	0.84851	0.26529
c88922_g2	DOWN	-3.1563	0.011015	DOWN	-5.0864	0.01477	DOWN	#NAME?	6.12e-05	FALSE	-1.8582	1	FALSE	0.65416	1	FALSE	-0.06403	1
c111187_g3	DOWN	-3.1563	0.011015	FALSE	-0.63659	1	FALSE	-0.44434	1	FALSE	0.45486	1	FALSE	-1.8385	0.99684	DOWN	-4.0442	0.0041444
c115538_g2	DOWN	-3.1528	0.0032403	FALSE	-0.83041	1	FALSE	-1.5153	0.17469	FALSE	-0.035708	1	FALSE	-1.5873	0.6061	FALSE	-0.48818	1
c89696_g1	DOWN	-3.1504	3.61e-07	DOWN	-2.0866	0.044767	DOWN	-3.5365	9.38e-09	FALSE	0.097001	1	FALSE	-1.4246	1	DOWN	-1.7846	0.0039735
c93085_g1	DOWN	-3.1477	1.28e-05	FALSE	-0.77887	1	FALSE	-0.99666	0.22407	FALSE	0.30596	1	FALSE	-1.6124	0.55082	DOWN	-1.9804	0.0059697
c87182_g1	DOWN	-3.1473	0.0028422	FALSE	1.0849	1	FALSE	-0.75922	0.8054	FALSE	0.63356	1	FALSE	-1.1602	1	FALSE	-0.80592	0.84548
c112205_g5	DOWN	-3.1431	6.9e-15	DOWN	-2.0292	0.0063201	DOWN	-1.4691	3.61e-05	FALSE	-1.8767	0.58326	DOWN	-2.8753	0.00013934	DOWN	-4.8907	1.01e-21
c92716_g1	DOWN	-3.1426	5.02e-05	FALSE	1.0125	0.62367	FALSE	-0.075238	1	FALSE	1.845	1	FALSE	-0.87451	1	UP	1.2178	0.011014
c97351_g1	DOWN	-3.141	0.0032344	FALSE	-0.81023	1	FALSE	-0.57133	1	FALSE	0.27165	1	FALSE	-1.1168	1	FALSE	-0.86319	0.80767
c105093_g2	DOWN	-3.1391	4.1e-06	FALSE	0.27447	1	FALSE	-0.76361	0.43879	FALSE	0.11688	1	FALSE	-0.27619	1	FALSE	0.49499	0.82824
c176233_g1	DOWN	-3.1335	0.0026644	FALSE	-2.4166	0.17303	FALSE	-1.8579	0.074732	FALSE	-2.3764	1	FALSE	-1.0778	1	FALSE	-2.1513	0.054295
c94005_g2	DOWN	-3.1328	0.04749	FALSE	-1.6498	0.88809	FALSE	-1.6938	0.3227	FALSE	-1.3956	1	FALSE	-1.8591	1	FALSE	1.052	0.4655
c84694_g1	DOWN	-3.1288	5.14e-05	DOWN	-2.9184	0.013555	DOWN	-1.6241	0.0207	FALSE	-0.068618	1	FALSE	-1.3382	1	DOWN	-1.7627	0.029573
c95789_g1	DOWN	-3.1287	3.9e-08	DOWN	-5.8812	6.16e-08	DOWN	-7.0757	6.78e-16	FALSE	-1.8829	1	DOWN	-2.486	0.017755	DOWN	-3.8007	4.3e-09
c89330_g1	DOWN	-3.1276	0.0002145	FALSE	0.36563	1	FALSE	-1.4139	0.076982	FALSE	-0.31493	1	FALSE	-0.86469	1	FALSE	-0.84627	0.66542
c72625_g1	DOWN	-3.1241	0.013674	FALSE	0.47198	1	FALSE	-0.44077	1	FALSE	0.93949	1	FALSE	-1.0294	1	DOWN	#NAME?	0.00036262
c98826_g3	DOWN	-3.1238	1.32e-06	FALSE	-0.54088	1	FALSE	-0.61729	0.63954	FALSE	-0.043573	1	FALSE	-0.35999	1	FALSE	0.37921	1
c87774_g2	DOWN	-3.1218	0.045198	FALSE	-2.6675	0.37557	DOWN	-4.8657	0.00589	FALSE	-0.85247	1	FALSE	-0.71056	1	UP	2.3619	0.012235
c103567_g5	DOWN	-3.1204	0.0038386	FALSE	-1.62	0.25906	FALSE	-1.3076	0.26484	FALSE	-1.1544	1	FALSE	-2.2656	0.24033	DOWN	-6.4745	1.43e-05
c112243_g3	DOWN	-3.1164	1.47e-06	FALSE	-1.3143	0.43426	DOWN	-1.3427	0.022691	FALSE	-0.38383	1	FALSE	-0.98208	1	DOWN	-2.797	3.39e-05
c89223_g1	DOWN	-3.1161	0.015621	FALSE	-2.2283	0.3879	DOWN	-3.4929	0.0051085	FALSE	-0.43146	1	FALSE	-0.83799	1	UP	1.9051	0.000313
c118731_g1	DOWN	-3.115	3.26e-15	FALSE	0.075673	1	FALSE	-0.55327	0.30554	FALSE	-1.3471	1	FALSE	-0.52002	1	FALSE	-0.1691	1
c101065_g1	DOWN	-3.1135	0.02476	FALSE	-1.5312	0.53613	FALSE	-0.98373	1	FALSE	-0.16623	1	FALSE	0.596	1	FALSE	-0.05075	1
c94025_g4	DOWN	-3.1131	0.00028603	FALSE	0.98054	1	FALSE	0.056013	1	FALSE	0.0095716	1	FALSE	-1.1647	1	FALSE	-0.15023	1
c113291_g5	DOWN	-3.1111	0.013174	FALSE	-0.97078	1	FALSE	-0.39569	1	FALSE	0.16508	1	FALSE	-0.087328	1	FALSE	0.015154	1
c82434_g1	DOWN	-3.1108	0.00065993	FALSE	1.2743	1	FALSE	0.41117	1	FALSE	-0.80692	1	DOWN	-4.2612	0.0032473	FALSE	0.57711	0.76591
c70078_g1	DOWN	-3.1104	0.0003463	FALSE	-1.196	0.80163	FALSE	-0.85862	0.57744	FALSE	-1.476	1	FALSE	-1.9969	0.4039	DOWN	#NAME?	2.31e-07
c103392_g3	DOWN	-3.11	1.7e-06	FALSE	-1.3021	0.44773	FALSE	-0.372	1	FALSE	-0.46514	1	FALSE	-1.6974	0.35483	DOWN	-5.5674	6.24e-10
c95712_g3	DOWN	-3.1076	1.88e-11	FALSE	-1.3329	0.21616	DOWN	-1.652	5.2e-05	FALSE	-0.22717	1	FALSE	-1.0021	1	DOWN	-1.607	0.00022393
c86244_g1	DOWN	-3.1072	0.015417	FALSE	-0.46222	1	DOWN	-2.5736	0.035975	FALSE	-1.3253	1	FALSE	-1.7983	1	FALSE	0.21154	1
c105498_g3	DOWN	-3.1071	0.0041227	FALSE	-2.1842	0.26927	DOWN	-3.9595	0.00049665	FALSE	-1.0474	1	FALSE	-2.8351	0.19646	FALSE	-1.3729	0.37289
c64966_g1	DOWN	-3.1062	2.32e-06	FALSE	-1.6372	0.073268	DOWN	-2.6215	2.7e-05	FALSE	-1.9753	0.26305	FALSE	-1.3965	0.55993	DOWN	-1.5275	0.01177
c90550_g1	DOWN	-3.1055	0.011489	FALSE	-1.1607	1	FALSE	-1.6192	0.23866	FALSE	0.77624	1	FALSE	-2.1441	0.72073	FALSE	-0.51788	1
c47933_g1	DOWN	-3.1055	1.17e-10	DOWN	-3.5459	9.22e-07	DOWN	-1.6071	4.17e-05	FALSE	-0.90467	1	FALSE	-1.0098	0.95722	DOWN	-1.3429	0.0011101
c110292_g1	DOWN	-3.1007	5.63e-09	FALSE	-0.82207	0.94221	FALSE	-0.50159	0.69285	FALSE	0.19568	1	FALSE	-0.54613	1	FALSE	0.046587	1
c95769_g1	DOWN	-3.0986	1.89e-09	FALSE	-0.80909	0.93076	DOWN	-1.4415	0.0018174	FALSE	-1.1157	1	FALSE	-1.3972	0.48204	DOWN	-1.1136	0.037704
c97583_g4	DOWN	-3.0981	0.027581	FALSE	0.41447	1	FALSE	-0.84403	0.8756	FALSE	0.15763	1	FALSE	-0.83971	1	FALSE	-1.5457	0.37391
c65964_g1	DOWN	-3.0976	0.013177	FALSE	-0.89505	1	FALSE	-0.65303	1	FALSE	-0.74383	1	FALSE	-0.40853	1	FALSE	-0.58445	1
c96861_g4	DOWN	-3.0976	0.01313	FALSE	0.39336	1	FALSE	-0.43743	1	FALSE	-0.5794	1	FALSE	-1.4327	1	DOWN	-5.0128	0.0017056
c103754_g2	DOWN	-3.0956	2.88e-07	FALSE	-1.6838	0.14687	DOWN	-1.7356	0.0013956	FALSE	-0.96553	1	FALSE	-1.2527	0.87168	DOWN	-1.4035	0.025744
c40940_g1	DOWN	-3.0949	2.75e-05	FALSE	-0.47847	1	FALSE	-1.3379	0.06165	FALSE	-0.61135	1	FALSE	-2.2674	0.13279	DOWN	-6.1558	1.58e-08
c109896_g3	DOWN	-3.0941	8.39e-08	DOWN	-2.4464	0.008414	DOWN	-2.7157	3.55e-07	FALSE	-1.7551	1	FALSE	-1.1414	1	DOWN	-2.649	3.91e-06
c91096_g1	DOWN	-3.0935	0.0014168	FALSE	-1.137	0.9472	DOWN	-2.8496	0.0015738	FALSE	-0.74737	1	FALSE	-2.1814	0.3809	FALSE	-0.11207	1
c111929_g3	DOWN	-3.0931	1.51e-14	FALSE	-1.2134	0.26387	FALSE	-0.71347	0.11608	FALSE	0.4166	1	FALSE	-0.51986	1	FALSE	0.35296	0.94651
c80020_g1	DOWN	-3.0918	1.87e-09	FALSE	-0.54114	1	DOWN	-1.1648	0.023179	FALSE	-0.52127	1	FALSE	-0.53091	1	FALSE	-0.1753	1
c46234_g1	DOWN	-3.0904	0.0045177	FALSE	-0.10676	1	FALSE	-0.72157	0.93777	FALSE	-0.16985	1	FALSE	-0.86081	1	FALSE	1.2367	0.1531
c75666_g1	DOWN	-3.0896	1.34e-23	DOWN	-2.1101	0.00082456	DOWN	-2.8396	1.39e-22	FALSE	-1.6599	0.79974	DOWN	-1.8845	0.016274	DOWN	-1.7427	2.04e-09
c98263_g2	DOWN	-3.0887	2.84e-10	FALSE	-1.4409	0.30832	FALSE	-0.87083	0.10109	FALSE	-0.56564	1	FALSE	-0.20018	1	FALSE	-0.21328	1
c83462_g4	DOWN	-3.0883	0.034325	FALSE	-0.207	1	FALSE	-0.93027	0.85308	FALSE	-1.0354	1	FALSE	-1.1653	1	FALSE	-0.0034948	1
c73547_g1	DOWN	-3.0878	0.0011665	FALSE	-0.61876	1	FALSE	-0.52507	1	FALSE	2.3895	1	FALSE	0.14461	1	UP	1.7696	8.04e-05
c103881_g5	DOWN	-3.0875	1.31e-10	FALSE	-1.5685	0.062215	DOWN	-1.8738	2.07e-05	FALSE	0.58679	1	FALSE	-0.85458	1	DOWN	-1.5464	0.0019811
c57074_g1	DOWN	-3.0864	0.0045634	FALSE	-0.88778	1	FALSE	-1.197	0.40802	FALSE	-1.0624	1	FALSE	-0.29756	1	FALSE	-1.6961	0.17827
c83391_g1	DOWN	-3.0846	3.86e-05	FALSE	-0.35	1	FALSE	-0.27935	1	FALSE	0.25662	1	FALSE	-0.4556	1	DOWN	-2.155	0.0047291
c94672_g3	DOWN	-3.0823	1.98e-14	FALSE	-0.82651	0.78382	DOWN	-1.2131	0.00061621	FALSE	-0.29266	1	DOWN	-2.0817	0.01433	DOWN	-1.3977	0.00034953
c83109_g1	DOWN	-3.0819	6.8e-10	FALSE	0.1201	1	DOWN	-1.0962	0.0054354	FALSE	0.24732	1	FALSE	-1.7498	0.10083	DOWN	-4.3945	1.37e-13
c107089_g1	DOWN	-3.0819	2.48e-08	FALSE	-1.2343	0.40857	DOWN	-1.4317	0.0049885	FALSE	-0.43928	1	FALSE	-0.86875	1	FALSE	-0.83039	0.25334
c66312_g1	DOWN	-3.0786	0.0046601	FALSE	-0.64063	1	FALSE	-0.72744	0.9446	FALSE	-0.68487	1	FALSE	-0.43575	1	FALSE	-1.8897	0.10571
c88608_g2	DOWN	-3.0767	2.81e-15	DOWN	-3.9203	4.73e-13	DOWN	-3.9916	1.57e-21	FALSE	-1.4342	1	DOWN	-2.1403	0.0054908	DOWN	-3.1487	3.1e-15
c85279_g1	DOWN	-3.0746	0.00471	FALSE	-3.0224	0.078036	DOWN	-2.0265	0.039228	FALSE	0.061547	1	FALSE	-1.3788	1	FALSE	-0.86455	0.8263
c97941_g1	DOWN	-3.0742	1.34e-10	FALSE	-0.7061	0.76836	DOWN	-1.7422	3.2e-05	FALSE	-1.4139	1	FALSE	-1.7476	0.057096	DOWN	-1.62	0.0001303
c97583_g2	DOWN	-3.0733	0.0031487	FALSE	-0.18793	1	FALSE	-0.55799	1	FALSE	-0.15032	1	FALSE	-1.8651	0.65269	DOWN	-2.2572	0.030048
c109155_g1	DOWN	-3.0729	2.17e-08	DOWN	-2.8735	3.83e-07	DOWN	-3.0045	2.27e-08	FALSE	-1.2645	1	DOWN	-2.198	0.0069453	DOWN	-3.0532	4.48e-08
c85890_g1	DOWN	-3.0716	1.03e-42	DOWN	-2.5488	3.01e-06	DOWN	-2.3348	9.43e-27	DOWN	-2.6246	0.0077873	DOWN	-1.7457	0.015881	DOWN	-3.5726	2.25e-47
c87295_g1	DOWN	-3.0697	3.77e-08	FALSE	-1.1277	0.52596	FALSE	-0.31199	1	FALSE	0.8166	1	FALSE	-0.6732	1	UP	1.9565	3.01e-11
c97990_g5	DOWN	-3.0697	1.13e-05	FALSE	-0.51828	1	FALSE	-0.7248	0.49142	FALSE	-0.54616	1	FALSE	-0.91612	1	FALSE	-0.89181	0.3726
c96241_g6	DOWN	-3.0681	4.17e-07	FALSE	0.53223	1	FALSE	-0.90983	0.1583	FALSE	-0.52242	1	FALSE	-0.81458	1	FALSE	-0.82376	0.36119
c2248_g1	DOWN	-3.062	0.020134	FALSE	-1.2724	1	FALSE	-0.66079	1	FALSE	0.1454	1	FALSE	-0.55194	1	FALSE	-0.80824	0.95183
c111315_g1	DOWN	-3.0611	0.00044861	FALSE	-1.9917	0.20615	FALSE	-1.6022	0.060888	FALSE	-0.46092	1	FALSE	-2.249	0.23941	DOWN	-3.855	0.00010934
c86421_g3	DOWN	-3.0608	4.76e-09	FALSE	-0.57055	1	FALSE	-0.6512	0.3986	FALSE	-0.12741	1	FALSE	-0.80537	1	FALSE	-1.0408	0.061234
c110104_g1	DOWN	-3.0605	0.015901	FALSE	-1.6989	0.69099	FALSE	-1.5158	0.29152	FALSE	0.69464	1	FALSE	0.95393	1	FALSE	0.28322	1
c58081_g1	DOWN	-3.0597	3.54e-17	DOWN	-3.2512	9.03e-07	DOWN	-2.3959	1.26e-12	FALSE	-0.79849	1	DOWN	-1.8756	0.028013	DOWN	-2.6623	4.04e-13
c115403_g1	DOWN	-3.0583	0.01967	FALSE	0.68592	1	FALSE	-0.37492	1	FALSE	-0.78388	1	FALSE	-1.2335	1	DOWN	-3.486	0.017595
c86795_g1	DOWN	-3.0569	0.020342	DOWN	-4.9611	0.024451	DOWN	-3.0426	0.014498	FALSE	-3.4719	0.78643	FALSE	-2.1797	0.71935	FALSE	-1.6976	0.2969
c102212_g1	DOWN	-3.0555	1.28e-05	FALSE	-0.70361	1	FALSE	-0.9418	0.24663	FALSE	0.63065	1	FALSE	0.33605	1	UP	1.0693	0.023645
c84362_g1	DOWN	-3.0554	0.0065955	FALSE	-2.2991	0.25874	DOWN	-2.3455	0.023055	FALSE	-0.40341	1	FALSE	-2.36	0.45002	FALSE	-1.296	0.46459
c80585_g1	DOWN	-3.0551	0.000129	FALSE	-0.15063	1	FALSE	-0.93858	0.61603	FALSE	-0.17273	1	FALSE	-0.59015	1	FALSE	-0.038683	1
c90798_g6	DOWN	-3.0551	0.0057313	FALSE	0.11601	1	FALSE	-0.89449	0.67317	FALSE	0.23028	1	FALSE	-1.5802	1	FALSE	-0.050908	1
c99826_g3	DOWN	-3.0548	0.0049519	FALSE	0.32032	1	FALSE	-0.57196	1	FALSE	-0.52523	1	FALSE	-1.8048	0.87076	FALSE	-2.1675	0.058168
c68214_g1	DOWN	-3.0542	2.16e-17	FALSE	-1.1491	0.26935	DOWN	-0.8884	0.006842	FALSE	0.56958	1	FALSE	0.15913	1	FALSE	0.64931	0.076534
c146433_g1	DOWN	-3.0538	0.0048305	FALSE	-1.3852	0.38836	FALSE	-0.59728	1	FALSE	0.51195	1	FALSE	-2.4391	0.26147	DOWN	-3.4364	0.0023461
c113341_g8	DOWN	-3.0537	5.85e-08	DOWN	-2.3732	0.009714	DOWN	-1.8228	0.00022725	FALSE	-0.091635	1	DOWN	-2.2971	0.032281	FALSE	-0.082264	1
c76336_g1	DOWN	-3.0532	0.019864	FALSE	-1.3906	0.94043	FALSE	-1.3937	0.32457	FALSE	-0.53616	1	FALSE	-0.12902	1	FALSE	-0.52288	1
c99434_g2	DOWN	-3.0525	3.41e-06	DOWN	-1.9885	0.037233	FALSE	-0.57457	0.85794	FALSE	-0.47612	1	FALSE	-0.8649	1	DOWN	-3.4408	8.43e-07
c102829_g3	DOWN	-3.0513	2.9e-09	FALSE	-1.7593	0.067264	DOWN	-1.1941	0.010304	FALSE	0.26951	1	FALSE	-1.6	0.26052	FALSE	-1.0734	0.050394
c61714_g1	DOWN	-3.0496	0.019402	FALSE	-1.1812	1	FALSE	-1.3362	0.40325	FALSE	-0.26948	1	FALSE	-1.7226	1	FALSE	-2.2792	0.12506
c92553_g3	DOWN	-3.0452	7.62e-11	FALSE	-0.21962	1	FALSE	-0.76724	0.1121	FALSE	-0.27224	1	FALSE	-1.5034	0.3071	DOWN	-5.2153	7.86e-17
c101140_g2	DOWN	-3.0445	1.9e-05	DOWN	-2.2911	0.047244	DOWN	-2.3095	0.00041591	FALSE	0.63187	1	FALSE	-1.9779	0.20968	FALSE	0.14026	1
c95320_g1	DOWN	-3.0407	0.016545	FALSE	-3.4297	0.093705	DOWN	-3.1393	0.011985	FALSE	0.25367	1	FALSE	-2.2441	0.67018	FALSE	-2.0582	0.15398
c99591_g2	DOWN	-3.0375	0.0021575	FALSE	-1.6275	0.50882	FALSE	-0.81714	0.71919	FALSE	-1.2458	1	FALSE	-1.5438	0.94165	FALSE	-0.50399	1
c81571_g2	DOWN	-3.0361	0.022234	FALSE	0.19513	1	FALSE	0.051737	1	FALSE	#NAME?	0.078884	FALSE	1.3419	1	DOWN	#NAME?	0.0006938
c93621_g1	DOWN	-3.0352	3.43e-06	DOWN	-3.9547	3.17e-08	DOWN	-2.2796	0.00020628	FALSE	1.0207	1	FALSE	-0.9591	1	DOWN	-1.742	0.0039586
c107971_g2	DOWN	-3.0347	0.00017343	FALSE	-0.62743	1	FALSE	-1.2375	0.084614	FALSE	0.51871	1	FALSE	-0.62921	1	FALSE	-0.15541	1
c96861_g7	DOWN	-3.0346	0.022969	FALSE	0.52956	1	FALSE	-0.79195	1	FALSE	0.0016945	1	FALSE	-0.35898	1	FALSE	0.24904	1
c111241_g4	DOWN	-3.0344	6.31e-09	FALSE	-1.2896	0.32123	DOWN	-1.0594	0.037583	FALSE	-1.3681	1	FALSE	-1.7691	0.16447	DOWN	-1.6092	0.0019141
c82817_g1	DOWN	-3.0333	0.00063791	FALSE	-0.44344	1	FALSE	-0.01519	1	FALSE	-0.60351	1	FALSE	-0.81708	1	FALSE	0.34003	1
c58076_g1	DOWN	-3.03	2.15e-05	FALSE	-0.4229	1	FALSE	-0.015989	1	FALSE	-1.43	1	FALSE	0.12197	1	UP	1.0398	0.034916
c108026_g1	DOWN	-3.0278	6.59e-05	FALSE	-0.84966	1	FALSE	-0.53024	0.94844	FALSE	-0.2635	1	FALSE	-0.18151	1	FALSE	0.61083	1
c77886_g1	DOWN	-3.0272	2.07e-16	FALSE	-0.94432	0.54536	DOWN	-1.4032	1.86e-05	FALSE	-0.368	1	DOWN	-2.2583	0.0042606	DOWN	-4.5626	1e-23
c93470_g1	DOWN	-3.0264	2.97e-11	FALSE	-1.438	0.14991	FALSE	0.20453	1	FALSE	-0.2163	1	FALSE	-0.1578	1	FALSE	0.1049	1
c37966_g1	DOWN	-3.0221	0.0018364	FALSE	-1.827	0.26725	FALSE	-1.1308	0.4308	FALSE	-1.1367	1	FALSE	-2.0659	0.35391	DOWN	-6.0958	2.41e-06
c12376_g1	DOWN	-3.0202	0.0020827	FALSE	-1.0819	1	FALSE	-1.0334	0.4406	FALSE	-1.8456	1	FALSE	-1.9132	0.63249	DOWN	-4.5957	0.00015439
c94473_g2	DOWN	-3.0187	4.35e-30	FALSE	-1.3533	0.068982	DOWN	-1.1968	1.06e-06	FALSE	-0.66853	1	DOWN	-1.71	0.031264	DOWN	-5.2346	2.91e-51
c38667_g1	DOWN	-3.0187	3.71e-16	FALSE	-1.5257	0.061191	DOWN	-1.6608	6.62e-07	FALSE	-0.75972	1	FALSE	-0.57885	1	DOWN	-2.5649	7.56e-12
c97234_g2	DOWN	-3.0157	0.00071614	FALSE	0.38317	1	FALSE	-1.0408	0.36996	FALSE	-0.1565	1	FALSE	-1.4307	1	FALSE	-1.4076	0.2133
c79867_g1	DOWN	-3.0152	9.93e-08	FALSE	-1.3411	0.33315	FALSE	-0.74881	0.28273	FALSE	-1.615	1	FALSE	-0.15168	1	DOWN	-2.2495	6.13e-05
c96757_g1	DOWN	-3.0149	3.56e-58	DOWN	-1.8206	0.0013664	DOWN	-2.2223	3.67e-32	FALSE	-1.5229	0.90074	FALSE	-1.2588	0.22488	DOWN	-1.7155	2.32e-19
c63351_g1	DOWN	-3.0139	0.0002191	FALSE	-1.5639	0.41422	FALSE	-0.8884	0.42494	FALSE	-0.32806	1	FALSE	-0.94615	1	FALSE	-0.99833	0.4024
c101895_g1	DOWN	-3.0139	0.020822	FALSE	-0.25344	1	FALSE	0.086672	1	FALSE	-2.2407	1	FALSE	-0.026829	1	FALSE	0.81596	0.73387
c88688_g1	DOWN	-3.0138	0.00052532	FALSE	0.1865	1	FALSE	-0.72897	0.71725	FALSE	-1.323	1	FALSE	-1.5307	0.89927	DOWN	-5.736	3.29e-06
c90748_g1	DOWN	-3.0129	2.06e-40	FALSE	-1.1531	0.15591	DOWN	-0.85278	0.0001805	FALSE	0.24172	1	FALSE	-0.37222	1	FALSE	-0.16719	1
c103841_g4	DOWN	-3.0073	0.0072126	FALSE	-0.35156	1	FALSE	-0.49885	1	FALSE	-0.40178	1	FALSE	0.1193	1	FALSE	0.5319	1
c97319_g5	DOWN	-3.0073	0.0072126	FALSE	-0.30857	1	FALSE	-0.4365	1	FALSE	-1.0642	1	FALSE	-0.50643	1	DOWN	-2.4617	0.035232
c83681_g1	DOWN	-3.0065	5.31e-61	FALSE	-0.47009	1	DOWN	-0.7197	0.00034943	FALSE	0.5624	1	FALSE	-0.17265	1	UP	0.51768	0.048072
c105277_g2	DOWN	-3.0055	0.0020484	FALSE	-1.3783	0.72879	DOWN	-2.5935	0.0041441	DOWN	-5.6725	0.0248	DOWN	#NAME?	0.00049946	DOWN	-4.5992	0.00015228
c90321_g1	DOWN	-3.0019	0.034805	FALSE	0.0034931	1	FALSE	1.0304	0.092022	FALSE	-1.4786	1	FALSE	-0.31518	1	DOWN	-3.1935	0.033092
c99535_g1	DOWN	-3.0008	0.0021337	FALSE	-0.67406	1	FALSE	-1.2976	0.22917	FALSE	-0.17065	1	FALSE	-1.9944	0.53654	FALSE	-1.4667	0.19276
c91255_g1	DOWN	-3.0004	4.92e-09	FALSE	-1.0952	0.52089	FALSE	-0.7238	0.24049	FALSE	-1.0318	1	FALSE	-1.0475	1	DOWN	-2.4726	2e-06
c38607_g2	DOWN	-2.9986	2.49e-05	FALSE	-1.573	0.31246	FALSE	-1.2895	0.073845	FALSE	-1.2923	1	FALSE	-1.1028	1	DOWN	-5.3277	3.56e-08
c98734_g1	DOWN	-2.9963	1.75e-18	FALSE	-1.2734	0.15291	DOWN	-0.82497	0.010175	FALSE	-1.8828	0.45551	FALSE	1.5771	1	UP	1.894	2.42e-17
c117209_g1	DOWN	-2.9948	7.77e-05	DOWN	-2.4051	0.048333	DOWN	-1.6482	0.034304	FALSE	-0.22567	1	FALSE	-0.60854	1	FALSE	-1.0769	0.26942
c80581_g1	DOWN	-2.9927	6.14e-12	FALSE	-0.73506	0.8075	FALSE	-0.67263	0.077074	FALSE	0.1093	1	FALSE	-0.87676	1	DOWN	-1.47	8.04e-05
c54540_g1	DOWN	-2.9916	2.42e-07	FALSE	-1.5263	0.207	DOWN	-1.2894	0.017028	FALSE	-0.19127	1	FALSE	-1.2166	0.87379	DOWN	-1.2526	0.039572
c98396_g1	DOWN	-2.9914	0.027232	FALSE	-1.468	0.92389	FALSE	-0.7505	1	FALSE	0.43144	1	FALSE	-1.6734	1	FALSE	-0.32346	1
c79707_g1	DOWN	-2.9911	0.0011509	FALSE	0.011729	1	FALSE	0.25137	1	FALSE	0.55016	1	FALSE	0.32833	1	FALSE	0.25288	1
c66756_g1	DOWN	-2.9892	0.020756	FALSE	-0.24269	1	FALSE	-0.77209	1	FALSE	0.78288	1	FALSE	-0.59554	1	FALSE	1.0015	0.89192
c58075_g1	DOWN	-2.9881	8.47e-05	FALSE	-0.974	0.9591	FALSE	-0.96777	0.28425	FALSE	-0.6142	1	FALSE	-0.59608	1	FALSE	-0.72895	0.68529
c93078_g2	DOWN	-2.9855	0.031774	DOWN	-3.934	0.03829	FALSE	-1.9802	0.15024	FALSE	-1.3625	1	FALSE	-0.14911	1	FALSE	0.57421	1
c51206_g2	DOWN	-2.9848	6.3e-10	FALSE	-0.95638	0.64654	DOWN	-1.1078	0.0078533	FALSE	0.53013	1	FALSE	-0.24346	1	FALSE	0.69298	0.10213
c116027_g4	DOWN	-2.9831	8.85e-06	FALSE	-0.26241	1	FALSE	-0.23837	1	FALSE	0.14686	1	FALSE	-0.94307	1	DOWN	-1.3912	0.049358
c86643_g1	DOWN	-2.9828	2.58e-35	FALSE	-1.327	0.068864	DOWN	-0.77015	0.0015856	FALSE	-1.1788	1	FALSE	-0.85474	1	DOWN	-4.3133	5.05e-51
c82299_g1	DOWN	-2.9812	7.55e-05	FALSE	-1.7808	0.21723	DOWN	-1.6138	0.022269	FALSE	-0.32302	1	FALSE	-0.68398	1	FALSE	-0.23553	1
c94138_g3	DOWN	-2.9803	9.24e-09	FALSE	-1.2841	0.33232	FALSE	-0.76896	0.18967	FALSE	-1.103	1	FALSE	-1.5322	0.35859	DOWN	-2.9536	5.49e-08
c93808_g1	DOWN	-2.9798	0.00033178	FALSE	-0.59172	1	FALSE	-1.0282	0.29693	FALSE	0.72269	1	FALSE	-1.7186	0.60958	FALSE	-1.4539	0.12528
c88426_g1	DOWN	-2.9795	0.0024425	FALSE	0.79298	1	FALSE	-1.0437	0.35759	FALSE	-1.0696	1	FALSE	-1.5704	0.61205	FALSE	0.1214	1
c61407_g1	DOWN	-2.9775	0.0088974	FALSE	-1.0489	1	FALSE	-1.6925	0.12481	FALSE	-0.642	1	FALSE	-1.2545	1	FALSE	-1.0533	0.66785
c100629_g8	DOWN	-2.9771	0.0073137	FALSE	0.52371	1	FALSE	-0.11011	1	FALSE	0.26589	1	FALSE	-0.46138	1	FALSE	0.22524	1
c96402_g5	DOWN	-2.9765	1.32e-06	FALSE	-0.79409	1	DOWN	-1.1861	0.030468	FALSE	-0.35103	1	FALSE	-2.1215	0.0768	DOWN	-3.5468	8.88e-08
c97496_g4	DOWN	-2.9747	6.5e-05	FALSE	-1.5212	0.32286	FALSE	-0.44164	1	FALSE	0.49834	1	FALSE	-2.1918	0.12738	DOWN	-2.7403	0.00015341
c90712_g2	DOWN	-2.9736	0.01829	FALSE	-0.73498	1	FALSE	-1.6759	0.20907	FALSE	-0.58916	1	FALSE	-1.8579	0.61501	FALSE	-1.5368	0.29417
c82770_g1	DOWN	-2.9733	0.028981	DOWN	#NAME?	0.0091755	DOWN	-5.0915	0.0013987	FALSE	#NAME?	0.097408	FALSE	1.7935	1	UP	3.5596	3.61e-22
c115833_g1	DOWN	-2.9731	5.84e-10	FALSE	-1.4438	0.16775	DOWN	-1.2519	0.0047113	FALSE	-0.79976	1	FALSE	-0.154	1	FALSE	-0.70846	0.26182
c99681_g1	DOWN	-2.9716	0.00028073	FALSE	-0.46507	1	FALSE	-0.40485	1	FALSE	0.65607	1	FALSE	-0.37152	1	FALSE	-0.55689	1
c102768_g1	DOWN	-2.9701	2.83e-09	FALSE	-1.3047	0.25913	DOWN	-1.0223	0.022677	FALSE	-0.74003	1	FALSE	-0.79109	1	DOWN	-2.4082	9.34e-06
c36485_g1	DOWN	-2.9687	0.0003266	FALSE	-1.6659	0.35372	FALSE	-1.1572	0.184	FALSE	0.058167	1	FALSE	-0.90107	1	FALSE	-0.41515	1
c102239_g2	DOWN	-2.9683	0.0025539	FALSE	-0.41102	1	FALSE	-1.5187	0.10183	FALSE	-0.1751	1	FALSE	-1.3407	1	FALSE	-0.94115	0.67272
c86615_g1	DOWN	-2.9669	0.0010497	DOWN	#NAME?	8.14e-05	DOWN	-4.9099	4.86e-06	FALSE	-0.76769	1	FALSE	-0.48925	1	FALSE	-0.87628	0.68307
c101030_g1	DOWN	-2.9641	0.0086786	FALSE	-0.18723	1	FALSE	-0.14123	1	FALSE	-1.0037	1	FALSE	0.4224	1	FALSE	-0.39625	1
c83475_g1	DOWN	-2.9619	0.027963	FALSE	-0.21534	1	FALSE	-1.4038	0.40934	FALSE	-0.86303	1	FALSE	-0.77736	1	FALSE	-2.1742	0.16138
c88340_g6	DOWN	-2.9616	0.00030608	FALSE	-1.9469	0.095708	DOWN	-2.1947	0.0049157	FALSE	-0.89961	1	FALSE	-2.3694	0.06422	FALSE	-0.76169	0.55993
c148668_g1	DOWN	-2.9605	8.99e-08	FALSE	-0.9533	0.7794	FALSE	-0.64352	0.50991	FALSE	-0.88361	1	FALSE	-1.1918	0.92076	DOWN	-5.8587	2.56e-13
c100026_g2	DOWN	-2.9596	9e-07	FALSE	-0.0065305	1	FALSE	-0.25713	1	FALSE	-0.54848	1	FALSE	-0.1651	1	FALSE	-0.083624	1
c75730_g3	DOWN	-2.9596	0.028885	FALSE	-0.19763	1	FALSE	-0.68553	1	FALSE	-0.19283	1	FALSE	-0.8625	1	DOWN	-5.0605	0.0043934
c84689_g1	DOWN	-2.9594	0.010085	FALSE	-2.6292	0.17509	DOWN	-3.289	0.0033651	FALSE	-0.3656	1	FALSE	-1.2526	1	FALSE	-1.9444	0.13245
c74606_g1	DOWN	-2.957	0.0098633	FALSE	-0.57853	1	FALSE	-0.31903	1	FALSE	-0.67677	1	FALSE	-3.3071	0.13659	DOWN	-3.8007	0.0047142
c35693_g1	DOWN	-2.957	0.011963	FALSE	-0.019572	1	FALSE	-1.1702	0.46482	FALSE	0.19971	1	FALSE	0.098503	1	FALSE	0.58542	1
c82285_g1	DOWN	-2.9556	4.67e-06	FALSE	-1.0323	0.34994	DOWN	-1.8101	0.0020305	FALSE	-2.3575	0.057595	DOWN	-2.3404	0.0015586	DOWN	-1.4836	0.012234
c108702_g1	DOWN	-2.9543	0.0012551	FALSE	-0.60846	1	FALSE	-0.60725	1	FALSE	0.71265	1	FALSE	-0.41016	1	FALSE	0.94013	0.18813
c96338_g3	DOWN	-2.9532	0.0071327	FALSE	-0.38285	1	FALSE	-0.50106	1	FALSE	-0.31035	1	FALSE	-0.62905	1	FALSE	-0.20347	1
c85229_g1	DOWN	-2.9524	6.33e-05	FALSE	-1.6693	0.26815	DOWN	-1.5704	0.021868	DOWN	#NAME?	0.00013058	FALSE	-1.5444	0.67634	DOWN	-3.3963	2.28e-05
c91514_g4	DOWN	-2.9514	1.2e-17	FALSE	-0.35839	1	DOWN	-0.61991	0.04618	FALSE	0.15902	1	FALSE	-0.20863	1	FALSE	-0.52133	0.19239
c116849_g3	DOWN	-2.9508	1.06e-23	FALSE	-1.1519	0.21303	DOWN	-1.1818	1.05e-05	FALSE	-0.036951	1	DOWN	-1.9096	0.012128	DOWN	-2.9081	1.87e-21
c97199_g2	DOWN	-2.9507	0.010285	FALSE	0.25154	1	FALSE	-0.055675	1	FALSE	-0.78131	1	FALSE	-0.8283	1	FALSE	-0.63509	1
c108459_g1	DOWN	-2.9507	3.42e-05	DOWN	-2.5663	0.0048335	DOWN	-2.8563	4.82e-05	DOWN	-5.3905	7.87e-05	DOWN	-3.9047	5.41e-05	DOWN	-3.4725	5.72e-06
c112598_g3	DOWN	-2.9497	0.0004021	FALSE	-1.2439	0.72165	FALSE	-0.55982	0.94539	FALSE	-0.11983	1	FALSE	-0.91812	1	FALSE	0.56468	0.80861
c95242_g6	DOWN	-2.9459	0.028793	FALSE	-0.43439	1	FALSE	-0.65095	1	FALSE	-1.065	1	FALSE	0.23585	1	FALSE	0.19014	1
c28160_g1	DOWN	-2.9458	1.25e-13	FALSE	-0.64403	1	DOWN	-1.4931	2.86e-05	FALSE	-1.3511	1	FALSE	-1.6796	0.11304	DOWN	#NAME?	4.83e-29
c34349_g1	DOWN	-2.943	6.55e-08	FALSE	0.21489	1	FALSE	-0.1879	1	FALSE	-0.0044153	1	FALSE	-0.6929	1	FALSE	-0.50288	0.68834
c106104_g2	DOWN	-2.943	1.94e-05	DOWN	-3.5343	0.0010145	DOWN	-2.7822	1.54e-05	FALSE	-1.4659	1	FALSE	-0.9209	1	FALSE	0.6314	0.51977
c145001_g1	DOWN	-2.9415	0.0015054	FALSE	-1.3515	0.70881	FALSE	-0.47941	1	FALSE	-0.20924	1	FALSE	-2.5691	0.17733	DOWN	-3.4274	0.0008759
c82337_g1	DOWN	-2.9409	0.0035289	FALSE	-2.2987	0.194	FALSE	-1.6616	0.073102	FALSE	-0.92531	1	FALSE	-2.3368	0.34369	FALSE	-1.1931	0.41727
c94731_g4	DOWN	-2.9409	0.00014401	FALSE	-0.10683	1	FALSE	-1.4066	0.054308	FALSE	-0.06035	1	FALSE	-0.97911	1	FALSE	-0.86268	0.5253
c111673_g2	DOWN	-2.9391	0.00030134	FALSE	-0.908	1	FALSE	-1.5013	0.054511	FALSE	-0.38538	1	FALSE	-0.83082	1	DOWN	-1.7036	0.043705
c91472_g3	DOWN	-2.9383	0.014546	FALSE	-0.25203	1	FALSE	-0.65546	0.93062	FALSE	-1.191	1	FALSE	-0.72198	1	FALSE	-1.7564	0.13191
c100121_g1	DOWN	-2.9377	1.37e-19	FALSE	-0.57674	1	DOWN	-1.0378	0.00011884	FALSE	-0.48831	1	FALSE	-0.57204	1	FALSE	0.020347	1
c109479_g1	DOWN	-2.9376	1.35e-06	FALSE	0.36764	1	FALSE	-0.50821	0.83903	FALSE	-0.81187	1	FALSE	-0.30737	1	FALSE	0.56023	0.55127
c94792_g2	DOWN	-2.9374	0.0037681	FALSE	0.4251	1	FALSE	-1.2161	0.31007	FALSE	0.24281	1	FALSE	-1.3255	1	FALSE	-0.7191	0.96087
c107071_g1	DOWN	-2.9319	0.0037193	FALSE	-2.8686	0.07294	DOWN	-2.3477	0.012078	FALSE	-1.2121	1	FALSE	-0.80048	1	UP	1.7471	0.00031618
c104559_g4	DOWN	-2.9292	7.04e-06	FALSE	-1.0982	0.68455	FALSE	-0.34741	1	FALSE	0.85003	1	FALSE	0.70952	1	UP	1.2655	0.0023486
c83559_g1	DOWN	-2.9289	8.54e-06	FALSE	-0.16064	1	FALSE	-0.53233	0.8331	FALSE	0.26747	1	FALSE	-0.85874	1	FALSE	0.24092	1
c103210_g3	DOWN	-2.9289	0.034019	FALSE	-0.28306	1	FALSE	0.0291	1	FALSE	0.37819	1	FALSE	0.14272	1	FALSE	-1.893	0.24672
c68198_g1	DOWN	-2.9289	0.00035469	FALSE	-0.8448	1	FALSE	-1.225	0.13522	FALSE	-0.89049	1	FALSE	-1.5022	0.63166	DOWN	-2.0147	0.0062005
c51150_g1	DOWN	-2.9257	5.6e-17	FALSE	-0.39183	1	FALSE	-0.18745	1	FALSE	0.19506	1	FALSE	-1.189	0.53391	FALSE	-0.64366	0.12827
c65394_g1	DOWN	-2.9256	0.0027105	FALSE	0.084596	1	FALSE	-0.41737	1	FALSE	-0.45975	1	FALSE	-1.2378	1	DOWN	-3.7769	0.00069374
c101469_g2	DOWN	-2.9253	0.00024579	FALSE	-2.2048	0.10052	FALSE	-1.2249	0.1368	FALSE	0.18985	1	FALSE	-2.3674	0.14553	FALSE	-1.4272	0.091506
c89357_g1	DOWN	-2.9246	0.0042479	FALSE	-1.1219	0.87602	DOWN	-2.8195	0.0046846	FALSE	3.056	1	FALSE	0.60452	1	UP	2.8072	0.0019715
c102187_g2	DOWN	-2.9237	3.52e-16	FALSE	-1.0435	0.3957	FALSE	-0.58323	0.16901	FALSE	-0.51789	1	FALSE	-1.7685	0.053585	DOWN	-2.2652	2.24e-10
c96261_g1	DOWN	-2.9236	0.00017734	FALSE	-1.0775	0.85202	FALSE	-0.7709	0.5263	FALSE	-1.094	1	FALSE	-0.24453	1	FALSE	-0.4043	1
c98740_g1	DOWN	-2.9213	2.18e-22	FALSE	-0.068963	1	FALSE	-0.54528	0.073139	FALSE	-0.31998	1	FALSE	-0.41773	1	UP	0.80936	0.00069641
c95191_g1	DOWN	-2.9201	1.09e-05	FALSE	-0.91573	0.95569	DOWN	-1.6452	0.0084954	FALSE	-0.69705	1	FALSE	-0.70483	1	FALSE	-0.68003	0.63798
c85159_g1	DOWN	-2.9184	5.14e-36	FALSE	-0.66976	0.88037	DOWN	-0.85775	0.00019213	FALSE	0.20755	1	FALSE	-0.51617	1	FALSE	-0.086282	1
c107411_g1	DOWN	-2.9176	1.67e-09	FALSE	-0.43904	1	FALSE	-0.63809	0.16569	FALSE	-0.0029846	1	FALSE	-0.51709	1	FALSE	-0.60712	0.24278
c96602_g4	DOWN	-2.9149	0.0015054	FALSE	0.32487	1	FALSE	-1.2773	0.1979	FALSE	-1.1419	1	FALSE	-2.247	0.3074	DOWN	-5.8353	1.22e-05
c81622_g1	DOWN	-2.9141	9.92e-28	FALSE	-1.3991	0.40859	DOWN	-1.0027	7.17e-06	FALSE	0.30512	1	FALSE	-0.63546	1	FALSE	0.24815	1
c114551_g1	DOWN	-2.9129	0.01182	FALSE	-1.6028	0.68823	FALSE	-0.99856	0.62982	FALSE	-2.3078	1	FALSE	-1.312	1	FALSE	-2.0601	0.10954
c96302_g4	DOWN	-2.9127	1.01e-18	FALSE	-1.0132	0.39586	DOWN	-0.7229	0.033335	FALSE	-0.64686	1	FALSE	-1.2032	0.51652	DOWN	-4.8084	4.15e-30
c93246_g1	DOWN	-2.9119	0.014383	FALSE	-0.98199	1	FALSE	-0.23043	1	FALSE	-1.359	1	FALSE	-0.18838	1	FALSE	0.38275	1
c84994_g2	DOWN	-2.9116	0.0067867	FALSE	0.29948	1	FALSE	-1.5288	0.25734	FALSE	-2.001	0.99401	FALSE	-1.4941	1	FALSE	-1.0098	0.48291
c43397_g1	DOWN	-2.9098	0.014081	FALSE	-2.5786	0.20847	DOWN	-2.9403	0.0098791	FALSE	-0.93621	1	FALSE	-1.9269	0.88506	DOWN	-2.597	0.039444
c64526_g1	DOWN	-2.9087	0.039586	FALSE	-1.5284	0.91352	FALSE	0.25969	1	FALSE	-0.70861	1	FALSE	-0.25416	1	FALSE	-0.2346	1
c108316_g8	DOWN	-2.9077	0.0042045	FALSE	-1.0566	1	FALSE	-0.18506	1	FALSE	-1.5495	1	FALSE	-0.3441	1	DOWN	-2.9525	0.0082778
c104166_g8	DOWN	-2.9072	1.69e-23	FALSE	-0.57333	1	DOWN	-1.1283	2.65e-05	FALSE	-1.018	1	FALSE	-0.88826	1	DOWN	-1.8794	4.91e-11
c104632_g1	DOWN	-2.9067	2.98e-15	DOWN	-3.1301	5.74e-07	DOWN	-2.4873	2.21e-13	FALSE	-1.1876	1	DOWN	-1.8358	0.027838	FALSE	-0.66409	0.097813
c83351_g2	DOWN	-2.9066	2.7e-19	FALSE	-0.31218	1	DOWN	-0.89262	0.0013593	FALSE	-1.1932	1	FALSE	-0.47018	1	DOWN	-0.82281	0.0062855
c85267_g1	DOWN	-2.9047	2.7e-09	FALSE	-0.78291	0.96207	DOWN	-0.97027	0.047452	FALSE	-0.45436	1	FALSE	-0.16986	1	DOWN	-1.6322	0.00084529
c105050_g5	DOWN	-2.9045	0.016367	FALSE	-1.1869	1	FALSE	-0.787	0.85042	FALSE	-1.4576	1	FALSE	-0.90613	1	DOWN	-4.4885	0.0017305
c108261_g2	DOWN	-2.9041	0.012041	FALSE	-1.596	0.69068	FALSE	-1.2021	0.47206	FALSE	-0.23487	1	FALSE	-1.8883	0.84616	FALSE	-0.62156	1
c85221_g1	DOWN	-2.9032	0.03996	FALSE	-1.8444	0.69004	FALSE	-1.4882	0.41345	FALSE	-1.7712	1	FALSE	0.29264	1	FALSE	-0.31785	1
c58591_g1	DOWN	-2.9032	0.03996	FALSE	-2.833	0.25164	FALSE	-1.4465	0.40972	FALSE	-2.924	1	FALSE	-0.87415	1	DOWN	-4.0045	0.017165
c93274_g1	DOWN	-2.9004	0.00066831	FALSE	-0.51648	1	FALSE	-1.0673	0.31028	FALSE	-0.4131	1	FALSE	-1.0364	1	FALSE	-1.5906	0.10022
c97743_g1	DOWN	-2.9001	6.49e-06	FALSE	-1.3895	0.084682	DOWN	-1.7011	0.0030635	FALSE	-2.1596	0.15484	FALSE	-1.6647	0.33505	DOWN	-1.6148	0.006478
c87390_g1	DOWN	-2.8996	0.0049437	FALSE	-2.6223	0.12433	DOWN	-3.2078	0.0015998	FALSE	-3.5422	0.35672	FALSE	-2.6436	0.22268	FALSE	-1.8303	0.096619
c81680_g1	DOWN	-2.8991	0.0069902	FALSE	-1.3502	0.79599	FALSE	-0.74126	0.85924	FALSE	-0.51746	1	FALSE	-1.1621	1	FALSE	-1.1597	0.42643
c93657_g3	DOWN	-2.8966	3.7e-26	FALSE	-0.74142	0.79056	DOWN	-1.5654	7.9e-10	FALSE	-0.040123	1	DOWN	-1.9214	0.010229	DOWN	-1.6857	3.25e-10
c106228_g2	DOWN	-2.8956	8.54e-05	FALSE	-0.02193	1	FALSE	0.093711	1	FALSE	-0.78335	1	FALSE	1.3674	1	FALSE	0.55128	0.783
c92410_g1	DOWN	-2.8932	0.04769	FALSE	-1.3413	1	FALSE	-0.66099	1	FALSE	-0.062717	1	FALSE	-0.3827	1	FALSE	-0.49997	1
c76986_g1	DOWN	-2.8914	2.19e-09	DOWN	-1.9956	0.021187	DOWN	-1.9962	4.67e-06	FALSE	0.16117	1	FALSE	-1.2254	0.71935	FALSE	-0.24972	1
c99746_g4	DOWN	-2.891	0.0016544	FALSE	-2.6477	0.073069	DOWN	-2.2876	0.0082652	FALSE	-2.1359	1	FALSE	-0.56704	1	FALSE	-1.9314	0.057585
c102722_g5	DOWN	-2.8908	0.012394	FALSE	0.11379	1	DOWN	-2.419	0.025947	FALSE	-0.4649	1	FALSE	-0.63265	1	FALSE	-1.5604	0.31254
c87235_g1	DOWN	-2.8892	4.81e-11	FALSE	-1.0307	0.48489	FALSE	-0.69153	0.13704	FALSE	-0.20191	1	FALSE	-0.97593	1	DOWN	-1.2159	0.0030607
c95724_g1	DOWN	-2.8892	2e-08	DOWN	-2.3789	0.0057624	DOWN	-3.1377	6.97e-10	FALSE	-1.0474	1	DOWN	-3.3147	0.0002468	DOWN	-1.7352	0.00089983
c98746_g4	DOWN	-2.8876	0.035643	FALSE	-1.379	0.98217	FALSE	0.11926	1	FALSE	0.26008	1	FALSE	-0.65229	1	FALSE	-0.94923	0.86516
c114426_g5	DOWN	-2.8871	0.039024	DOWN	-4.8585	0.042298	FALSE	-2.1696	0.12975	FALSE	-1.4914	1	FALSE	-1.344	1	FALSE	-2.853	0.060538
c77018_g1	DOWN	-2.8867	1.41e-07	FALSE	-0.23402	1	FALSE	-0.70988	0.33088	FALSE	1.006	1	FALSE	-1.2706	0.76494	UP	1.1068	0.013143
c57598_g1	DOWN	-2.8863	0.00030084	FALSE	0.71196	1	FALSE	-0.78852	0.51664	FALSE	1.0568	1	FALSE	-0.17368	1	FALSE	0.85855	0.22839
c85941_g1	DOWN	-2.8849	8.8e-22	FALSE	-0.8394	0.6422	DOWN	-0.74648	0.0134	DOWN	-3.2111	0.00091615	DOWN	-2.1691	0.0027467	DOWN	-2.4744	4.71e-16
c64747_g1	DOWN	-2.8839	0.040215	FALSE	-3.8431	0.094866	DOWN	-3.2883	0.015482	FALSE	-1.947	1	FALSE	-1.5524	1	FALSE	-1.7302	0.35514
c105394_g1	DOWN	-2.8829	9.19e-07	FALSE	-1.6052	0.1821	DOWN	-1.7942	0.00067198	FALSE	-0.58471	1	FALSE	-2.1908	0.062743	DOWN	-1.5621	0.0087252
c88285_g1	DOWN	-2.8816	0.013818	FALSE	0.0043565	1	FALSE	0.63248	0.81627	FALSE	1.1056	1	FALSE	-0.68956	1	FALSE	-0.51291	1
c89247_g1	DOWN	-2.881	0.000939	FALSE	-1.2829	0.66692	FALSE	0.15774	1	FALSE	-2.2907	1	FALSE	-0.40321	1	FALSE	-0.12845	1
c74077_g2	DOWN	-2.881	2.17e-10	FALSE	-0.52692	1	FALSE	-0.55404	0.4616	FALSE	-0.86747	1	FALSE	-0.27526	1	DOWN	#NAME?	3.14e-22
c89754_g4	DOWN	-2.8804	0.0054784	FALSE	1.0097	1	FALSE	0.29374	1	FALSE	-0.18155	1	FALSE	-1.0115	1	DOWN	-5.3436	0.00013263
c101191_g4	DOWN	-2.8803	3.23e-07	FALSE	-0.91953	0.83296	FALSE	-0.40392	0.94569	FALSE	0.37666	1	FALSE	-0.2016	1	FALSE	-0.68186	0.42146
c76952_g1	DOWN	-2.8793	0.047566	FALSE	-1.9943	0.61643	FALSE	-1.2937	0.55508	FALSE	-0.83777	1	FALSE	-1.8086	1	DOWN	#NAME?	0.0018245
c107472_g1	DOWN	-2.8792	7.2e-31	DOWN	-1.6144	0.013248	DOWN	-0.74458	0.0035901	FALSE	-2.0202	0.1873	FALSE	0.29851	1	FALSE	0.2275	1
c92830_g1	DOWN	-2.8786	4.58e-07	DOWN	-2.8062	0.0020942	DOWN	-1.3663	0.0094816	FALSE	-1.8167	1	FALSE	-0.26681	1	FALSE	-0.32297	1
c101294_g3	DOWN	-2.8768	2.82e-21	DOWN	-1.4518	0.039503	DOWN	-0.83317	0.0011464	FALSE	-0.9205	1	FALSE	-1.1676	0.39897	DOWN	-1.6844	2.26e-11
c84133_g1	DOWN	-2.8766	1.05e-27	FALSE	-0.95607	0.3957	DOWN	-1.1776	6.96e-07	FALSE	-0.27011	1	FALSE	-0.61991	1	DOWN	-0.63621	0.030764
c109247_g2	DOWN	-2.8748	2.71e-09	FALSE	-1.7128	0.06727	DOWN	-1.7631	6.85e-05	FALSE	-0.32799	1	FALSE	-1.4205	0.43156	FALSE	0.079172	1
c98391_g1	DOWN	-2.8739	3.6e-05	FALSE	-1.8896	0.1361	DOWN	-1.9721	0.0020302	FALSE	-0.6761	1	FALSE	-1.5898	0.5747	DOWN	-2.5596	0.00050987
c92576_g1	DOWN	-2.8735	0.0052833	FALSE	0.14951	1	FALSE	0.29085	1	FALSE	-0.65091	1	FALSE	0.19752	1	FALSE	-1.3361	0.36946
c51109_g1	DOWN	-2.8706	2.8e-06	DOWN	-2.7174	0.0055363	DOWN	-3.3063	5.15e-08	FALSE	0.0054094	1	FALSE	-1.8708	0.21327	FALSE	0.12341	1
c115716_g2	DOWN	-2.8703	6.86e-09	FALSE	-0.49849	1	FALSE	-0.2726	1	FALSE	-0.79817	1	FALSE	-0.70525	1	FALSE	-0.57241	0.71427
c90326_g1	DOWN	-2.87	0.014516	FALSE	0.62842	1	FALSE	-0.18752	1	FALSE	-0.17534	1	FALSE	-0.01024	1	FALSE	0.43545	1
c83064_g2	DOWN	-2.8693	2.35e-15	FALSE	-0.55861	1	DOWN	-0.92848	0.0073674	FALSE	0.55146	1	FALSE	-0.63349	1	DOWN	#NAME?	1.9e-34
c89872_g1	DOWN	-2.8687	7.42e-06	FALSE	-1.9814	0.077945	DOWN	-1.5873	0.0070692	FALSE	-2.0439	1	FALSE	-0.91716	1	FALSE	-0.19996	1
c105918_g1	DOWN	-2.8685	4.25e-34	DOWN	-2.7014	1.06e-06	DOWN	-2.8738	4.06e-33	FALSE	-1.4382	1	DOWN	-1.8984	0.0068917	DOWN	-2.5219	3e-25
c17767_g1	DOWN	-2.8682	8.39e-08	FALSE	0.28692	1	FALSE	0.62387	0.48558	FALSE	-0.54356	1	FALSE	-0.27214	1	FALSE	0.27465	1
c191113_g1	DOWN	-2.8678	0.048447	FALSE	1.0868	1	FALSE	0.20113	1	FALSE	-0.32352	1	FALSE	-2.0562	1	DOWN	#NAME?	0.0018889
c96644_g2	DOWN	-2.8648	0.01982	FALSE	-1.1924	1	FALSE	-0.89589	0.8686	FALSE	-1.4009	1	FALSE	-0.66276	1	FALSE	-0.83926	0.96367
c86148_g1	DOWN	-2.8646	4.56e-17	FALSE	-0.58705	1	DOWN	-0.71779	0.048145	FALSE	0.088619	1	FALSE	-0.63025	1	DOWN	-1.2642	0.00019713
c94025_g3	DOWN	-2.8603	1.92e-05	FALSE	0.22267	1	FALSE	-0.7287	0.46515	FALSE	-0.96326	1	FALSE	-0.8029	1	FALSE	0.034151	1
c34335_g1	DOWN	-2.8601	0.0060395	FALSE	0.032979	1	FALSE	-1.3127	0.24029	FALSE	-0.72312	1	FALSE	-2.43	0.28399	DOWN	#NAME?	5.28e-07
c76825_g1	DOWN	-2.8596	0.0060933	FALSE	-0.34797	1	FALSE	-1.3594	0.22939	FALSE	-0.8509	1	FALSE	-1.6492	1	DOWN	-4.5549	0.00055462
c89677_g2	DOWN	-2.8592	0.04085	FALSE	-3.8175	0.095996	FALSE	-0.98512	0.81513	FALSE	-2.8946	1	FALSE	0.12129	1	FALSE	1.3494	0.29713
c100839_g1	DOWN	-2.8583	2.16e-16	FALSE	-1.4999	0.063593	DOWN	-1.3798	1.17e-05	FALSE	-0.22685	1	DOWN	-1.8925	0.026676	DOWN	-3.1027	1.53e-16
c81776_g1	DOWN	-2.8561	0.0011035	FALSE	-0.034069	1	FALSE	-1.4754	0.093024	FALSE	-0.6657	1	FALSE	-1.1393	1	DOWN	-2.1316	0.020655
c98482_g1	DOWN	-2.8505	0.017331	FALSE	-0.16299	1	FALSE	-1.0727	0.65535	FALSE	-0.78294	1	FALSE	-1.0807	1	DOWN	-2.5483	0.04726
c72909_g1	DOWN	-2.8495	0.00036645	FALSE	-1.8686	0.21818	FALSE	-1.3353	0.095282	FALSE	-3.0726	0.25614	FALSE	-0.70949	1	DOWN	-3.7564	5.71e-05
c113876_g2	DOWN	-2.8495	0.00011356	FALSE	-0.67548	1	FALSE	-1.2844	0.075783	FALSE	-0.79711	1	FALSE	-0.46963	1	FALSE	0.30654	1
c45790_g1	DOWN	-2.8488	0.016964	FALSE	-1.1211	1	FALSE	-1.1861	0.47272	FALSE	-0.46852	1	FALSE	-0.34038	1	FALSE	-1.4011	0.44321
c116826_g1	DOWN	-2.8488	1.06e-17	DOWN	-3.2887	2.8e-07	DOWN	-2.6276	4.45e-16	FALSE	-0.19522	1	FALSE	-1.4184	0.22777	DOWN	-2.3729	1.56e-12
c96433_g1	DOWN	-2.8467	0.0061284	FALSE	1.3356	1	FALSE	0.098783	1	FALSE	-0.58247	1	FALSE	-0.5198	1	FALSE	-1.084	0.59859
c57698_g1	DOWN	-2.8456	0.0070812	FALSE	-0.33527	1	FALSE	-1.2577	0.30744	FALSE	-0.22462	1	FALSE	-1.5429	1	FALSE	-1.2966	0.42772
c82652_g1	DOWN	-2.8426	0.0011797	FALSE	-0.21803	1	FALSE	-0.80113	0.63645	FALSE	-2.7105	0.64757	FALSE	-0.6663	1	DOWN	-5.7166	4.1e-06
c100958_g2	DOWN	-2.8426	9.14e-07	FALSE	-0.90562	0.86397	FALSE	-0.64499	0.49265	FALSE	-0.72574	1	FALSE	-0.30583	1	FALSE	-0.19382	1
c72577_g2	DOWN	-2.8422	1.38e-05	FALSE	-1.5122	0.30101	DOWN	-1.4454	0.021935	FALSE	-0.42273	1	DOWN	-2.5987	0.028504	DOWN	-2.5362	0.00019871
c72615_g1	DOWN	-2.842	0.007697	DOWN	-3.7604	0.023958	DOWN	-3.7995	0.00048599	FALSE	-2.6261	1	DOWN	-4.3856	0.020456	DOWN	-2.3725	0.03488
c62621_g1	DOWN	-2.8404	0.010136	FALSE	-0.70742	1	DOWN	-2.1736	0.039493	FALSE	-0.8642	1	FALSE	-0.48882	1	FALSE	-0.52944	1
c89066_g1	DOWN	-2.8398	2.67e-10	DOWN	-1.6829	0.010907	DOWN	-1.7862	7.22e-06	FALSE	-1.3857	1	FALSE	-1.9303	0.051313	DOWN	-1.8876	5.36e-06
c97612_g1	DOWN	-2.8386	1.41e-09	FALSE	-0.78835	0.94487	DOWN	-1.4363	0.00094107	FALSE	-1.8375	0.88913	FALSE	-0.93625	1	FALSE	0.49849	0.45863
c90223_g1	DOWN	-2.8367	6.62e-05	FALSE	-0.37573	1	FALSE	-0.63043	0.63942	FALSE	-0.44083	1	FALSE	0.8985	1	DOWN	-1.5126	0.021433
c109142_g1	DOWN	-2.8351	1.04e-20	FALSE	-0.83	0.66285	DOWN	-1.124	5.89e-05	FALSE	-1.3624	1	DOWN	-2.23	0.001829	DOWN	-2.2478	2.85e-13
c79600_g2	DOWN	-2.8345	7.03e-05	FALSE	0.37644	1	FALSE	-0.41033	1	FALSE	0.14676	1	FALSE	-1.3352	0.93497	FALSE	-1.3821	0.066023
c7305_g1	DOWN	-2.8311	0.0031408	FALSE	-1.3983	0.69285	FALSE	-0.79364	0.74204	FALSE	-0.47184	1	FALSE	-3.0568	0.086245	DOWN	#NAME?	4.48e-06
c97647_g7	DOWN	-2.8307	4.6e-07	FALSE	-0.31353	1	FALSE	-0.18675	1	FALSE	-1.4032	1	FALSE	0.088438	1	FALSE	-1.1368	0.063189
c97607_g3	DOWN	-2.8288	0.0071947	FALSE	0.35509	1	FALSE	-0.55346	1	FALSE	0.059073	1	FALSE	0.052859	1	FALSE	0.30544	1
c96834_g1	DOWN	-2.8271	3.61e-10	DOWN	-2.2516	0.0046113	DOWN	-2.5549	2.68e-09	FALSE	-2.5676	0.091624	FALSE	-1.7916	0.092497	DOWN	-1.9333	1.69e-05
c110699_g2	DOWN	-2.8266	0.0031056	FALSE	-0.57455	1	FALSE	-0.5002	1	FALSE	-1.9877	1	FALSE	-0.34905	1	FALSE	-1.2619	0.35424
c116815_g1	DOWN	-2.8265	5.05e-07	FALSE	-0.81843	0.98217	FALSE	-0.29885	1	FALSE	-0.29282	1	FALSE	0.63383	1	FALSE	0.31478	1
c78945_g2	DOWN	-2.8262	2.51e-05	FALSE	0.25787	1	FALSE	-0.33278	1	FALSE	0.018531	1	FALSE	-0.68901	1	FALSE	-0.33732	1
c115450_g1	DOWN	-2.8236	0.00043773	FALSE	0.24568	1	FALSE	-0.60833	0.88857	FALSE	-0.61581	1	FALSE	-0.2535	1	FALSE	-0.29268	1
c76835_g1	DOWN	-2.8205	9.71e-07	FALSE	-1.1717	0.51058	DOWN	-1.3918	0.0097215	FALSE	-1.2725	1	FALSE	-1.2864	0.76713	DOWN	-1.4049	0.017301
c108424_g7	DOWN	-2.8183	0.00061127	FALSE	-1.4509	0.51536	FALSE	-1.1177	0.26134	FALSE	-0.49223	1	FALSE	-0.96393	1	FALSE	-0.64159	0.90734
c99370_g2	DOWN	-2.8145	1.83e-07	FALSE	0.21199	1	FALSE	-0.16651	1	FALSE	-2.0435	0.71342	FALSE	2.0616	1	UP	1.8563	5.33e-10
c95160_g7	DOWN	-2.8104	0.0090066	FALSE	-1.4177	0.76789	FALSE	-1.1337	0.41085	FALSE	-0.46384	1	FALSE	-1.3631	1	FALSE	-1.1342	0.53562
c87269_g3	DOWN	-2.8095	0.049406	FALSE	-0.31661	1	FALSE	-0.58417	1	FALSE	-0.55727	1	FALSE	0.25382	1	FALSE	0.33875	1
c103811_g3	DOWN	-2.8093	0.00129	FALSE	0.33388	1	FALSE	0.35395	1	FALSE	-0.40007	1	FALSE	0.55664	1	FALSE	-0.42311	1
c100703_g2	DOWN	-2.8084	1e-08	FALSE	-1.2731	0.31448	DOWN	-1.3616	0.0032003	FALSE	-0.082812	1	FALSE	-1.3257	0.56818	FALSE	-0.837	0.16752
c95340_g1	DOWN	-2.8062	1.52e-12	FALSE	-1.2252	0.25913	DOWN	-1.4483	4.03e-05	FALSE	-0.80794	1	FALSE	-0.40067	1	DOWN	-1.0701	0.00823
c89989_g2	DOWN	-2.8048	9.1e-20	FALSE	-0.47907	1	DOWN	-0.6494	0.034802	FALSE	0.1555	1	FALSE	-1.3415	0.21224	DOWN	#NAME?	1.62e-53
c96290_g3	DOWN	-2.8043	0.0012352	FALSE	-0.07773	1	FALSE	0.37825	1	FALSE	0.77041	1	FALSE	-1.2071	1	DOWN	#NAME?	5.85e-07
c83049_g1	DOWN	-2.8032	0.0028286	FALSE	-0.87078	1	FALSE	-1.1634	0.27247	FALSE	-0.82623	1	FALSE	-1.9528	0.70624	DOWN	-2.6201	0.0094957
c83723_g1	DOWN	-2.8031	0.0036099	FALSE	-1.0346	1	FALSE	-1.3248	0.22395	FALSE	-1.1269	1	FALSE	-1.7193	0.84616	DOWN	-3.5608	0.0010042
c90788_g1	DOWN	-2.7976	3.51e-24	DOWN	-1.8671	0.00355	DOWN	-1.2533	9.32e-07	FALSE	-1.9657	0.27034	DOWN	-2.3962	0.00033026	DOWN	-2.2334	1.24e-15
c89792_g2	DOWN	-2.7973	0.00061128	FALSE	0.88266	1	FALSE	0.38838	1	FALSE	-0.21695	1	FALSE	-1.8128	0.53701	DOWN	-2.061	0.017169
c98122_g1	DOWN	-2.7939	0.024711	FALSE	-2.0508	0.45846	FALSE	-0.85976	0.93668	FALSE	-0.16948	1	FALSE	-1.1274	1	FALSE	-1.3398	0.52897
c92288_g1	DOWN	-2.79	0.00056903	FALSE	-1.5172	0.2362	FALSE	-1.1429	0.10479	FALSE	-0.96853	1	FALSE	-1.365	0.65254	DOWN	-2.1716	0.002706
c101957_g3	DOWN	-2.7896	1.78e-06	FALSE	-1.2978	0.39817	FALSE	-0.72148	0.34011	FALSE	-0.91802	1	FALSE	-1.0082	1	FALSE	-0.8225	0.31137
c106402_g7	DOWN	-2.7889	0.0019378	FALSE	-0.80482	1	FALSE	-0.3142	1	FALSE	-0.80662	1	FALSE	0.54634	1	FALSE	-0.63348	0.98763
c82141_g1	DOWN	-2.7883	0.020885	FALSE	-1.2703	0.9986	FALSE	-1.0433	0.61068	FALSE	-0.28035	1	FALSE	-1.0296	1	DOWN	-2.8273	0.035272
c88296_g1	DOWN	-2.7869	5.41e-09	FALSE	-0.35287	1	FALSE	0.42859	0.38529	FALSE	0.13164	1	FALSE	0.021386	1	FALSE	0.26798	0.94405
c92553_g2	DOWN	-2.7865	0.010381	FALSE	-1.4966	0.71576	FALSE	-0.93387	0.61464	FALSE	-0.51122	1	FALSE	-1.2475	1	FALSE	-1.2282	0.50409
c112790_g5	DOWN	-2.7865	0.010381	FALSE	-0.30889	1	FALSE	-0.10218	1	FALSE	-0.47366	1	FALSE	-1.7557	0.89037	DOWN	#NAME?	5.04e-05
c86838_g3	DOWN	-2.7857	0.0044235	FALSE	-1.0652	1	FALSE	-1.2689	0.24811	FALSE	-0.6294	1	FALSE	-0.80921	1	FALSE	-1.9426	0.060486
c100151_g2	DOWN	-2.7856	0.00072822	DOWN	-4.3082	0.0012523	DOWN	-3.1746	0.00010232	FALSE	-3.6493	0.097408	FALSE	-1.5565	0.81861	FALSE	-1.4428	0.13835
c110366_g1	DOWN	-2.7849	1.32e-07	FALSE	-0.81444	0.95961	FALSE	-0.71212	0.28061	FALSE	-1.27	1	FALSE	-1.6174	0.27285	DOWN	-2.2269	5.5e-05
c75916_g1	DOWN	-2.781	0.00036223	FALSE	0.052858	1	FALSE	0.47251	1	FALSE	-0.12639	1	FALSE	0.23447	1	FALSE	0.099238	1
c65890_g1	DOWN	-2.7801	2.89e-13	FALSE	-1.2827	0.19821	DOWN	-1.2078	0.0005342	FALSE	-0.17315	1	DOWN	-1.9031	0.036861	DOWN	-5.8088	4.32e-25
c97551_g3	DOWN	-2.7757	0.00083679	FALSE	-0.59323	1	FALSE	-0.23851	1	FALSE	-0.37249	1	FALSE	-1.8722	0.50932	DOWN	#NAME?	1.45e-07
c106500_g1	DOWN	-2.7752	0.0045495	FALSE	-0.61016	1	FALSE	-1.338	0.20528	FALSE	-1.0485	1	FALSE	-1.161	1	FALSE	0.12192	1
c96230_g3	DOWN	-2.7734	5.35e-05	FALSE	-1.4484	0.38796	DOWN	-1.4228	0.029588	FALSE	-2.314	0.67085	FALSE	-1.3556	0.87168	FALSE	-1.3781	0.07653
c95859_g1	DOWN	-2.7713	3.72e-06	FALSE	-0.20251	1	FALSE	-0.086498	1	FALSE	-0.18838	1	FALSE	-0.96909	1	DOWN	-5.9222	5.34e-12
c116333_g2	DOWN	-2.7703	0.010758	FALSE	-0.48594	1	FALSE	0.49265	1	FALSE	-0.80223	1	FALSE	-0.027293	1	FALSE	-1.8334	0.16538
c83315_g1	DOWN	-2.77	0.0076865	FALSE	-0.49427	1	FALSE	0.30502	1	FALSE	-0.50024	1	FALSE	-1.5815	0.88944	FALSE	-2.2677	0.10586
c99054_g2	DOWN	-2.7697	2.55e-26	DOWN	-1.6619	0.011111	DOWN	-1.2211	7.38e-07	FALSE	-1.2722	1	FALSE	-1.0712	0.5742	DOWN	-1.6976	5.86e-11
c84712_g1	DOWN	-2.7697	0.0020042	FALSE	-0.24164	1	FALSE	-1.2978	0.20248	FALSE	2.4406	1	UP	2.783	4.92e-05	UP	3.6719	1.83e-11
c104236_g3	DOWN	-2.7676	0.012056	FALSE	-0.6425	1	FALSE	-0.32473	1	FALSE	-0.34183	1	FALSE	-0.75938	1	FALSE	-2.3703	0.0515
c88746_g1	DOWN	-2.7662	2.44e-10	FALSE	-0.571	1	DOWN	-0.93615	0.015666	FALSE	-1.4017	1	FALSE	0.061349	1	UP	1.141	2.64e-08
c148689_g1	DOWN	-2.7658	2.36e-11	FALSE	-0.30276	1	DOWN	-0.90842	0.029603	FALSE	-0.16807	1	FALSE	-0.88542	1	DOWN	-1.0695	0.013908
c78900_g1	DOWN	-2.7642	5.1e-11	FALSE	-0.014568	1	FALSE	-0.044683	1	FALSE	-0.53614	1	FALSE	-0.64085	1	FALSE	-0.017764	1
c81229_g2	DOWN	-2.764	0.0061355	FALSE	-0.53746	1	FALSE	-1.121	0.32593	FALSE	0.41969	1	FALSE	-0.11056	1	FALSE	0.37931	1
c111358_g3	DOWN	-2.7603	0.02879	FALSE	-1.3196	0.98606	FALSE	-1.2772	0.44125	FALSE	0.62471	1	FALSE	-0.18929	1	FALSE	-0.051975	1
c108640_g5	DOWN	-2.76	1.37e-07	FALSE	-1.8881	0.050499	DOWN	-1.5244	0.0016854	FALSE	0.075713	1	FALSE	-0.83399	1	FALSE	-0.58492	0.64446
c101068_g1	DOWN	-2.7587	0.0010322	FALSE	-2.1481	0.14235	DOWN	-2.5415	0.0017805	FALSE	0.74542	1	FALSE	0.73746	1	FALSE	-0.93262	0.49856
c96047_g1	DOWN	-2.7581	1.24e-05	FALSE	-0.41118	1	FALSE	-0.50719	0.92282	FALSE	-0.29578	1	FALSE	-0.56816	1	FALSE	-1.127	0.14276
c76806_g1	DOWN	-2.7574	0.0020761	FALSE	-0.87832	1	FALSE	-0.74969	0.68887	FALSE	-0.66713	1	FALSE	0.18981	1	FALSE	-1.0734	0.45621
c89010_g1	DOWN	-2.7569	0.00011883	FALSE	-0.94114	0.70217	FALSE	-1.0705	0.22114	FALSE	0.26991	1	FALSE	-1.1103	0.89684	FALSE	-0.9497	0.21632
c98400_g1	DOWN	-2.7559	0.00046167	FALSE	-0.38443	1	FALSE	-1.0073	0.30633	FALSE	-0.2706	1	FALSE	-1.1433	1	FALSE	-0.9706	0.42205
c104129_g1	DOWN	-2.7553	0.029039	FALSE	-0.1615	1	FALSE	0.043099	1	FALSE	0.21773	1	FALSE	-0.25865	1	FALSE	-0.27361	1
c98082_g3	DOWN	-2.7543	0.02845	FALSE	-0.12348	1	FALSE	-0.67762	1	FALSE	0.19467	1	FALSE	-0.97904	1	FALSE	-0.75081	1
c104778_g1	DOWN	-2.7542	1.47e-05	FALSE	-0.39681	1	FALSE	-0.64672	0.63921	FALSE	0.2462	1	FALSE	-0.10978	1	UP	1.0706	0.015927
c103818_g3	DOWN	-2.7532	0.033227	FALSE	-0.20186	1	FALSE	-0.38212	1	FALSE	0.30902	1	FALSE	-1.4762	1	FALSE	0.12269	1
c93382_g1	DOWN	-2.7532	0.0008798	FALSE	-0.31108	1	FALSE	-1.0867	0.31196	FALSE	1.0045	1	FALSE	-0.3238	1	FALSE	0.48652	1
c94923_g4	DOWN	-2.7516	0.0022933	FALSE	-0.36929	1	FALSE	-1.7111	0.055951	FALSE	-0.84623	1	FALSE	-1.9209	0.52235	DOWN	-4.2679	0.00013262
c108010_g4	DOWN	-2.7511	3.4e-05	FALSE	-1.1791	0.62371	FALSE	-0.37937	1	FALSE	-0.82277	1	FALSE	-0.4582	1	DOWN	-1.6854	0.015116
c57057_g1	DOWN	-2.7496	3.5e-05	FALSE	-0.74496	1	FALSE	-0.69786	0.50604	FALSE	-0.32263	1	FALSE	-0.83796	1	DOWN	-1.8358	0.006971
c14564_g1	DOWN	-2.7484	7.28e-06	FALSE	-0.50487	1	DOWN	-1.2689	0.03004	FALSE	0.43736	1	FALSE	-1.1915	1	FALSE	-0.39681	1
c81241_g4	DOWN	-2.7468	0.0052323	FALSE	0.081031	1	FALSE	-0.59924	1	FALSE	-0.17509	1	FALSE	-1.108	1	FALSE	-0.83763	0.8551
c115821_g1	DOWN	-2.7442	0.034476	FALSE	-0.89864	1	FALSE	-0.07704	1	FALSE	-0.64089	1	FALSE	-0.14509	1	FALSE	-0.58079	1
c87966_g1	DOWN	-2.7437	0.0020641	FALSE	-1.1641	0.85966	FALSE	-1.6195	0.066772	FALSE	0.24219	1	FALSE	0.44608	1	FALSE	1.1062	0.086032
c87311_g1	DOWN	-2.7433	0.0026222	FALSE	-0.19	1	FALSE	-1.0824	0.38723	FALSE	0.576	1	FALSE	-0.26861	1	FALSE	-0.27	1
c107026_g5	DOWN	-2.7427	0.0048364	FALSE	-1.4082	0.69274	DOWN	-2.021	0.031621	FALSE	-1.5027	1	FALSE	-0.96915	1	FALSE	-0.59327	1
c11555_g1	DOWN	-2.7381	0.0010537	FALSE	1.2396	1	FALSE	-0.73573	0.66169	FALSE	-1.3213	1	FALSE	-0.87629	1	FALSE	-1.0559	0.40456
c55107_g1	DOWN	-2.7376	5.72e-22	FALSE	-0.55539	1	DOWN	-0.84133	0.0004516	FALSE	-0.011543	1	DOWN	-2.0158	0.0030439	DOWN	#NAME?	4.11e-63
c83761_g1	DOWN	-2.7365	0.00099161	FALSE	0.58107	1	FALSE	0.023758	1	FALSE	-0.97429	1	FALSE	-0.52331	1	FALSE	-0.60499	1
c85548_g1	DOWN	-2.7355	0.012916	FALSE	-0.69692	1	FALSE	-0.32855	1	FALSE	0.53198	1	FALSE	-0.20525	1	FALSE	-0.70008	0.99926
c50722_g1	DOWN	-2.7355	0.030123	FALSE	-0.67902	1	FALSE	-0.81046	0.89595	FALSE	-0.23136	1	FALSE	-1.4779	1	FALSE	-0.13209	1
c65248_g1	DOWN	-2.7349	6.43e-06	FALSE	-0.05367	1	FALSE	-0.096351	1	FALSE	0.31995	1	FALSE	-1.0439	1	DOWN	-1.5972	0.011138
c96585_g1	DOWN	-2.7342	5.59e-17	FALSE	-0.72001	0.8856	DOWN	-0.80007	0.015184	FALSE	0.48957	1	DOWN	-2.0849	0.0074685	DOWN	-2.2094	3.22e-11
c90971_g1	DOWN	-2.7333	4.28e-05	DOWN	-3.784	0.00041706	DOWN	#NAME?	3.16e-12	FALSE	-1.77	1	FALSE	-2.4158	0.059683	DOWN	-3.5655	2.34e-06
c115654_g1	DOWN	-2.7326	2.65e-29	DOWN	-3.4224	1.04e-09	DOWN	-3.0807	3.65e-34	FALSE	-1.9143	0.26783	DOWN	-1.7813	0.016889	DOWN	-3.0149	1.49e-30
c82987_g1	DOWN	-2.7319	9.71e-05	FALSE	-0.49189	1	FALSE	-0.47092	1	FALSE	-0.42636	1	FALSE	-1.2763	0.9509	FALSE	-1.3472	0.084336
c96241_g3	DOWN	-2.7297	0.002609	FALSE	-0.87427	1	FALSE	-1.3478	0.15996	FALSE	0.068827	1	FALSE	-0.39108	1	FALSE	-0.80431	0.82304
c94974_g2	DOWN	-2.7291	0.0054784	FALSE	-1.8956	0.35372	FALSE	-1.0428	0.4529	FALSE	-1.2457	1	FALSE	-1.1349	1	FALSE	-0.85682	0.71045
c87994_g1	DOWN	-2.729	0.035448	FALSE	-0.27296	1	FALSE	-0.32263	1	FALSE	-0.81852	1	FALSE	-1.4492	1	FALSE	-2.7681	0.057048
c93405_g2	DOWN	-2.7288	0.0028603	FALSE	-1.0663	0.98524	FALSE	-0.80626	0.64181	FALSE	0.088988	1	FALSE	-2.2701	0.31755	DOWN	-2.9133	0.0033944
c88813_g1	DOWN	-2.7253	1.99e-07	FALSE	-0.12427	1	FALSE	-0.34321	1	FALSE	-0.99023	1	FALSE	-1.0957	1	DOWN	-2.669	1.6e-06
c99012_g4	DOWN	-2.7247	3.7e-06	FALSE	-1.2391	0.45837	FALSE	-0.79837	0.27249	FALSE	-0.84792	1	FALSE	-0.77378	1	DOWN	-1.3582	0.028995
c71638_g1	DOWN	-2.724	1.81e-05	FALSE	-0.48392	1	FALSE	-0.35991	1	FALSE	-0.39982	1	FALSE	0.32265	1	FALSE	0.32408	1
c94901_g1	DOWN	-2.723	0.0031647	FALSE	-0.12921	1	FALSE	-0.1537	1	FALSE	0.030366	1	FALSE	-0.78574	1	FALSE	-1.1696	0.36736
c110518_g2	DOWN	-2.7175	0.00014534	DOWN	-3.4176	0.0023183	DOWN	-2.0841	0.0019396	FALSE	1.0342	1	FALSE	-1.3858	0.89434	FALSE	-1.2109	0.16838
c77588_g1	DOWN	-2.7145	0.047785	FALSE	-2.0561	0.2878	DOWN	-2.7493	0.046689	FALSE	-0.57094	1	FALSE	-4.145	0.057671	DOWN	-2.8763	0.040824
c48054_g1	DOWN	-2.7129	0.01727	FALSE	0.79223	1	FALSE	0.26491	1	FALSE	0.26036	1	FALSE	-0.33021	1	FALSE	0.31999	1
c101841_g4	DOWN	-2.7126	1.15e-05	FALSE	-0.2613	1	FALSE	-1.008	0.13991	FALSE	-0.21553	1	FALSE	-0.70541	1	FALSE	-0.73125	0.50815
c92590_g1	DOWN	-2.7119	1.41e-06	FALSE	-1.8128	0.085095	DOWN	-1.4737	0.0049311	FALSE	-1.8249	1	FALSE	-1.8755	0.16472	DOWN	-3.7114	1.33e-08
c111034_g1	DOWN	-2.7102	2.6e-05	FALSE	-1.2022	0.71086	FALSE	-0.46575	0.90808	FALSE	-0.84075	1	DOWN	-2.8114	0.01521	DOWN	#NAME?	2.23e-11
c110739_g3	DOWN	-2.7101	0.014893	FALSE	-1.7826	0.52915	FALSE	-1.9729	0.063638	FALSE	-1.7552	1	FALSE	-1.8175	0.87202	DOWN	-2.9516	0.015209
c100882_g4	DOWN	-2.71	5.2e-49	DOWN	-2.389	5.61e-06	DOWN	-1.9218	6.36e-25	FALSE	-1.8397	0.29376	DOWN	-1.8659	0.0045632	DOWN	-1.1458	2.68e-09
c99638_g3	DOWN	-2.7093	0.0024211	FALSE	0.74035	1	FALSE	-0.50717	1	FALSE	1.239	1	FALSE	-0.2342	1	FALSE	0.4874	1
c100747_g1	DOWN	-2.708	4.91e-12	FALSE	-0.8226	0.74907	DOWN	-1.4334	1.09e-05	FALSE	0.065272	1	FALSE	-1.5388	0.1506	DOWN	-1.1372	0.0044154
c104787_g1	DOWN	-2.7079	4.16e-07	FALSE	0.26096	1	FALSE	-0.31887	1	FALSE	0.0039779	1	FALSE	-0.62858	1	DOWN	-1.7549	0.00042384
c89689_g1	DOWN	-2.7076	1.18e-05	FALSE	-0.082503	1	FALSE	-1.1379	0.055148	FALSE	-0.53097	1	FALSE	-0.7087	1	FALSE	0.2498	1
c84699_g4	DOWN	-2.7043	0.017563	FALSE	-1.7539	0.56313	FALSE	-0.40804	1	FALSE	-0.67057	1	FALSE	-2.1123	0.66034	DOWN	-4.168	0.0018631
c108899_g2	DOWN	-2.7037	0.0075735	FALSE	-0.74415	1	FALSE	-0.49914	1	FALSE	0.91874	1	FALSE	-1.1024	1	FALSE	0.26605	1
c107664_g2	DOWN	-2.7036	1.67e-06	FALSE	0.68261	0.85898	FALSE	-0.15243	1	FALSE	-0.87009	1	FALSE	-1.3184	0.32154	DOWN	-1.16	0.031047
c89803_g2	DOWN	-2.7029	0.0010822	FALSE	-0.65869	1	FALSE	-0.90311	0.50109	FALSE	-0.25665	1	FALSE	-0.63148	1	FALSE	-0.49158	0.99201
c92540_g1	DOWN	-2.6997	2.46e-18	DOWN	-1.6438	0.0084021	DOWN	-1.5824	6.13e-09	FALSE	-1.8488	0.33377	FALSE	-0.84426	1	DOWN	-1.1353	5.65e-05
c96609_g4	DOWN	-2.6992	0.00074351	FALSE	-1.3079	0.63898	FALSE	-0.77485	0.59062	FALSE	-0.017547	1	FALSE	-1.1721	1	FALSE	-1.0783	0.31516
c109042_g1	DOWN	-2.6989	9.02e-11	DOWN	-2.389	0.0014118	DOWN	-2.4874	5.11e-10	FALSE	-1.5178	1	FALSE	-1.4817	0.64451	DOWN	-2.5466	5.7e-09
c97156_g2	DOWN	-2.6982	1.14e-10	FALSE	-0.75127	0.95007	FALSE	-0.71267	0.15483	FALSE	-0.84124	1	FALSE	-0.37766	1	DOWN	-1.2423	0.0062419
c90254_g6	DOWN	-2.6967	3.83e-17	FALSE	-0.78242	1	FALSE	-0.23307	1	FALSE	-0.68256	1	FALSE	-0.65563	1	DOWN	-0.83882	0.0031375
c52521_g1	DOWN	-2.695	0.0051219	FALSE	-0.62476	1	DOWN	-2.4232	0.012748	FALSE	-1.5793	1	FALSE	-1.3202	0.65923	DOWN	-1.8644	0.045679
c100570_g2	DOWN	-2.6936	0.015764	FALSE	-0.5731	1	FALSE	-0.27206	1	FALSE	-3.7602	0.39129	FALSE	-0.056135	1	FALSE	0.64185	0.97965
c57223_g1	DOWN	-2.6936	8.74e-06	FALSE	-1.2989	0.43268	FALSE	-0.30705	1	FALSE	-1.1366	1	FALSE	-2.0469	0.13145	DOWN	#NAME?	9.65e-13
c94737_g1	DOWN	-2.6934	0.040381	FALSE	-0.15179	1	FALSE	0.16632	1	FALSE	-0.89811	1	FALSE	0.54767	1	FALSE	-1.0249	0.84443
c102898_g3	DOWN	-2.6927	0.0077693	FALSE	-1.0423	1	FALSE	-1.0708	0.46535	FALSE	-1.9522	1	FALSE	-0.56016	1	DOWN	-2.2815	0.033419
c100633_g3	DOWN	-2.6918	4.76e-06	FALSE	-0.15009	1	FALSE	-0.54468	0.70296	FALSE	-0.049344	1	FALSE	-0.44369	1	FALSE	-0.65178	0.59719
c86574_g2	DOWN	-2.6911	0.00074786	FALSE	0.21816	1	FALSE	-0.28829	1	FALSE	-0.85343	1	FALSE	-1.2151	1	DOWN	#NAME?	5.72e-08
c85700_g1	DOWN	-2.6888	0.015586	FALSE	0.16855	1	FALSE	0.65479	1	FALSE	-0.75217	1	FALSE	0.40349	1	FALSE	-1.4656	0.31254
c93908_g1	DOWN	-2.6885	0.00075316	FALSE	-1.9476	0.19257	DOWN	-1.6587	0.033049	FALSE	0.012035	1	FALSE	-1.3985	0.9525	FALSE	-0.71293	0.76801
c38607_g1	DOWN	-2.6877	5.22e-15	FALSE	-0.81181	0.74046	DOWN	-1.7855	1.14e-08	FALSE	-1.2912	1	FALSE	-1.108	0.75469	DOWN	-5.6653	6.78e-29
c34283_g1	DOWN	-2.6866	0.04833	FALSE	-0.16711	1	FALSE	-1.7866	0.18953	FALSE	0.13036	1	FALSE	-1.3954	1	FALSE	-1.9985	0.21811
c89129_g1	DOWN	-2.6865	0.014582	FALSE	-0.0019834	1	FALSE	-0.83961	0.67853	FALSE	1.87	1	FALSE	0.48037	1	UP	1.2758	0.014173
c96609_g2	DOWN	-2.6865	0.00031752	FALSE	-1.3441	0.55973	FALSE	-0.97614	0.30539	FALSE	0.22051	1	FALSE	-0.75184	1	FALSE	-1.0278	0.33885
c95304_g1	DOWN	-2.686	1.69e-10	FALSE	0.1079	1	FALSE	-0.71663	0.055099	FALSE	-0.61235	1	FALSE	-0.81673	1	DOWN	-1.0713	0.0037005
c99682_g3	DOWN	-2.6854	0.010447	FALSE	-1.4928	0.69056	FALSE	-1.1448	0.39875	FALSE	0.063978	1	FALSE	-1.2717	1	FALSE	-1.3873	0.33477
c93672_g1	DOWN	-2.6842	5.83e-31	FALSE	-0.97362	0.34749	DOWN	-0.67332	0.0066087	FALSE	-0.93027	1	FALSE	-1.4516	0.11451	DOWN	-3.8694	6.27e-46
c96023_g2	DOWN	-2.6836	0.0016527	FALSE	-0.074343	1	FALSE	-0.4889	1	FALSE	0.28806	1	FALSE	-0.36468	1	FALSE	-0.17476	1
c89670_g1	DOWN	-2.6817	1.76e-39	FALSE	-0.1443	1	DOWN	-0.51386	0.041499	FALSE	0.20529	1	FALSE	-1.3999	0.13018	DOWN	-6.238	3.3e-100
c97189_g2	DOWN	-2.6814	2.22e-10	DOWN	-2.3606	0.0017564	DOWN	-2.3118	7.51e-09	FALSE	-0.27726	1	FALSE	-1.8241	0.070518	DOWN	-3.1368	1.25e-11
c106359_g2	DOWN	-2.6813	0.017271	FALSE	0.32975	1	FALSE	0.052617	1	FALSE	-1.2403	1	FALSE	-2.2498	0.52858	DOWN	#NAME?	0.00010331
c109746_g4	DOWN	-2.6798	0.00045646	FALSE	0.095297	1	FALSE	0.34842	1	FALSE	0.77036	1	FALSE	0.54395	1	FALSE	0.73988	0.2312
c94200_g7	DOWN	-2.6797	0.00033222	FALSE	0.92924	1	FALSE	-0.35332	1	FALSE	-0.93615	1	FALSE	-1.5778	0.70988	FALSE	-1.5636	0.074713
c90748_g2	DOWN	-2.6793	1.52e-12	FALSE	-1.195	0.25725	DOWN	-0.78157	0.04528	FALSE	0.048592	1	FALSE	0.059936	1	FALSE	0.27337	1
c97236_g1	DOWN	-2.6763	2.28e-05	FALSE	-0.22622	1	FALSE	-0.61169	0.65247	FALSE	-0.29791	1	FALSE	-0.65141	1	FALSE	-0.65779	0.64626
c107140_g2	DOWN	-2.676	0.00081512	FALSE	-1.0225	0.93878	FALSE	-0.90068	0.43953	FALSE	-1.9486	1	FALSE	-1.1235	1	DOWN	-1.7721	0.033338
c111365_g1	DOWN	-2.6755	4.86e-07	FALSE	-0.91449	0.80836	FALSE	-0.91107	0.12367	FALSE	-0.44963	1	FALSE	-0.83175	1	FALSE	-1.0458	0.096469
c86114_g1	DOWN	-2.6755	1.19e-12	FALSE	-0.87009	0.67951	DOWN	-0.81567	0.032015	FALSE	-1.1889	1	FALSE	-0.25337	1	DOWN	-0.97209	0.01586
c86139_g1	DOWN	-2.6746	0.0030374	FALSE	-0.22658	1	FALSE	-0.45876	1	FALSE	0.27295	1	FALSE	-0.99953	1	FALSE	-0.082979	1
c101689_g1	DOWN	-2.6726	8.78e-11	FALSE	-0.92827	0.63395	DOWN	-0.87309	0.04814	FALSE	-0.37562	1	FALSE	-1.6825	0.12386	DOWN	-3.2574	2.42e-13
c93333_g6	DOWN	-2.6719	5.29e-09	FALSE	0.22717	1	FALSE	-0.21658	1	FALSE	-0.27542	1	FALSE	0.38047	1	FALSE	-0.39719	0.89766
c91865_g2	DOWN	-2.6716	5.12e-10	DOWN	-2.436	0.0014494	DOWN	-3.1701	4.28e-13	FALSE	-0.81984	1	DOWN	-2.2262	0.013175	DOWN	-2.591	6.62e-09
c100352_g3	DOWN	-2.6708	9.92e-10	FALSE	-0.85444	0.61643	DOWN	-1.49	0.00015378	FALSE	-0.90757	1	FALSE	-1.221	0.47252	DOWN	-1.8504	3.45e-06
c95108_g1	DOWN	-2.6708	3.53e-08	FALSE	0.11304	1	FALSE	-0.67908	0.25579	FALSE	-1.7886	1	DOWN	-2.5951	0.0044596	DOWN	-4.0928	4.37e-12
c96459_g4	DOWN	-2.6706	0.020539	FALSE	-0.87271	1	FALSE	-0.22776	1	FALSE	-1.8543	1	FALSE	-0.83777	1	FALSE	-1.2463	0.50987
c112261_g1	DOWN	-2.6692	0.046708	FALSE	-0.93007	1	FALSE	-0.58158	1	FALSE	-0.7027	1	FALSE	-0.88289	1	FALSE	-1.2111	0.71269
c105763_g3	DOWN	-2.6692	0.046708	FALSE	-0.28937	1	FALSE	-0.17938	1	FALSE	0.048898	1	FALSE	-0.95055	1	FALSE	-0.71202	1
c33087_g1	DOWN	-2.668	0.017369	FALSE	0.33534	1	FALSE	0.6356	0.85924	FALSE	-2.0221	1	FALSE	-0.87537	1	DOWN	#NAME?	0.00010516
c97316_g1	DOWN	-2.6678	9.1e-11	FALSE	0.19592	1	FALSE	-0.19115	1	FALSE	-0.081058	1	FALSE	0.29332	1	FALSE	-0.040441	1
c83720_g1	DOWN	-2.6677	0.00011975	FALSE	1.0045	1	FALSE	-0.24521	1	FALSE	-0.32403	1	FALSE	-0.46099	1	FALSE	0.32595	0.91534
c115781_g1	DOWN	-2.6676	7.05e-12	FALSE	-1.4254	0.11472	DOWN	-1.3066	0.00021023	FALSE	-1.0673	1	FALSE	0.73046	1	UP	1.255	5.75e-06
c86416_g1	DOWN	-2.667	4.58e-05	FALSE	-1.2725	0.37044	DOWN	-2.2874	0.00026563	FALSE	-0.29508	1	DOWN	-1.7422	0.040509	FALSE	-0.85365	0.23726
c116845_g4	DOWN	-2.6664	8.61e-05	FALSE	0.21901	1	FALSE	0.053011	1	FALSE	-0.52532	1	FALSE	-0.013144	1	DOWN	-1.8268	0.0096931
c101737_g3	DOWN	-2.6649	0.049059	FALSE	-0.6578	1	FALSE	0.33276	1	FALSE	-0.86132	1	FALSE	0.25025	1	FALSE	-0.77587	1
c80274_g1	DOWN	-2.6648	4.22e-08	FALSE	-0.79708	0.94105	DOWN	-1.1468	0.014482	FALSE	-0.71142	1	FALSE	-1.5864	0.26147	DOWN	-1.8115	0.00022351
c106434_g1	DOWN	-2.6639	5.03e-10	FALSE	-0.73264	0.84644	DOWN	-1.0546	0.0031312	FALSE	-1.3968	1	DOWN	-2.0977	0.0042648	DOWN	-1.7911	5.32e-06
c100983_g3	DOWN	-2.6637	1.5e-16	FALSE	0.35491	1	DOWN	-1.0926	0.00028333	FALSE	-0.31744	1	FALSE	-1.1845	0.5304	DOWN	-1.7663	5.09e-08
c91069_g1	DOWN	-2.6637	1.63e-12	FALSE	-1.0783	0.39165	FALSE	-0.56932	0.22887	FALSE	-1.2979	1	FALSE	-0.83209	1	DOWN	-1.7709	2.15e-06
c81244_g2	DOWN	-2.6634	0.00036004	FALSE	0.078191	1	FALSE	-0.34856	1	FALSE	-0.72091	1	FALSE	0.25344	1	FALSE	-0.67074	0.77247
c66127_g1	DOWN	-2.6605	0.00089864	FALSE	0.0088573	1	FALSE	-0.10245	1	FALSE	-0.56939	1	FALSE	-0.17433	1	FALSE	-0.12307	1
c90547_g3	DOWN	-2.6605	0.00012451	FALSE	0.64715	1	FALSE	0.1727	1	FALSE	0.37114	1	FALSE	-0.56888	1	FALSE	-0.16009	1
c93627_g2	DOWN	-2.6598	0.0044664	FALSE	0.37402	1	FALSE	-0.19546	1	FALSE	1.6354	1	FALSE	-0.57453	1	FALSE	0.81231	0.42129
c76389_g1	DOWN	-2.6594	1.85e-11	FALSE	-1.0448	1	FALSE	-0.34314	0.67152	FALSE	-0.070085	1	FALSE	-0.30087	1	FALSE	-0.43264	0.58314
c102482_g1	DOWN	-2.6581	1.16e-05	FALSE	-1.7837	0.11992	DOWN	-2.3987	2.29e-05	FALSE	-0.92479	1	FALSE	-1.5159	0.51646	FALSE	-0.36503	1
c97880_g1	DOWN	-2.6576	0.00021792	FALSE	-0.53058	1	FALSE	-0.17334	1	FALSE	-0.14507	1	FALSE	-0.035728	1	FALSE	-0.6491	0.72986
c99603_g1	DOWN	-2.6573	0.0023561	FALSE	1.2852	1	FALSE	0.1187	1	FALSE	-0.76566	1	FALSE	-0.90304	1	FALSE	-0.88583	0.67267
c75391_g1	DOWN	-2.6571	1.29e-31	DOWN	-1.5008	0.024564	DOWN	-2.595	1.44e-29	FALSE	-1.2223	1	DOWN	-1.6321	0.03759	DOWN	-2.1994	6.38e-21
c87770_g3	DOWN	-2.6544	0.031397	FALSE	-0.29977	1	FALSE	-0.18907	1	FALSE	0.7218	1	FALSE	-1.086	1	FALSE	-0.077004	1
c102061_g5	DOWN	-2.6543	0.010749	FALSE	-2.0647	0.31246	FALSE	-1.7539	0.083953	FALSE	0.077956	1	FALSE	-1.8417	0.76175	FALSE	-0.1632	1
c101874_g1	DOWN	-2.6541	4.81e-10	FALSE	-0.066147	1	FALSE	-0.28623	1	FALSE	0.56454	1	FALSE	-0.066772	1	FALSE	0.047453	1
c79158_g1	DOWN	-2.654	5.94e-14	FALSE	-1.4453	0.085878	DOWN	-1.072	0.0016347	FALSE	0.44283	1	FALSE	-0.063086	1	UP	0.71381	0.031712
c68290_g1	DOWN	-2.654	0.010541	FALSE	-1.398	0.77426	FALSE	-1.6962	0.11259	FALSE	-0.91235	1	FALSE	-0.32443	1	FALSE	-0.89255	0.73387
c66472_g1	DOWN	-2.6514	0.018647	FALSE	-0.8759	1	FALSE	-0.33382	1	FALSE	0.094218	1	FALSE	-1.9411	0.38753	FALSE	-2.2159	0.052775
c96921_g4	DOWN	-2.6514	2.24e-06	FALSE	-0.018104	1	FALSE	-0.2533	1	FALSE	0.83033	1	FALSE	-0.010026	1	FALSE	-0.040897	1
c109441_g2	DOWN	-2.6514	7.86e-06	FALSE	-0.83406	1	DOWN	-1.4722	0.0068077	FALSE	-1.615	1	FALSE	-0.83706	1	FALSE	-0.20554	1
c103173_g1	DOWN	-2.6492	2.31e-07	DOWN	-2.1133	0.00023665	DOWN	-2.7556	9.1e-08	FALSE	-0.29749	1	FALSE	-1.5023	0.62012	FALSE	0.038352	1
c93587_g1	DOWN	-2.6471	2.73e-07	FALSE	-0.71506	1	FALSE	-0.3987	0.89176	FALSE	0.99347	1	FALSE	-0.47639	1	FALSE	0.61111	0.32531
c94879_g5	DOWN	-2.6466	0.018513	FALSE	1.3466	0.70668	FALSE	0.080428	1	FALSE	0.62114	1	FALSE	0.076693	1	FALSE	-0.38743	1
c105567_g1	DOWN	-2.6446	2.46e-07	FALSE	-0.19543	1	DOWN	-1.5616	0.00082677	FALSE	-1.2465	1	FALSE	-1.3416	0.25969	DOWN	-1.1871	0.010528
c87330_g1	DOWN	-2.6438	0.0047402	FALSE	-0.26105	1	FALSE	-0.95036	0.43346	FALSE	-1.0146	1	FALSE	-2.1507	0.13914	DOWN	-2.5404	0.0095228
c113045_g1	DOWN	-2.6436	1.53e-16	FALSE	-1.2556	0.16473	DOWN	-1.1082	0.00023116	FALSE	-1.5409	1	DOWN	-1.7264	0.049903	DOWN	-1.3177	4.52e-05
c97787_g3	DOWN	-2.6431	1.14e-17	FALSE	-0.31363	1	DOWN	-0.61945	0.019639	FALSE	0.058825	1	FALSE	-0.14536	1	DOWN	-1.0327	4.85e-05
c43185_g1	DOWN	-2.6424	0.0024576	FALSE	-0.83458	1	FALSE	-0.39817	1	FALSE	-1.1565	1	FALSE	-0.34443	1	DOWN	-2.0644	0.035272
c157770_g1	DOWN	-2.6423	0.046851	FALSE	-0.93188	1	FALSE	-1.873	0.19158	FALSE	-0.96305	1	FALSE	-0.80299	1	FALSE	-1.8243	0.28148
c102466_g2	DOWN	-2.6423	2.36e-08	FALSE	-0.86646	0.82957	FALSE	-0.5686	0.47993	FALSE	-1.4761	1	FALSE	-1.6432	0.22775	DOWN	#NAME?	9.39e-20
c84564_g1	DOWN	-2.6421	0.0023629	FALSE	-0.20017	1	FALSE	-0.13148	1	FALSE	-0.03802	1	FALSE	-0.1589	1	FALSE	-1.4945	0.1481
c110863_g5	DOWN	-2.6406	6.06e-05	FALSE	-0.13906	1	FALSE	-1.0429	0.1471	FALSE	-0.52511	1	FALSE	-1.2865	0.89018	FALSE	-0.85348	0.39506
c104966_g2	DOWN	-2.6397	9.55e-10	FALSE	-0.14749	1	FALSE	-0.35458	0.71213	FALSE	-0.54317	1	FALSE	0.063666	1	UP	0.79659	4.51e-05
c91479_g1	DOWN	-2.638	0.0055021	FALSE	0.28632	1	FALSE	-0.87827	0.67452	FALSE	0.88365	1	FALSE	-1.7224	0.80769	FALSE	0.95045	0.21855
c83639_g1	DOWN	-2.6378	7.67e-16	FALSE	-0.31902	1	DOWN	-0.62604	0.028639	FALSE	0.040673	1	DOWN	-2.0051	0.0034024	DOWN	-5.1828	3.79e-36
c103756_g3	DOWN	-2.6375	2.03e-08	FALSE	-0.40253	1	FALSE	-0.73506	0.19207	FALSE	0.069052	1	FALSE	-0.95605	1	FALSE	-0.71275	0.35172
c90263_g1	DOWN	-2.6374	0.0027267	FALSE	-0.53452	1	FALSE	-0.0065497	1	FALSE	-2.5338	0.90074	FALSE	-0.66842	1	DOWN	-2.5164	0.0088648
c101414_g1	DOWN	-2.6369	6.12e-30	FALSE	-0.34958	1	DOWN	-0.69123	0.0012985	FALSE	0.62793	1	FALSE	-0.87632	1	DOWN	-0.81502	4.07e-05
c87003_g1	DOWN	-2.6348	0.010779	FALSE	-0.98977	1	FALSE	-0.57535	1	FALSE	-0.16016	1	FALSE	0.2397	1	FALSE	0.067147	1
c92566_g1	DOWN	-2.6346	1.48e-08	FALSE	-0.7573	0.93376	DOWN	-0.89277	0.041963	FALSE	-0.34167	1	FALSE	-0.72659	1	FALSE	-0.54247	0.45945
c98604_g1	DOWN	-2.6329	2.93e-13	FALSE	-1.1544	0.20417	DOWN	-1.6922	3.86e-07	FALSE	-1.1788	1	DOWN	-2.3726	0.00042419	DOWN	-2.2249	1.69e-10
c101343_g1	DOWN	-2.6318	7.34e-08	FALSE	-0.67162	1	FALSE	-0.93665	0.064461	FALSE	-1.0594	1	FALSE	-1.1631	0.88188	DOWN	-6.2164	4.45e-16
c93545_g1	DOWN	-2.6288	0.0014303	FALSE	-1.3013	0.68385	DOWN	-2.8011	0.00046041	FALSE	-0.038563	1	FALSE	-1.324	1	FALSE	-1.4264	0.14894
c105392_g2	DOWN	-2.6283	0.0027432	FALSE	0.3288	1	FALSE	-0.25329	1	FALSE	0.095271	1	FALSE	-0.16037	1	FALSE	-0.38961	1
c105223_g4	DOWN	-2.6283	1.54e-09	FALSE	-0.96001	0.62996	FALSE	-0.7842	0.097481	FALSE	0.12268	1	FALSE	-1.0779	0.88455	FALSE	-0.54456	0.49435
c97503_g3	DOWN	-2.6279	5.59e-09	FALSE	-0.95729	0.64715	FALSE	-0.8301	0.091777	FALSE	-0.78139	1	FALSE	-0.13036	1	FALSE	-0.2858	1
c104215_g3	DOWN	-2.6271	3.99e-06	FALSE	-0.21677	1	FALSE	-0.43532	0.8913	FALSE	0.36782	1	FALSE	-0.2182	1	FALSE	-0.24309	1
c100379_g1	DOWN	-2.6266	6.21e-07	FALSE	0.42505	1	FALSE	0.14874	1	FALSE	0.41422	1	FALSE	0.095411	1	FALSE	-0.40198	0.85952
c90833_g7	DOWN	-2.6255	0.00029332	FALSE	-1.63	0.30083	FALSE	-0.58892	0.83589	FALSE	0.57067	1	FALSE	0.96474	1	UP	1.1313	0.026629
c98031_g5	DOWN	-2.6246	1.28e-05	FALSE	0.63762	1	FALSE	0.088964	1	FALSE	-0.31148	1	FALSE	-1.094	1	FALSE	-1.2433	0.068542
c86495_g1	DOWN	-2.6244	1.13e-07	DOWN	-1.8988	0.0021734	DOWN	-3.0028	3.24e-09	FALSE	-0.53871	1	DOWN	-2.5891	0.00065766	FALSE	-0.8948	0.05366
c93916_g2	DOWN	-2.6239	7.23e-05	FALSE	0.085832	1	FALSE	-0.84151	0.33728	FALSE	-0.44117	1	FALSE	-1.2484	0.99264	FALSE	-1.1391	0.15183
c71449_g1	DOWN	-2.6234	0.0014541	FALSE	-0.92255	1	FALSE	-0.29625	1	FALSE	0.96918	1	FALSE	0.75019	1	UP	1.3432	0.00695
c112029_g1	DOWN	-2.6231	5.95e-14	DOWN	-2.4751	0.00021917	DOWN	-1.8971	8.22e-09	FALSE	-0.76478	1	FALSE	-0.5119	1	DOWN	-1.2852	0.00023377
c76151_g2	DOWN	-2.6212	1.96e-12	FALSE	-0.39662	1	FALSE	-0.68022	0.139	FALSE	0.33973	1	FALSE	0.08184	1	FALSE	0.57903	0.17453
c78521_g1	DOWN	-2.6197	3.36e-22	FALSE	-0.0015116	1	FALSE	-0.24228	0.76571	FALSE	0.51958	1	FALSE	-0.21268	1	UP	1.167	4.05e-07
c94246_g1	DOWN	-2.6193	0.0028708	FALSE	-1.5539	0.49648	FALSE	-1.0658	0.35548	FALSE	-0.6134	1	FALSE	-2.9622	0.067034	DOWN	-2.0001	0.038705
c88590_g1	DOWN	-2.6187	2.27e-24	DOWN	-1.6035	0.0079229	DOWN	-1.5782	2.66e-12	FALSE	-0.72859	1	FALSE	-1.015	0.82586	DOWN	-1.8185	1.09e-14
c51961_g1	DOWN	-2.6186	0.024235	FALSE	-2.5669	0.20904	FALSE	-1.8282	0.13726	FALSE	-1.8207	1	FALSE	-1.8947	0.88423	FALSE	-1.1695	0.63625
c78674_g1	DOWN	-2.6176	0.0055626	FALSE	-0.4353	1	FALSE	-1.1679	0.29556	FALSE	-1.0066	1	FALSE	-1.7035	0.80948	FALSE	-0.038809	1
c94732_g2	DOWN	-2.6174	1.07e-05	FALSE	-1.0043	0.77889	FALSE	-0.70163	0.40003	FALSE	-0.21495	1	FALSE	-0.89435	1	FALSE	-1.1909	0.085029
c91630_g4	DOWN	-2.6158	0.028333	FALSE	0.25146	1	FALSE	-0.11298	1	FALSE	1.2492	1	FALSE	1.4134	0.61772	UP	2.908	3.39e-14
c90893_g1	DOWN	-2.6151	4.53e-07	FALSE	-1.3898	0.25506	DOWN	-1.7367	0.00029351	FALSE	-0.27071	1	FALSE	-0.87836	1	DOWN	-1.1497	0.048398
c98123_g1	DOWN	-2.6143	0.00078422	DOWN	-5.992	5.42e-05	DOWN	-2.6678	0.00043889	FALSE	-2.1845	1	FALSE	-2.1222	0.23599	DOWN	-3.7513	3.77e-05
c88744_g1	DOWN	-2.6131	3.2e-08	DOWN	-3.2973	6.46e-07	DOWN	-3.9181	5.68e-13	FALSE	-0.29713	1	DOWN	-2.4494	0.0011068	DOWN	-0.95362	0.032216
c85258_g1	DOWN	-2.6123	1.71e-13	FALSE	-0.11368	1	DOWN	-1.3071	8.99e-05	FALSE	-0.96939	1	FALSE	3.0442	0.5497	UP	0.85799	4.77e-05
c97235_g1	DOWN	-2.6111	6.64e-09	FALSE	-1.4289	0.17011	DOWN	-1.1877	0.0057492	FALSE	-0.16996	1	FALSE	-1.065	0.92638	DOWN	-1.4513	0.0018354
c90031_g4	DOWN	-2.6104	0.021711	FALSE	-1.7679	0.50576	FALSE	-0.79685	1	FALSE	-0.53897	1	FALSE	-1.6872	0.95705	FALSE	-1.6561	0.28134
c89792_g1	DOWN	-2.6092	2.41e-16	FALSE	0.28375	1	FALSE	-0.24317	1	FALSE	-0.4334	1	FALSE	-1.0228	1	FALSE	-0.20034	1
c94266_g1	DOWN	-2.6079	0.0017253	FALSE	-1.1014	0.89424	DOWN	-2.1246	0.0065023	FALSE	-1.3001	1	DOWN	-3.8731	0.0067339	UP	1.3898	0.0044434
c84947_g1	DOWN	-2.6072	0.0028547	FALSE	-0.3669	1	FALSE	-0.79232	0.65074	FALSE	-1.1325	1	FALSE	-0.51513	1	FALSE	-1.0845	0.42004
c83089_g1	DOWN	-2.6049	2.69e-09	FALSE	0.15085	1	FALSE	-0.29928	1	FALSE	0.83542	1	FALSE	-0.0080893	1	FALSE	-0.18185	1
c77683_g1	DOWN	-2.6037	3.97e-05	FALSE	-0.53558	1	FALSE	-0.35683	1	FALSE	0.10213	1	FALSE	-0.64557	1	FALSE	-0.19817	1
c79527_g1	DOWN	-2.6024	0.0002074	FALSE	-0.15073	1	FALSE	0.12364	1	FALSE	0.7116	1	FALSE	0.018241	1	FALSE	-0.14745	1
c101940_g3	DOWN	-2.6021	0.0032726	FALSE	-1.32	0.71901	FALSE	-0.74728	0.75491	FALSE	-0.31141	1	FALSE	-1.1025	1	FALSE	-0.87317	0.68403
c103251_g3	DOWN	-2.6021	0.029035	FALSE	1.0022	0.89424	FALSE	-0.20737	1	FALSE	-1.2472	1	FALSE	-0.4599	1	FALSE	-0.19783	1
c111071_g4	DOWN	-2.6015	0.0014943	FALSE	-1.3468	0.62818	DOWN	-1.8216	0.016602	FALSE	-0.057962	1	FALSE	-1.4001	1	FALSE	0.96834	0.18069
c95854_g1	DOWN	-2.5995	9.26e-09	FALSE	-1.3246	0.24248	DOWN	-2.3315	5.08e-08	FALSE	-1.2459	1	FALSE	-0.52311	1	DOWN	-2.6669	2.19e-08
c112599_g2	DOWN	-2.5993	0.00077864	FALSE	-2.1922	0.10211	DOWN	-2.1178	0.004414	FALSE	-1.7751	1	FALSE	-1.7436	0.55238	FALSE	-0.10353	1
c90685_g4	DOWN	-2.5991	0.033076	FALSE	-1.3092	1	DOWN	-2.9359	0.017119	FALSE	-0.75418	1	FALSE	-0.92009	1	FALSE	-1.2064	0.63917
c20181_g2	DOWN	-2.5987	1.15e-11	FALSE	-0.59132	1	DOWN	-0.84571	0.030932	FALSE	-0.18459	1	FALSE	-0.24026	1	DOWN	-1.5444	6.39e-05
c82515_g1	DOWN	-2.5975	1.19e-10	FALSE	-1.4439	0.11941	DOWN	-0.86735	0.035822	FALSE	-0.63654	1	DOWN	-2.0694	0.020677	DOWN	-5.5073	4.97e-21
c145409_g1	DOWN	-2.5947	0.014851	FALSE	0.30835	1	FALSE	-0.023471	1	FALSE	0.83441	1	FALSE	-0.60828	1	FALSE	-0.52504	1
c91950_g4	DOWN	-2.5945	0.0002517	FALSE	-1.0124	0.88243	FALSE	-1.1846	0.11719	FALSE	0.77911	1	FALSE	-1.8308	0.38287	FALSE	-1.2884	0.12476
c91053_g1	DOWN	-2.594	0.00010141	FALSE	-0.51066	1	FALSE	-0.28265	1	FALSE	-1.7481	1	FALSE	0.16076	1	FALSE	-0.30032	1
c62319_g1	DOWN	-2.5938	0.0057829	FALSE	-1.0858	0.98608	FALSE	-0.92185	0.67991	FALSE	-0.31453	1	FALSE	-0.34146	1	FALSE	-1.5843	0.1445
c5977_g1	DOWN	-2.5928	0.030119	FALSE	0.025066	1	FALSE	-0.024751	1	FALSE	0.85089	1	FALSE	0.3158	1	FALSE	-0.88324	0.8487
c5777_g1	DOWN	-2.5926	4.51e-06	FALSE	-0.73073	1	FALSE	-0.88765	0.17895	FALSE	-0.63	1	FALSE	-0.25158	1	FALSE	0.084663	1
c64284_g1	DOWN	-2.5916	0.024969	FALSE	-1.5528	0.73122	DOWN	-2.3617	0.030181	FALSE	0.034228	1	FALSE	-1.5049	1	DOWN	-3.7197	0.007246
c106926_g2	DOWN	-2.5901	0.00010303	FALSE	-0.722	1	FALSE	-0.31436	1	FALSE	0.070953	1	FALSE	0.24343	1	FALSE	-0.34334	1
c77542_g1	DOWN	-2.5894	0.0020327	FALSE	-1.5153	0.4932	FALSE	0.68013	0.46874	FALSE	-0.86632	1	FALSE	-0.5461	1	FALSE	0.45795	1
c92299_g1	DOWN	-2.5891	0.0075434	FALSE	-1.8304	0.39322	FALSE	-1.3969	0.20679	FALSE	-1.2278	1	FALSE	-1.167	1	FALSE	-1.1399	0.4738
c85194_g1	DOWN	-2.5879	0.006768	FALSE	-0.774	1	FALSE	-1.2793	0.22962	FALSE	-0.50299	1	FALSE	-0.57926	1	FALSE	-0.86139	0.70233
c98288_g1	DOWN	-2.5854	0.0078969	FALSE	-0.46458	1	FALSE	-1.1067	0.42262	FALSE	-0.33064	1	FALSE	-1.2588	1	FALSE	-1.7395	0.10951
c113571_g1	DOWN	-2.5851	7.65e-25	DOWN	-2.2678	0.00010795	DOWN	-2.7857	1.16e-27	FALSE	-0.85844	1	DOWN	-1.8322	0.013734	DOWN	-0.96987	0.00023519
c99422_g2	DOWN	-2.5841	0.028334	FALSE	-1.0491	1	DOWN	-2.4857	0.035839	FALSE	-0.46652	1	FALSE	-1.2811	1	FALSE	-2.3646	0.069982
c106254_g7	DOWN	-2.5836	9.13e-17	FALSE	-0.51893	1	FALSE	0.069185	1	FALSE	0.41387	1	FALSE	-0.35576	1	FALSE	-0.36977	0.67221
c83739_g2	DOWN	-2.5834	7.27e-15	FALSE	-0.52668	1	DOWN	-0.98485	0.0025369	FALSE	1.0234	1	FALSE	-0.81836	1	DOWN	-1.1219	0.0010681
c107631_g1	DOWN	-2.5817	2.29e-06	FALSE	-1.1743	0.4954	DOWN	-1.1683	0.0238	FALSE	-0.25524	1	FALSE	-0.92266	1	DOWN	-1.4325	0.012333
c85202_g1	DOWN	-2.5803	0.00088928	FALSE	-1.287	0.64559	FALSE	-0.59547	0.85924	FALSE	-0.47305	1	FALSE	0.16661	1	FALSE	-0.56413	0.96488
c109597_g2	DOWN	-2.5785	5.1e-08	FALSE	-0.17642	1	DOWN	-1.1679	0.0082453	FALSE	-1.3881	1	FALSE	-0.98342	1	FALSE	-0.28765	1
c93881_g1	DOWN	-2.5773	0.00014207	FALSE	-0.72482	1	FALSE	-1.1553	0.086967	FALSE	-0.36562	1	FALSE	-1.0233	1	FALSE	-1.2678	0.11736
c115533_g2	DOWN	-2.5769	7.33e-07	FALSE	-0.23012	1	FALSE	-0.54714	0.54866	FALSE	-0.52209	1	FALSE	-0.92511	0.88914	FALSE	-0.389	0.8266
c108876_g7	DOWN	-2.5768	3.53e-05	FALSE	-1.6497	0.19362	DOWN	-1.2284	0.044868	FALSE	-1.1522	1	FALSE	-1.8004	0.2727	DOWN	-3.1758	3.27e-06
c76531_g2	DOWN	-2.5749	2.18e-24	FALSE	-0.47357	1	DOWN	-0.61088	0.016693	FALSE	-0.40182	1	FALSE	-0.32179	1	FALSE	-0.3165	0.56972
c105878_g3	DOWN	-2.5727	0.0088732	FALSE	0.49361	1	FALSE	0.0099691	1	FALSE	-0.22322	1	FALSE	-1.5711	1	DOWN	-2.7341	0.0099206
c76859_g1	DOWN	-2.5724	1.99e-25	DOWN	-1.4174	0.046853	FALSE	-0.15108	1	FALSE	0.93522	1	FALSE	-0.084869	1	UP	1.5306	3.63e-14
c77316_g1	DOWN	-2.5709	0.015325	FALSE	-0.79289	1	FALSE	-0.36729	1	FALSE	0.10833	1	FALSE	-0.23642	1	FALSE	-0.49425	1
c98732_g1	DOWN	-2.5707	1.4e-07	FALSE	-1.0736	0.21237	DOWN	-1.7866	7.27e-05	FALSE	0.31713	1	FALSE	-1.6427	0.14444	FALSE	-0.076378	1
c97971_g1	DOWN	-2.5699	3.71e-16	FALSE	-1.3202	0.11865	DOWN	-1.1392	9.66e-05	FALSE	-1.1843	1	FALSE	0.2399	1	FALSE	-0.37753	0.62829
c86233_g1	DOWN	-2.5699	7.94e-10	FALSE	-0.35286	1	FALSE	-0.60801	0.27622	FALSE	-0.74836	1	FALSE	-0.22447	1	DOWN	-1.0036	0.030627
c97448_g2	DOWN	-2.5697	1.13e-05	FALSE	-0.33864	1	FALSE	-0.35778	1	FALSE	-0.3907	1	FALSE	-0.15561	1	FALSE	-0.37277	1
c94857_g1	DOWN	-2.5696	0.00063424	FALSE	-0.87602	1	FALSE	-0.24923	1	FALSE	-0.18516	1	FALSE	-0.42959	1	FALSE	-0.31468	1
c86602_g1	DOWN	-2.569	0.0091057	FALSE	-2.1716	0.23167	FALSE	-1.7774	0.066962	FALSE	0.47977	1	FALSE	-0.48081	1	FALSE	-0.51287	1
c93454_g1	DOWN	-2.5681	0.00018581	FALSE	-1.5339	0.060176	DOWN	-2.1212	0.0012732	FALSE	-1.2579	1	FALSE	-2.041	0.10353	DOWN	-2.0497	0.0029468
c70416_g1	DOWN	-2.568	1.63e-30	FALSE	-0.12613	1	FALSE	-0.39831	0.18853	FALSE	0.33265	1	FALSE	-0.020757	1	UP	0.70285	0.00094907
c106216_g1	DOWN	-2.5671	1.63e-07	FALSE	-1.2188	0.38419	DOWN	-1.2525	0.0089481	FALSE	0.1877	1	FALSE	0.21523	1	FALSE	0.31711	1
c109637_g1	DOWN	-2.5665	3.28e-15	DOWN	-1.9598	0.00056429	FALSE	0.13729	1	FALSE	1.1348	1	FALSE	-0.35211	1	FALSE	0.20457	0.88263
c89416_g1	DOWN	-2.5644	0.00055916	FALSE	0.41543	1	FALSE	-0.072918	1	FALSE	0.37863	1	FALSE	-0.33793	1	FALSE	-0.74214	0.66052
c76821_g1	DOWN	-2.5636	1.46e-14	FALSE	0.22254	1	DOWN	-0.77431	0.024562	FALSE	-0.96058	1	DOWN	-2.3351	0.0018914	DOWN	-6.7923	1.22e-34
c87076_g1	DOWN	-2.5615	2.44e-05	FALSE	-0.22815	1	FALSE	-1.1328	0.077927	FALSE	0.30683	1	FALSE	-0.46932	1	FALSE	-0.92828	0.27367
c41790_g1	DOWN	-2.5606	0.030612	FALSE	-2.7746	0.16896	DOWN	-2.4104	0.037902	FALSE	-1.8706	1	FALSE	-1.6849	1	DOWN	-3.1989	0.017866
c102885_g2	DOWN	-2.5602	0.017419	FALSE	-1.2188	0.96439	FALSE	-1.2403	0.38154	FALSE	-0.069447	1	FALSE	-1.6583	1	DOWN	-2.9375	0.01036
c100995_g5	DOWN	-2.5599	2.86e-07	FALSE	-0.028875	1	DOWN	-1.1395	0.025856	FALSE	0.31616	1	FALSE	0.14221	1	FALSE	-0.59298	0.52058
c98919_g4	DOWN	-2.5585	0.00031311	FALSE	-0.46095	1	FALSE	-0.81256	0.48042	FALSE	-1.2838	1	FALSE	-1.224	1	FALSE	-0.96432	0.38863
c62487_g1	DOWN	-2.5565	0.021034	FALSE	-0.81369	1	FALSE	-1.1565	0.49859	FALSE	-0.98907	1	FALSE	-1.5252	1	DOWN	-5.4373	0.00038298
c75246_g1	DOWN	-2.5557	0.0001709	FALSE	-0.033766	1	FALSE	-0.61415	0.66473	FALSE	-0.20868	1	FALSE	-0.48365	1	FALSE	-0.2065	1
c86213_g1	DOWN	-2.5552	6.93e-15	FALSE	-1.3131	0.055934	DOWN	-1.6421	1.29e-08	FALSE	-0.88513	1	FALSE	-1.7515	0.068163	DOWN	-1.6616	2.36e-08
c93931_g1	DOWN	-2.5542	0.03325	FALSE	-0.72173	1	FALSE	-0.77619	1	FALSE	-0.39324	1	FALSE	-0.9947	1	FALSE	-1.8266	0.23478
c109592_g3	DOWN	-2.5518	0.018043	FALSE	0.1647	1	FALSE	-1.1489	0.37775	FALSE	-0.61936	1	FALSE	-0.79893	1	UP	2.0171	1.95e-05
c57883_g1	DOWN	-2.5507	0.0003527	FALSE	-0.35483	1	FALSE	-0.35214	1	FALSE	-0.49129	1	FALSE	-0.81754	1	DOWN	-1.73	0.025384
c23562_g1	DOWN	-2.5495	0.0052108	FALSE	-1.1291	1	FALSE	-0.074199	1	FALSE	-0.20473	1	FALSE	0.29059	1	FALSE	-0.44876	1
c164737_g1	DOWN	-2.548	0.0020878	FALSE	-1.1785	0.80857	FALSE	-1.1645	0.19033	FALSE	-0.012816	1	FALSE	-2.7085	0.091617	DOWN	#NAME?	2.61e-07
c95720_g1	DOWN	-2.5477	8.64e-08	FALSE	-0.6468	1	DOWN	-1.0938	0.019772	FALSE	0.25953	1	FALSE	-0.26745	1	FALSE	-0.11325	1
c100633_g6	DOWN	-2.5454	0.00090809	FALSE	-1.5916	0.34795	FALSE	-0.70434	0.52218	FALSE	-1.1568	1	FALSE	-0.26845	1	DOWN	-1.9392	0.0086233
c80916_g1	DOWN	-2.545	1.57e-14	FALSE	-0.053621	1	FALSE	-0.61401	0.11683	FALSE	0.40542	1	FALSE	-1.2555	1	DOWN	-0.75158	0.049419
c110682_g2	DOWN	-2.544	1.29e-21	DOWN	-3.0686	1.43e-07	DOWN	-3.6794	1.43e-35	FALSE	-1.6954	0.65186	FALSE	-0.835	1	DOWN	-1.9204	1.46e-12
c81440_g1	DOWN	-2.5438	0.041368	FALSE	0.16114	1	FALSE	0.0089569	1	FALSE	0.52216	1	FALSE	0.15592	1	FALSE	0.80157	0.74018
c115646_g1	DOWN	-2.5438	2.74e-15	FALSE	0.10174	1	FALSE	-0.40973	0.23408	FALSE	0.53421	1	FALSE	-0.028382	1	DOWN	-0.72608	0.0094087
c84268_g1	DOWN	-2.5431	4.03e-06	FALSE	0.70887	1	FALSE	-0.24947	1	FALSE	0.40628	1	FALSE	0.56144	1	FALSE	0.45969	0.76714
c99603_g5	DOWN	-2.5416	0.0090084	FALSE	1.1027	1	FALSE	0.30841	1	FALSE	-0.26619	1	FALSE	-1.4851	1	DOWN	#NAME?	9.46e-06
c98138_g1	DOWN	-2.5416	0.0090084	FALSE	-0.17423	1	FALSE	-0.38695	1	FALSE	-0.75548	1	FALSE	-0.46066	1	DOWN	-5.6564	6.31e-05
c108941_g5	DOWN	-2.5415	1.29e-13	FALSE	-0.13165	1	DOWN	-0.79308	0.023278	FALSE	0.16604	1	FALSE	-1.068	0.78341	DOWN	-2.4867	3.71e-12
c85247_g1	DOWN	-2.5412	0.0012439	DOWN	-3.9509	0.0019333	DOWN	-3.0262	0.00011326	FALSE	-2.245	1	FALSE	-2.6679	0.07614	DOWN	-3.4187	0.00014481
c113593_g2	DOWN	-2.5404	8.23e-12	FALSE	-1.5662	0.060931	DOWN	-0.8728	0.023036	FALSE	2.0825	1	UP	1.7842	0.01433	UP	2.6858	3.38e-34
c92707_g3	DOWN	-2.5391	3.82e-09	FALSE	-1.68	0.056676	DOWN	-1.2239	0.0026335	FALSE	-0.18708	1	FALSE	-1.1725	0.72117	DOWN	-1.1452	0.012321
c94207_g1	DOWN	-2.5368	0.001672	FALSE	-0.16963	1	FALSE	-0.10954	1	FALSE	0.24201	1	FALSE	-0.014017	1	FALSE	-1.508	0.1249
c79533_g1	DOWN	-2.5355	0.00024612	FALSE	-0.29807	1	FALSE	-0.47128	1	FALSE	-0.056406	1	FALSE	-1.0453	1	DOWN	-1.5225	0.045413
c111246_g3	DOWN	-2.5354	0.0015618	FALSE	-0.78742	1	FALSE	-0.14119	1	FALSE	-0.88712	1	FALSE	-0.3324	1	FALSE	-1.2754	0.19637
c54792_g1	DOWN	-2.5337	5.07e-12	FALSE	-0.63012	1	FALSE	-0.15365	1	FALSE	-0.4517	1	FALSE	-0.2711	1	DOWN	-1.0191	0.0090401
c104716_g3	DOWN	-2.5336	8.51e-08	FALSE	-0.050757	1	FALSE	-0.64107	0.26988	FALSE	-1.3994	1	FALSE	-0.1649	1	FALSE	0.37973	0.37172
c94904_g3	DOWN	-2.5324	8.93e-06	FALSE	-0.27933	1	FALSE	0.038961	1	FALSE	0.1691	1	FALSE	0.081156	1	FALSE	-0.61413	0.64289
c100466_g1	DOWN	-2.5323	1.4e-21	FALSE	-0.3993	1	FALSE	-0.54798	0.089071	FALSE	-0.16333	1	FALSE	-0.46265	1	FALSE	-0.62226	0.065554
c105277_g5	DOWN	-2.5322	4.87e-08	FALSE	-0.2994	1	FALSE	-0.24298	1	FALSE	-0.3228	1	FALSE	0.0030134	1	FALSE	-0.20119	1
c94091_g1	DOWN	-2.532	0.0024235	FALSE	-0.38118	1	FALSE	-1.3081	0.14586	FALSE	-0.38626	1	FALSE	-0.77845	1	FALSE	-0.56031	1
c85347_g4	DOWN	-2.53	0.023246	FALSE	-0.22513	1	FALSE	-0.61278	1	FALSE	-0.51592	1	FALSE	-1.3042	1	FALSE	-1.2687	0.50323
c94969_g7	DOWN	-2.5299	0.019893	FALSE	-0.38506	1	FALSE	-0.5556	1	FALSE	-0.69909	1	FALSE	-0.62926	1	DOWN	-2.7626	0.021093
c105284_g3	DOWN	-2.5297	0.04158	FALSE	0.04166	1	FALSE	-0.28058	1	FALSE	-0.55698	1	FALSE	-0.10818	1	FALSE	-1.3192	0.52878
c167036_g1	DOWN	-2.529	0.020646	FALSE	-0.75311	1	FALSE	-0.065152	1	FALSE	-0.92145	1	FALSE	-0.55716	1	DOWN	-2.7459	0.021839
c88201_g2	DOWN	-2.5286	0.0014919	FALSE	-1.1208	0.84348	DOWN	-2.018	0.0078059	FALSE	-0.67337	1	FALSE	-1.0484	1	FALSE	0.26328	1
c84695_g1	DOWN	-2.5285	0.01034	FALSE	-1.089	1	FALSE	-0.42925	1	FALSE	-0.99664	1	FALSE	-2.206	0.42797	FALSE	-1.1588	0.41049
c92456_g5	DOWN	-2.5279	3.88e-05	FALSE	0.1861	1	FALSE	-0.80799	0.33717	FALSE	-1.1854	1	FALSE	-1.3108	0.8378	DOWN	-1.6537	0.011217
c110955_g2	DOWN	-2.5268	1.66e-05	FALSE	-1.5966	0.19578	FALSE	-0.70014	0.64953	FALSE	-0.78314	1	FALSE	0.062627	1	FALSE	-0.241	1
c111125_g2	DOWN	-2.5263	3.29e-05	FALSE	-0.97613	0.83592	FALSE	-0.35566	1	FALSE	-0.39733	1	FALSE	0.93482	1	FALSE	-0.070828	1
c83780_g1	DOWN	-2.5259	0.040403	FALSE	1.3642	1	FALSE	0.030463	1	FALSE	-1.0728	1	FALSE	-1.5346	1	DOWN	-3.4906	0.011874
c91075_g1	DOWN	-2.5252	2.07e-23	FALSE	-0.70176	0.84926	DOWN	-0.87898	0.00062086	FALSE	0.26639	1	FALSE	-0.52124	1	FALSE	0.09567	1
c93981_g1	DOWN	-2.5242	0.012637	DOWN	-3.4456	0.030382	DOWN	-2.2177	0.021901	FALSE	-0.27508	1	FALSE	-1.3307	1	FALSE	-0.69431	1
c96907_g2	DOWN	-2.5231	7.85e-08	FALSE	-0.75776	1	FALSE	-0.47452	0.71488	FALSE	-0.64144	1	FALSE	0.29824	1	FALSE	-0.53139	0.6325
c100918_g2	DOWN	-2.5229	4.56e-05	FALSE	-1.1148	0.66604	FALSE	-0.49267	0.90399	FALSE	-0.41491	1	FALSE	-0.82409	1	FALSE	0.75895	0.21981
c80171_g1	DOWN	-2.5216	0.046709	FALSE	-0.94737	1	FALSE	-1.0031	0.7052	FALSE	-0.0032737	1	FALSE	-1.7887	1	FALSE	-1.3317	0.47113
c89240_g2	DOWN	-2.5213	0.00018445	FALSE	0.34253	1	FALSE	0.83833	0.10414	FALSE	-0.67412	1	FALSE	0.24159	1	FALSE	-0.56297	0.9304
c109438_g1	DOWN	-2.5211	0.040716	FALSE	-1.357	0.94769	FALSE	-1.7003	0.20335	FALSE	0.7711	1	FALSE	-1.9577	0.9034	DOWN	-3.0534	0.023157
c76211_g1	DOWN	-2.5186	4.78e-09	FALSE	-1.6448	0.066156	DOWN	-0.98831	0.024694	FALSE	-1.6106	1	FALSE	-0.8595	1	DOWN	-1.6095	0.00019973
c76030_g2	DOWN	-2.5179	0.0055438	FALSE	-1.5466	0.53741	DOWN	-1.9665	0.020075	FALSE	-1.9255	1	FALSE	-2.519	0.19764	DOWN	-3.2627	0.0010724
c116527_g2	DOWN	-2.5173	0.01078	DOWN	-5.4705	0.0021593	DOWN	-4.6561	6.1e-05	FALSE	-2.2216	1	FALSE	-1.7067	0.87168	FALSE	0.13351	1
c103775_g3	DOWN	-2.5173	0.01078	DOWN	#NAME?	0.00043585	DOWN	#NAME?	1.8e-06	FALSE	-2.078	1	DOWN	-3.4565	0.049022	FALSE	-0.42088	1
c109152_g1	DOWN	-2.5168	0.00089768	FALSE	-0.58414	1	FALSE	-0.57215	0.92104	FALSE	-0.18895	1	FALSE	-0.96802	1	FALSE	-1.2044	0.21917
c85664_g1	DOWN	-2.516	1.02e-11	FALSE	-0.33469	1	DOWN	-1.012	0.006053	FALSE	-0.99256	1	FALSE	-1.123	0.71185	DOWN	-1.8444	9.03e-07
c97867_g1	DOWN	-2.5126	1.03e-08	FALSE	0.26448	1	DOWN	-1.4162	0.00063976	FALSE	-1.3154	1	FALSE	-0.80316	1	FALSE	0.68688	0.10571
c97663_g3	DOWN	-2.5118	0.0001382	FALSE	0.50585	1	FALSE	-0.50417	0.85157	FALSE	-0.85838	1	FALSE	-1.8427	0.31737	DOWN	-5.4148	8.37e-09
c105756_g1	DOWN	-2.5105	1.42e-07	FALSE	0.27758	1	FALSE	-0.12831	1	FALSE	-0.20784	1	FALSE	-0.6912	1	DOWN	-1.3165	0.0096445
c92457_g1	DOWN	-2.508	0.00049674	FALSE	-0.21571	1	FALSE	-0.21784	1	FALSE	-0.51807	1	FALSE	0.13112	1	FALSE	-0.95306	0.36887
c111881_g1	DOWN	-2.5075	2.03e-25	FALSE	-0.99391	0.34019	DOWN	-1.3045	1.75e-08	FALSE	-0.38582	1	FALSE	-0.94132	0.87168	FALSE	-0.55607	0.074531
c94397_g1	DOWN	-2.5069	0.013275	FALSE	-0.17522	1	FALSE	-0.70391	0.85157	FALSE	0.66773	1	FALSE	0.20279	1	FALSE	0.49859	1
c188268_g1	DOWN	-2.5064	5.52e-08	FALSE	-1.2289	0.94308	FALSE	0.50953	0.4111	FALSE	1.682	1	FALSE	-1.4578	0.38502	FALSE	-0.32174	1
c103116_g2	DOWN	-2.5061	1.22e-06	DOWN	-1.8068	0.035229	DOWN	-1.3865	0.0050545	FALSE	-0.63321	1	DOWN	-2.331	0.0083053	DOWN	-1.2064	0.010305
c97043_g1	DOWN	-2.505	0.024412	FALSE	-1.6578	0.6159	FALSE	-1.3504	0.32359	FALSE	-0.6923	1	FALSE	-0.42567	1	FALSE	-1.0233	0.65052
c102699_g6	DOWN	-2.5037	5.14e-05	FALSE	-0.52859	1	FALSE	-0.32416	1	FALSE	0.082963	1	FALSE	-0.32227	1	FALSE	-0.50254	0.95029
c110242_g5	DOWN	-2.5033	0.0062529	FALSE	-1.9235	0.30408	DOWN	-2.0606	0.015439	FALSE	-1.7091	1	FALSE	-1.6706	0.82586	FALSE	-0.21003	1
c106195_g3	DOWN	-2.5021	0.0024885	FALSE	-0.20347	1	FALSE	0.22892	1	FALSE	-0.84599	1	FALSE	0.65269	1	FALSE	-0.1669	1
c81753_g1	DOWN	-2.5019	0.0033093	FALSE	-0.60318	1	FALSE	-1.1228	0.29855	FALSE	-0.57966	1	FALSE	-1.125	1	FALSE	-1.0587	0.40967
c93989_g3	DOWN	-2.5009	1.32e-13	FALSE	-0.11244	1	FALSE	-0.47119	0.64077	FALSE	0.10756	1	DOWN	-1.7756	0.032551	DOWN	-6.1428	2.02e-31
c95577_g1	DOWN	-2.5006	0.00027094	FALSE	-0.29602	1	FALSE	-0.38577	1	FALSE	-0.75985	1	FALSE	0.16435	1	FALSE	-0.89202	0.45747
c109591_g3	DOWN	-2.4994	4.12e-09	FALSE	-1.626	0.070512	DOWN	-1.7853	5.43e-06	FALSE	-1.4911	1	DOWN	-2.4422	0.0052609	DOWN	-4.7983	4.29e-17
c111539_g3	DOWN	-2.4994	0.00057606	FALSE	-0.64128	1	FALSE	-0.72159	0.59777	FALSE	1.1364	1	FALSE	-0.61049	1	FALSE	0.25035	1
c94797_g1	DOWN	-2.499	0.00023381	FALSE	-1.297	0.40613	DOWN	-2.2983	0.00088711	FALSE	-0.8088	1	FALSE	-0.87388	1	FALSE	-1.1536	0.096341
c104146_g3	DOWN	-2.4988	6.94e-25	FALSE	-1.0055	0.31837	DOWN	-0.84423	0.00055093	FALSE	-0.65618	1	DOWN	-1.7855	0.017755	DOWN	-5.9093	7.52e-62
c116465_g3	DOWN	-2.4985	0.046848	FALSE	-1.4487	0.88838	FALSE	-1.12	0.62309	FALSE	1.1797	1	FALSE	-1.4147	1	FALSE	1.1355	0.19383
c76010_g2	DOWN	-2.497	1.12e-12	FALSE	0.017942	1	FALSE	-0.27341	1	FALSE	0.10281	1	FALSE	-0.075838	1	FALSE	0.46027	0.3355
c102810_g1	DOWN	-2.4964	4.86e-09	FALSE	-1.254	0.26834	DOWN	-1.0118	0.017088	FALSE	-0.40521	1	FALSE	-0.90047	1	DOWN	-3.3175	7.62e-12
c114059_g1	DOWN	-2.4945	7.31e-07	FALSE	-1.484	0.18933	DOWN	-1.4485	0.0027887	FALSE	-0.84861	1	FALSE	-1.2252	0.75924	FALSE	0.056264	1
c100930_g1	DOWN	-2.4931	0.028318	FALSE	-0.18279	1	FALSE	0.38106	1	FALSE	-0.74789	1	FALSE	0.63404	1	FALSE	-0.37254	1
c100542_g3	DOWN	-2.4923	0.024969	FALSE	-1.5315	0.70791	FALSE	-1.2283	0.39033	FALSE	-0.30429	1	FALSE	-0.24075	1	FALSE	-1.6271	0.25612
c116648_g2	DOWN	-2.4914	3.32e-17	FALSE	0.17298	1	FALSE	-0.38806	0.26089	FALSE	0.09077	1	FALSE	-0.86352	0.98228	DOWN	-0.73271	0.0037923
c100434_g1	DOWN	-2.4905	1.24e-10	DOWN	-2.6967	0.00014665	DOWN	-2.5736	1.26e-11	FALSE	-0.71533	1	FALSE	-1.3507	0.39678	DOWN	-1.1381	0.0051977
c96676_g2	DOWN	-2.4893	2.19e-05	FALSE	-0.16929	1	FALSE	-0.37071	1	FALSE	0.46439	1	FALSE	-0.62772	1	FALSE	-0.22287	1
c80164_g1	DOWN	-2.4887	0.047599	DOWN	-4.0208	0.048875	DOWN	-3.0959	0.011452	FALSE	-0.029105	1	FALSE	-2.0595	0.81714	FALSE	-2.3441	0.11076
c82417_g1	DOWN	-2.4878	5.73e-06	FALSE	-1.2962	0.37831	DOWN	-2.0497	5.01e-05	FALSE	0.94856	1	FALSE	-1.1052	1	FALSE	0.45569	0.79479
c95044_g1	DOWN	-2.4857	2.56e-21	DOWN	-1.4423	0.047879	DOWN	-1.765	1.87e-12	DOWN	-2.6273	0.012965	FALSE	-1.1094	0.59272	DOWN	-1.8781	2.72e-12
c104857_g2	DOWN	-2.4855	1.22e-18	FALSE	-1.0341	0.33719	DOWN	-1.0907	5.33e-05	FALSE	0.32924	1	FALSE	-0.63367	1	FALSE	-0.16246	1
c86234_g2	DOWN	-2.4851	0.024472	FALSE	-1.6628	0.61778	FALSE	-0.86663	0.69878	FALSE	-0.69517	1	FALSE	-0.65728	1	FALSE	-1.6921	0.19844
c102767_g2	DOWN	-2.4808	3.57e-06	FALSE	-0.070522	1	FALSE	0.18482	1	FALSE	-0.62897	1	FALSE	-1.098	1	FALSE	-0.89329	0.19802
c98958_g1	DOWN	-2.4787	1.09e-10	FALSE	-1.0866	0.38867	FALSE	-0.76462	0.058518	FALSE	-0.50227	1	FALSE	0.25802	1	FALSE	0.037799	1
c90106_g1	DOWN	-2.4786	3.87e-09	FALSE	-0.065917	1	FALSE	-0.1453	1	FALSE	-0.23462	1	FALSE	0.13074	1	FALSE	-0.69544	0.21243
c75944_g1	DOWN	-2.4767	0.028686	FALSE	0.88831	1	FALSE	-0.17924	1	FALSE	0.6976	1	FALSE	-1.4625	1	FALSE	-1.7036	0.2213
c102001_g3	DOWN	-2.4757	1.23e-21	FALSE	-0.09488	1	FALSE	-0.42107	0.16882	FALSE	0.22942	1	FALSE	-1.6728	0.052813	DOWN	#NAME?	1.01e-74
c95789_g4	DOWN	-2.4749	8.48e-10	DOWN	-2.9024	9.37e-07	DOWN	-2.7621	2.28e-11	FALSE	-0.79239	1	FALSE	-1.3233	0.41914	DOWN	-1.4526	6.08e-05
c93582_g3	DOWN	-2.4746	0.033174	FALSE	-1.1428	1	FALSE	-0.76791	1	FALSE	0.69455	1	FALSE	-0.89199	1	FALSE	-0.43812	1
c91258_g2	DOWN	-2.471	0.020545	FALSE	0.039132	1	FALSE	-0.16496	1	FALSE	0.58627	1	FALSE	-0.14971	1	FALSE	-0.39984	1
c79622_g1	DOWN	-2.4688	1.04e-13	FALSE	-0.39835	1	FALSE	-0.25422	0.89812	FALSE	-1.2294	1	FALSE	1.4714	1	UP	1.1896	0.00019151
c105927_g7	DOWN	-2.468	0.029118	FALSE	0.31274	1	FALSE	-0.64544	1	FALSE	-2.3076	1	FALSE	-0.34756	1	DOWN	-5.3725	0.00060701
c85354_g1	DOWN	-2.4668	3.64e-07	FALSE	-0.23155	1	FALSE	-0.64505	0.22578	FALSE	0.48841	1	FALSE	-0.34625	1	FALSE	-0.07181	1
c79729_g1	DOWN	-2.4664	0.00025819	FALSE	-2.1344	0.069517	DOWN	-2.1896	0.00051609	FALSE	-1.2528	1	FALSE	-0.76517	1	UP	1.4207	0.00039131
c94581_g3	DOWN	-2.4664	5.6e-07	FALSE	-0.34727	1	FALSE	-0.17652	1	FALSE	-1.1419	1	FALSE	-0.16559	1	FALSE	-0.60972	0.48107
c110976_g1	DOWN	-2.4664	5.1e-09	FALSE	-0.93523	0.63821	FALSE	-0.80024	0.079105	FALSE	-1.2357	1	FALSE	-0.89339	1	DOWN	-2.1118	2.19e-06
c85595_g1	DOWN	-2.465	2.9e-10	DOWN	-1.8216	0.022261	DOWN	-1.9517	7.54e-06	FALSE	-0.77542	1	FALSE	-1.8302	0.060866	DOWN	-1.9784	9.55e-07
c94640_g3	DOWN	-2.4645	0.0004833	FALSE	0.64903	1	FALSE	-0.42305	1	FALSE	0.31506	1	FALSE	-1.2378	1	FALSE	-0.81861	0.5542
c76096_g1	DOWN	-2.4644	0.0077875	FALSE	-0.87966	1	FALSE	-0.96508	0.49853	FALSE	-0.93237	1	FALSE	-1.3749	1	FALSE	-0.8038	0.74605
c111649_g4	DOWN	-2.4636	0.017437	FALSE	1.1808	0.55405	FALSE	0.74022	0.57134	FALSE	-1.1778	1	FALSE	0.83125	1	UP	1.4838	0.0073857
c87565_g1	DOWN	-2.4629	6.54e-10	FALSE	0.14429	1	DOWN	-1.0796	0.00205	FALSE	-1.7104	0.47486	FALSE	-0.77623	1	DOWN	-1.127	0.0023746
c88227_g1	DOWN	-2.4612	0.00086721	FALSE	-2.2919	0.068942	DOWN	-2.525	0.00085236	FALSE	-0.28583	1	FALSE	-1.8941	0.3623	FALSE	-1.037	0.5036
c86374_g2	DOWN	-2.46	0.033279	FALSE	-0.38522	1	FALSE	0.26391	1	FALSE	-0.53668	1	FALSE	-1.947	0.84616	DOWN	#NAME?	0.00013063
c84273_g1	DOWN	-2.4595	1.88e-10	FALSE	-0.11019	1	FALSE	-0.20715	1	FALSE	-1.0451	1	FALSE	-0.99828	0.97464	FALSE	-0.66471	0.21896
c70376_g1	DOWN	-2.4591	1.75e-05	FALSE	-1.0369	0.6976	FALSE	-0.61071	0.57918	FALSE	-2.1681	0.62358	FALSE	-1.2293	0.87202	DOWN	-2.9379	2.61e-06
c79737_g1	DOWN	-2.4578	3.82e-12	FALSE	0.16236	1	FALSE	-0.52499	0.32368	FALSE	0.37422	1	FALSE	-0.53484	1	DOWN	-1.326	0.00023678
c114372_g3	DOWN	-2.4575	0.0090652	FALSE	-0.86028	1	FALSE	-0.74605	0.8226	FALSE	-0.70179	1	FALSE	-1.0126	1	FALSE	-1.8075	0.087533
c99865_g3	DOWN	-2.4573	0.0037193	FALSE	-1.0441	0.98069	FALSE	-1.0498	0.34033	FALSE	-0.51739	1	FALSE	-0.99596	1	FALSE	-1.6296	0.078383
c94918_g2	DOWN	-2.4551	7.31e-05	FALSE	-0.16739	1	FALSE	-0.60848	0.50938	FALSE	-0.99767	1	FALSE	-0.74488	1	FALSE	-0.63598	0.51477
c97785_g3	DOWN	-2.455	1.09e-07	FALSE	-0.32089	1	FALSE	-0.42482	0.85034	FALSE	-0.34003	1	FALSE	-1.5761	0.27204	DOWN	-2.6585	9.24e-08
c96733_g1	DOWN	-2.4545	6.06e-12	FALSE	-0.10374	1	DOWN	-0.81728	0.004961	FALSE	-0.085876	1	DOWN	-1.7189	0.025239	DOWN	-2.0634	9.97e-10
c104299_g6	DOWN	-2.4535	0.00068212	FALSE	-0.9667	0.58457	FALSE	-1.2409	0.083067	FALSE	-1.5675	1	FALSE	-0.35069	1	FALSE	-0.88594	0.32239
c87778_g1	DOWN	-2.4525	3.24e-14	FALSE	-0.25341	1	FALSE	-0.31299	0.77152	FALSE	-0.2263	1	FALSE	-0.65982	1	FALSE	-0.058	1
c109467_g3	DOWN	-2.4515	0.0090448	FALSE	-0.13697	1	FALSE	-0.0021882	1	FALSE	-0.46101	1	FALSE	-0.096457	1	FALSE	-0.60823	1
c97567_g1	DOWN	-2.4511	4.67e-34	FALSE	-0.72101	0.74967	FALSE	-0.36133	0.28036	FALSE	-0.8634	1	FALSE	-0.23674	1	FALSE	0.12029	1
c75488_g1	DOWN	-2.4507	0.005297	FALSE	-1.6205	0.56277	FALSE	-0.1921	1	FALSE	-0.63832	1	FALSE	-0.94742	1	FALSE	-1.599	0.11735
c98033_g5	DOWN	-2.4475	0.0029666	FALSE	-1.3785	0.59856	FALSE	-0.42341	1	FALSE	-0.3395	1	FALSE	-0.34504	1	FALSE	-1.2057	0.27149
c96955_g7	DOWN	-2.4466	8.66e-08	FALSE	0.15581	1	FALSE	-0.25715	1	FALSE	-0.00055238	1	FALSE	-0.82413	1	DOWN	-0.96062	0.015103
c87556_g1	DOWN	-2.4459	1.1e-09	FALSE	-0.46002	1	FALSE	-0.667	0.069008	FALSE	-0.41172	1	FALSE	-1.2621	0.34431	DOWN	-1.4994	3.71e-05
c101762_g1	DOWN	-2.4457	0.00095522	FALSE	-1.9079	0.17208	DOWN	-1.7127	0.011606	FALSE	0.53933	1	FALSE	-1.3838	0.92871	UP	2.0741	4.42e-09
c97860_g3	DOWN	-2.4451	4.53e-06	FALSE	-0.2539	1	FALSE	-0.064259	1	FALSE	1.0132	1	FALSE	-0.27392	1	FALSE	0.47498	0.50841
c85225_g1	DOWN	-2.445	1.39e-23	FALSE	-0.38697	1	FALSE	-0.52092	0.089608	FALSE	0.32167	1	FALSE	-0.79694	1	DOWN	-0.74763	0.006589
c105865_g1	DOWN	-2.444	5.36e-10	FALSE	-1.1852	0.14873	DOWN	-1.8217	1.96e-07	FALSE	-0.7058	1	FALSE	-1.5093	0.12936	DOWN	-2.0377	2.84e-08
c105705_g2	DOWN	-2.4439	1.74e-06	FALSE	-0.71229	0.77264	DOWN	-1.3083	0.0057135	FALSE	-1.247	1	FALSE	-1.1128	0.87168	DOWN	-1.0402	0.033452
c74736_g1	DOWN	-2.4425	0.00029292	FALSE	-0.14907	1	FALSE	-1.2492	0.072855	FALSE	-1.5556	1	FALSE	-1.8834	0.29461	DOWN	-5.2501	2.3e-08
c89545_g1	DOWN	-2.442	2.32e-32	FALSE	-0.97171	0.33207	DOWN	-0.95894	5.58e-06	FALSE	-0.53616	1	FALSE	-1.2836	0.91149	DOWN	-4.6778	5.32e-72
c83286_g2	DOWN	-2.4399	8.28e-07	FALSE	-0.79224	1	FALSE	-0.77071	0.11246	FALSE	0.83572	1	FALSE	-0.82468	1	DOWN	-1.2882	0.0036922
c115838_g5	DOWN	-2.4398	0.01016	FALSE	-0.85092	1	FALSE	-0.42655	1	FALSE	-1.0129	1	FALSE	-0.49997	1	FALSE	-1.7871	0.095072
c36029_g1	DOWN	-2.4357	0.00029264	FALSE	-0.66043	1	FALSE	-0.49866	0.78173	FALSE	-1.1224	1	FALSE	-0.66509	1	DOWN	-1.3844	0.037496
c95672_g5	DOWN	-2.4356	0.033613	FALSE	-0.37658	1	FALSE	-0.7119	0.96282	FALSE	-1.1314	1	FALSE	-0.37034	1	FALSE	-0.86035	0.9142
c31953_g1	DOWN	-2.4348	0.010605	FALSE	-0.45143	1	FALSE	-0.11638	1	FALSE	-0.78069	1	FALSE	-0.21995	1	FALSE	0.0016057	1
c102676_g2	DOWN	-2.4341	6.99e-06	FALSE	-1.7088	0.11484	DOWN	-1.8847	0.0002408	FALSE	-0.29919	1	FALSE	-0.98672	1	FALSE	-0.96443	0.1355
c95084_g1	DOWN	-2.4338	2.53e-14	FALSE	-0.29562	1	DOWN	-0.87587	0.00095462	FALSE	0.041235	1	FALSE	-1.1016	0.65269	DOWN	-1.8962	4.45e-10
c9450_g1	DOWN	-2.4335	0.0017355	FALSE	-0.44318	1	FALSE	-0.53633	0.96216	FALSE	-1.072	1	FALSE	-1.3321	1	DOWN	#NAME?	4.6e-08
c100168_g2	DOWN	-2.4328	0.0040819	FALSE	-1.5299	0.17178	DOWN	-1.5323	0.041102	FALSE	-0.21569	1	FALSE	-1.6458	0.26894	FALSE	-0.71449	0.55512
c77806_g1	DOWN	-2.4312	0.033859	FALSE	-0.85902	1	FALSE	-1.0984	0.54824	FALSE	-0.68642	1	FALSE	-1.4878	1	FALSE	-0.81545	0.91165
c92453_g1	DOWN	-2.4289	2.9e-08	DOWN	-2.0588	0.011927	DOWN	-3.0804	7.75e-11	FALSE	-0.66413	1	FALSE	-1.1532	0.82043	FALSE	-0.47939	0.70716
c95145_g1	DOWN	-2.4284	0.00076629	FALSE	-1.2061	0.67563	DOWN	-1.3975	0.043629	FALSE	0.14544	1	FALSE	-0.062321	1	FALSE	0.70328	0.42591
c91705_g1	DOWN	-2.4268	8.37e-13	FALSE	-0.070487	1	UP	0.76298	0.0095204	FALSE	-0.33135	1	FALSE	0.11656	1	DOWN	-1.6839	1.22e-06
c105502_g1	DOWN	-2.4265	0.011784	FALSE	-0.40809	1	FALSE	-0.62801	1	FALSE	-0.14619	1	FALSE	0.32423	1	FALSE	-0.32574	1
c100735_g3	DOWN	-2.4265	1.15e-09	FALSE	-0.051255	1	FALSE	-0.56326	0.30213	FALSE	-0.14225	1	FALSE	-0.39687	1	FALSE	-0.7393	0.15256
c90669_g3	DOWN	-2.4248	0.00015673	FALSE	0.30929	1	UP	1.2959	0.00040274	FALSE	1.0135	1	FALSE	-0.071257	1	UP	2.0703	6.61e-11
c88887_g3	DOWN	-2.4238	0.038318	FALSE	1.0919	1	FALSE	-0.055174	1	FALSE	-0.42385	1	FALSE	-1.5571	1	DOWN	#NAME?	0.00015915
c97205_g2	DOWN	-2.4238	0.038318	FALSE	-0.52945	1	FALSE	-0.29024	1	FALSE	-0.53	1	FALSE	-2.2229	0.60616	FALSE	-2.2529	0.088604
c95493_g1	DOWN	-2.4237	1.68e-05	FALSE	-0.19888	1	FALSE	-0.95561	0.11159	FALSE	-0.40628	1	FALSE	-0.55417	1	FALSE	-1.176	0.072675
c88691_g5	DOWN	-2.423	2.24e-06	FALSE	-0.93781	0.88381	FALSE	-0.46184	0.68064	FALSE	-1.0269	1	FALSE	-0.14754	1	FALSE	-0.13314	1
c317_g1	DOWN	-2.4223	0.0074653	FALSE	0.21416	1	FALSE	0.14056	1	FALSE	0.71955	1	FALSE	-0.64381	1	DOWN	#NAME?	1.7e-06
c101987_g1	DOWN	-2.422	0.00068618	FALSE	-1.1683	0.70885	DOWN	-2.3092	0.00058607	FALSE	-2.4542	0.59031	FALSE	-2.1229	0.19012	DOWN	-1.8185	0.016994
c98378_g1	DOWN	-2.4216	4.39e-07	FALSE	-0.80658	0.91586	DOWN	-1.069	0.026929	FALSE	-0.22865	1	FALSE	-0.54922	1	FALSE	-0.84159	0.15893
c98128_g2	DOWN	-2.4214	3.61e-10	FALSE	-0.48163	1	FALSE	-0.80578	0.11203	FALSE	0.066189	1	FALSE	0.036316	1	FALSE	-0.39413	0.75517
c86065_g1	DOWN	-2.4203	0.0020709	FALSE	-0.16334	1	FALSE	-0.67491	0.77395	FALSE	-0.72632	1	FALSE	-0.33287	1	FALSE	-1.5558	0.085891
c114870_g2	DOWN	-2.4201	1.22e-14	FALSE	-1.192	0.1049	DOWN	-1.5915	1.87e-08	FALSE	-0.96715	1	FALSE	-1.4981	0.51124	DOWN	-2.4826	2.08e-14
c104399_g2	DOWN	-2.4196	8.42e-05	FALSE	-1.2053	0.56313	FALSE	-0.68053	0.53065	FALSE	0.16585	1	FALSE	-0.6077	1	FALSE	-0.23432	1
c84444_g2	DOWN	-2.4174	0.020258	FALSE	-1.1132	1	FALSE	-0.64641	1	FALSE	-0.94238	1	FALSE	-2.4238	0.36555	FALSE	-1.3052	0.43508
c94165_g3	DOWN	-2.4162	3.53e-24	FALSE	-0.21087	1	FALSE	-0.3422	0.32893	FALSE	0.051555	1	FALSE	-0.73273	1	DOWN	-0.58767	0.015957
c101294_g2	DOWN	-2.4158	0.0020655	FALSE	-1.8576	0.23238	FALSE	-1.2441	0.15676	FALSE	-1.0011	1	FALSE	-1.1637	1	FALSE	-1.0799	0.36591
c89771_g1	DOWN	-2.4153	0.012251	FALSE	-0.61491	1	FALSE	-0.96521	0.54622	FALSE	-1.2348	1	FALSE	-0.79903	1	DOWN	-2.1036	0.045263
c95111_g6	DOWN	-2.4132	3.45e-06	FALSE	-0.51807	1	FALSE	-0.66673	0.3772	FALSE	-1.1253	1	FALSE	-0.96551	1	FALSE	-1.1425	0.052363
c83218_g1	DOWN	-2.413	0.014679	FALSE	-0.56134	1	FALSE	-0.70891	0.94811	FALSE	-1.0263	1	FALSE	-1.0927	1	FALSE	-1.1018	0.50188
c36206_g1	DOWN	-2.4126	2.68e-10	FALSE	-0.42911	1	DOWN	-0.69273	0.042296	FALSE	0.35945	1	FALSE	-1.3791	0.48914	DOWN	#NAME?	7.95e-41
c82974_g1	DOWN	-2.4117	1.38e-14	FALSE	-0.81244	0.70217	FALSE	-0.32487	0.77688	FALSE	-0.39127	1	FALSE	0.049423	1	FALSE	-0.14116	1
c106267_g3	DOWN	-2.4099	0.00028925	FALSE	-2.0923	0.07514	DOWN	-2.767	3.02e-05	FALSE	-0.11266	1	FALSE	-1.0367	1	FALSE	-1.307	0.087618
c84084_g1	DOWN	-2.4083	0.012439	FALSE	-0.75528	1	FALSE	-0.57543	1	FALSE	-2.6326	0.98323	FALSE	-1.4673	1	DOWN	-2.4879	0.013959
c115533_g3	DOWN	-2.4083	2.56e-06	FALSE	-0.15132	1	FALSE	-0.4532	0.6466	FALSE	0.55424	1	FALSE	-1.3911	0.18742	DOWN	-1.3743	0.0036819
c112668_g1	DOWN	-2.408	0.014039	FALSE	-0.046103	1	FALSE	-1.4711	0.16479	FALSE	0.095962	1	FALSE	0.42001	1	UP	1.4617	1.62e-07
c73198_g1	DOWN	-2.4071	1.94e-05	FALSE	0.50855	1	FALSE	0.096769	1	FALSE	-0.91438	1	FALSE	0.089794	1	FALSE	-1.008	0.14476
c104003_g5	DOWN	-2.4052	0.04498	FALSE	0.71881	1	FALSE	-0.46312	1	FALSE	0.14523	1	FALSE	-1.892	0.92871	FALSE	-2.2738	0.10295
c115946_g3	DOWN	-2.4048	0.01253	FALSE	-0.085206	1	FALSE	-0.55094	1	FALSE	-0.31906	1	FALSE	-0.68598	1	FALSE	-1.8212	0.083408
c111756_g3	DOWN	-2.4045	0.009367	DOWN	-5.9381	0.00010225	DOWN	-5.8974	1.02e-05	FALSE	-0.90583	1	FALSE	-2.5234	0.121	DOWN	-2.2764	0.014684
c101782_g1	DOWN	-2.4018	2.15e-05	DOWN	-3.5481	1.57e-08	DOWN	-3.0525	3.19e-07	FALSE	0.5748	1	DOWN	-2.4474	0.0024712	FALSE	0.11575	1
c87698_g1	DOWN	-2.4011	1.34e-12	FALSE	-1.1218	0.35437	FALSE	-0.50407	0.28061	FALSE	-0.34841	1	FALSE	-0.61079	1	FALSE	-0.72477	0.066592
c82429_g2	DOWN	-2.4008	0.0044288	FALSE	-0.30775	1	FALSE	-1.0296	0.36452	FALSE	-1.0095	1	FALSE	-0.97978	1	DOWN	-4.2334	4.51e-05
c93860_g2	DOWN	-2.4002	4.59e-13	FALSE	-0.97689	0.48066	DOWN	-0.85353	0.014402	FALSE	0.11362	1	FALSE	-0.49224	1	FALSE	-0.59467	0.20396
c89520_g4	DOWN	-2.399	0.00030981	FALSE	-0.93685	0.93923	FALSE	-0.84836	0.32742	FALSE	-0.95703	1	DOWN	-2.5747	0.041611	DOWN	-5.3826	1.34e-08
c89074_g1	DOWN	-2.3985	1.09e-07	FALSE	-1.2297	0.33042	DOWN	-2.3691	5.89e-08	FALSE	-0.71136	1	FALSE	-1.4189	0.4107	DOWN	-2.6868	3.79e-08
c83136_g2	DOWN	-2.3985	0.0016685	FALSE	0.39481	1	FALSE	-0.8183	0.56569	FALSE	-0.35463	1	FALSE	-1.6305	0.66769	DOWN	-2.4984	0.0023154
c73587_g1	DOWN	-2.3983	2.07e-08	FALSE	-1.1442	0.38966	DOWN	-2.437	1.73e-08	FALSE	-0.28061	1	FALSE	-1.7931	0.097218	DOWN	-1.4812	0.0005699
c98544_g1	DOWN	-2.3966	5.24e-10	DOWN	-1.9201	0.012918	DOWN	-1.725	1.26e-06	FALSE	-0.56989	1	FALSE	-0.6824	1	FALSE	0.06761	1
c81920_g1	DOWN	-2.3954	0.0031135	FALSE	-0.54723	1	FALSE	-0.14134	1	FALSE	-0.043839	1	FALSE	5.3e-05	1	FALSE	-0.73265	0.75374
c84071_g1	DOWN	-2.3945	3.24e-05	FALSE	-0.55596	1	FALSE	-0.09565	1	FALSE	-0.33822	1	FALSE	0.25941	1	FALSE	0.097445	1
c158905_g1	DOWN	-2.3943	8.27e-08	FALSE	-0.39474	1	FALSE	0.29377	0.86387	FALSE	1.3671	1	FALSE	-1.0183	0.91622	DOWN	-1.164	0.0042386
c106577_g5	DOWN	-2.3938	2.6e-05	FALSE	-1.0753	0.65473	DOWN	-1.156	0.044787	FALSE	-0.66579	1	FALSE	-0.74905	1	FALSE	-1.0953	0.086872
c102757_g2	DOWN	-2.393	0.024229	FALSE	-1.7376	0.51703	FALSE	-1.3459	0.2909	FALSE	-0.38589	1	FALSE	-0.71748	1	FALSE	-1.6156	0.23333
c98259_g2	DOWN	-2.3918	1.35e-15	FALSE	-0.87789	0.47256	DOWN	-1.8619	2.21e-12	FALSE	-0.58611	1	DOWN	-2.1485	0.00060264	DOWN	-2.3895	1.23e-15
c115581_g2	DOWN	-2.3912	8.23e-06	FALSE	-1.3635	0.30845	FALSE	-0.208	1	FALSE	0.12514	1	FALSE	-0.77117	1	FALSE	-0.93326	0.16693
c87770_g2	DOWN	-2.3909	0.014561	FALSE	-0.16828	1	FALSE	-0.97994	0.51604	FALSE	-0.049362	1	FALSE	-1.867	0.71827	DOWN	#NAME?	9.64e-06
c89496_g1	DOWN	-2.3908	3.94e-09	FALSE	-0.93645	0.36715	DOWN	-1.5036	3.93e-05	FALSE	-0.79421	1	FALSE	-1.3503	0.72117	DOWN	-1.5904	2.61e-05
c96357_g3	DOWN	-2.3903	0.013949	FALSE	0.9363	0.87985	FALSE	0.48819	1	FALSE	0.44131	1	FALSE	0.43206	1	FALSE	0.45308	1
c85884_g2	DOWN	-2.3895	0.044752	FALSE	-0.2804	1	FALSE	-0.58367	1	FALSE	0.90243	1	FALSE	0.11492	1	FALSE	-0.15699	1
c89529_g1	DOWN	-2.3892	0.0045655	FALSE	-0.17833	1	FALSE	-0.70078	0.78537	FALSE	0.50467	1	FALSE	0.7208	1	UP	1.5101	0.0011013
c84900_g1	DOWN	-2.3881	0.0023217	DOWN	-2.9316	0.020535	DOWN	-3.953	4.17e-06	FALSE	-2.5587	0.64757	FALSE	-1.0974	1	FALSE	-0.71624	0.74605
c111941_g1	DOWN	-2.3879	1.29e-07	FALSE	-0.83476	0.84785	FALSE	-0.7248	0.16987	FALSE	-0.59866	1	FALSE	-0.79527	1	DOWN	-1.0815	0.03581
c97948_g2	DOWN	-2.3878	0.0085702	FALSE	0.457	1	FALSE	0.2387	1	FALSE	-0.46429	1	FALSE	-0.7513	1	FALSE	0.25905	1
c83097_g1	DOWN	-2.3876	0.00031853	FALSE	0.82371	1	FALSE	0.29931	1	FALSE	0.52246	1	FALSE	0.24385	1	FALSE	0.52607	0.98349
c109491_g3	DOWN	-2.3871	3.68e-10	FALSE	-1.6054	0.056676	DOWN	-1.583	1.01e-05	FALSE	-0.4257	1	FALSE	-0.95528	1	DOWN	-0.97649	0.023601
c93212_g1	DOWN	-2.3868	7.7e-27	DOWN	-1.7351	0.0049055	DOWN	-2.1543	4.06e-22	FALSE	-0.737	1	FALSE	-1.2173	0.32156	FALSE	-0.49171	0.11949
c96776_g1	DOWN	-2.3867	6.48e-07	FALSE	-1.3939	0.22458	DOWN	-1.6239	0.00033648	FALSE	-0.0063464	1	FALSE	-0.79159	1	DOWN	-1.1985	0.023612
c112289_g2	DOWN	-2.3865	1.44e-14	FALSE	-1.1769	0.21656	DOWN	-1.1511	0.00013873	FALSE	-0.83149	1	FALSE	-1.04	0.73983	DOWN	-1.5667	7.1e-07
c85204_g1	DOWN	-2.3864	0.00029679	FALSE	-1.692	0.21648	FALSE	-0.92391	0.25894	FALSE	-1.3085	1	FALSE	-2.3825	0.072277	DOWN	-2.1742	0.001594
c108879_g4	DOWN	-2.3845	0.00017004	FALSE	0.33692	1	FALSE	-0.133	1	FALSE	-0.4687	1	FALSE	-0.0048265	1	DOWN	-2.3766	0.00045023
c111107_g2	DOWN	-2.3842	2.43e-22	FALSE	-0.94926	0.50779	FALSE	-0.11033	1	FALSE	-0.21932	1	FALSE	-0.17546	1	DOWN	-0.94422	0.00039937
c106865_g3	DOWN	-2.3796	4.03e-05	FALSE	-0.49117	1	FALSE	-0.3029	1	FALSE	0.697	1	FALSE	-0.77325	1	DOWN	-1.7	0.0023328
c92323_g1	DOWN	-2.3794	0.0012171	DOWN	-2.9945	0.0014995	DOWN	-2.428	0.0008384	FALSE	-0.57314	1	FALSE	-1.2189	0.85589	FALSE	0.68116	0.63394
c100821_g6	DOWN	-2.3791	0.046273	FALSE	-0.53131	1	FALSE	-0.27369	1	FALSE	-0.36698	1	FALSE	-1.6958	1	DOWN	#NAME?	0.00021857
c109433_g3	DOWN	-2.3787	7.19e-05	FALSE	0.12236	1	FALSE	-0.58489	0.67692	FALSE	0.1565	1	FALSE	-0.35474	1	FALSE	0.42533	0.96305
c50716_g1	DOWN	-2.3777	0.047112	FALSE	-1.9448	0.48766	FALSE	-0.93264	0.73417	FALSE	-1.4226	1	FALSE	-0.56906	1	FALSE	-1.455	0.36867
c92968_g4	DOWN	-2.3772	0.044983	FALSE	-1.3249	0.95007	FALSE	-0.65146	1	FALSE	-1.135	1	FALSE	-0.85995	1	DOWN	-4.2976	0.0034471
c84732_g1	DOWN	-2.3768	1.36e-14	DOWN	-3.4589	1.39e-10	DOWN	-4.4318	2.82e-31	FALSE	-0.57311	1	FALSE	-1.3516	0.16962	DOWN	-1.5779	2.22e-08
c81403_g1	DOWN	-2.3765	0.023849	FALSE	-1.6278	0.60152	FALSE	-0.048633	1	FALSE	0.053662	1	FALSE	-1.6983	0.97882	DOWN	#NAME?	4.13e-05
c79646_g1	DOWN	-2.3755	0.015281	FALSE	0.38816	1	FALSE	-0.266	1	FALSE	-0.82244	1	FALSE	-0.32248	1	FALSE	-0.66388	1
c100965_g3	DOWN	-2.3734	0.00094057	FALSE	0.63928	1	FALSE	0.32416	1	FALSE	0.95547	1	FALSE	0.38322	1	FALSE	-0.40233	1
c34253_g1	DOWN	-2.3717	0.00028476	FALSE	-1.0029	0.9268	DOWN	-1.8372	0.0032347	FALSE	-1.0696	1	DOWN	-2.755	0.023435	DOWN	#NAME?	2.75e-10
c98375_g1	DOWN	-2.371	7.2e-06	FALSE	-1.4023	0.26827	DOWN	-1.1113	0.035547	FALSE	0.44035	1	FALSE	-0.60421	1	FALSE	-0.16123	1
c84020_g1	DOWN	-2.3709	0.023365	FALSE	-0.089785	1	FALSE	-0.30384	1	FALSE	0.17598	1	FALSE	0.764	1	FALSE	0.070729	1
c95988_g5	DOWN	-2.3699	0.014069	FALSE	0.10113	1	FALSE	-0.34588	1	FALSE	-1.6184	1	FALSE	-0.18244	1	FALSE	-1.6181	0.17977
c104112_g2	DOWN	-2.3689	9.81e-17	FALSE	-0.56277	1	FALSE	-0.40355	0.29741	FALSE	-0.78818	1	FALSE	-0.5331	1	DOWN	-0.83868	0.0018573
c74112_g1	DOWN	-2.3672	8.24e-05	FALSE	-0.692	1	FALSE	-0.33346	1	FALSE	0.091066	1	FALSE	-0.77026	1	DOWN	-1.8422	0.0034877
c106270_g1	DOWN	-2.3671	1.42e-06	DOWN	-2.803	5.24e-07	DOWN	-2.2391	2.98e-06	FALSE	-0.84247	1	DOWN	-2.3663	0.00020672	FALSE	-0.68135	0.20617
c87363_g2	DOWN	-2.3655	0.014671	DOWN	-3.1632	0.042202	DOWN	#NAME?	1.4e-06	FALSE	-0.21739	1	DOWN	-3.4991	0.044087	FALSE	-1.2129	0.39061
c98147_g2	DOWN	-2.3655	1.14e-06	FALSE	-0.65457	1	DOWN	-1.0607	0.029112	FALSE	-0.92817	1	FALSE	-0.83739	1	DOWN	-1.6149	0.0014676
c101500_g1	DOWN	-2.3638	4.84e-17	FALSE	-0.83043	0.64385	DOWN	-0.93374	0.0010081	FALSE	-1.9798	0.27034	FALSE	-1.2272	0.37892	DOWN	-0.97281	0.0012295
c92546_g1	DOWN	-2.3628	0.0012103	FALSE	-0.44028	1	FALSE	-1.4044	0.06206	FALSE	-0.0042707	1	FALSE	-0.64103	1	FALSE	0.032322	1
c73723_g1	DOWN	-2.3626	1.39e-06	FALSE	0.57483	1	FALSE	-0.13666	1	FALSE	-0.23064	1	FALSE	-0.15164	1	FALSE	-0.32974	1
c103021_g4	DOWN	-2.362	2.29e-06	FALSE	0.73813	1	FALSE	0.0091344	1	FALSE	-0.98366	1	FALSE	-1.7963	0.051918	DOWN	-5.6306	1.31e-15
c104185_g5	DOWN	-2.362	2.6e-08	FALSE	-1.2989	0.23818	FALSE	-0.66524	0.20283	FALSE	-0.88686	1	FALSE	-1.6022	0.19052	DOWN	-7.6749	1.15e-21
c143891_g1	DOWN	-2.3611	0.0061059	FALSE	0.50979	1	FALSE	0.0043588	1	FALSE	-0.37448	1	FALSE	-0.96357	1	DOWN	-2.6271	0.0047868
c102490_g3	DOWN	-2.3597	0.013653	FALSE	-0.0051615	1	FALSE	-0.13242	1	FALSE	0.0025989	1	FALSE	0.31316	1	FALSE	-0.50566	1
c90065_g3	DOWN	-2.3586	8.51e-09	FALSE	0.38004	1	FALSE	-0.24462	1	FALSE	-0.60083	1	FALSE	-1.1222	0.77452	DOWN	-2.1849	3.62e-07
c89226_g3	DOWN	-2.3581	9.9e-06	FALSE	-0.094715	1	FALSE	-0.29424	1	FALSE	-0.34921	1	FALSE	-0.73163	1	FALSE	-0.89287	0.20281
c89089_g1	DOWN	-2.3565	6.48e-16	FALSE	-0.81731	0.61362	FALSE	-0.53199	0.085351	FALSE	-0.18966	1	FALSE	-1.4464	0.31738	DOWN	-1.6277	4.56e-10
c106041_g1	DOWN	-2.3556	1.76e-23	DOWN	-1.8573	0.0022613	DOWN	-1.8512	1.33e-15	FALSE	-0.8354	1	FALSE	-0.91575	0.88188	DOWN	-0.60382	0.036786
c91472_g1	DOWN	-2.3549	8.04e-09	FALSE	-0.97384	0.77157	FALSE	-0.017856	1	FALSE	0.28687	1	FALSE	-1.192	1	FALSE	-0.68001	0.087102
c84619_g1	DOWN	-2.3545	2.08e-05	FALSE	-1.6655	0.096182	DOWN	-1.468	0.012838	FALSE	-1.4552	1	FALSE	-1.418	0.67018	DOWN	-1.2406	0.028144
c95521_g1	DOWN	-2.351	2.82e-08	FALSE	0.23267	1	FALSE	-0.18959	1	FALSE	1.0192	1	FALSE	-0.31827	1	FALSE	-0.35294	1
c65231_g1	DOWN	-2.3499	0.032702	FALSE	1.0812	0.73421	UP	1.4139	0.010784	FALSE	0.24344	1	FALSE	1.5162	0.88914	FALSE	-1.877	0.13866
c80023_g1	DOWN	-2.3496	4.93e-06	FALSE	-0.41946	1	DOWN	-1.1386	0.038538	FALSE	-0.27417	1	FALSE	-1.8257	0.15704	FALSE	-0.59179	0.59448
c105686_g1	DOWN	-2.3496	8.06e-08	FALSE	-0.57895	1	FALSE	-0.84309	0.087954	FALSE	-1.041	1	FALSE	-1.7323	0.12817	DOWN	-2.7343	6.95e-09
c93878_g1	DOWN	-2.3481	0.047947	FALSE	-0.85339	1	FALSE	-1.0155	0.6552	FALSE	-0.8665	1	FALSE	-1.3227	1	FALSE	-0.26399	1
c7080_g1	DOWN	-2.3479	4.51e-06	FALSE	-0.018971	1	FALSE	0.019265	1	FALSE	-1.9633	0.82307	FALSE	-1.7939	0.1724	DOWN	-6.9362	4.32e-15
c21613_g1	DOWN	-2.3476	4.33e-07	FALSE	0.086187	1	FALSE	0.21221	1	FALSE	0.32256	1	FALSE	0.56401	1	FALSE	0.15246	1
c95079_g1	DOWN	-2.3461	5.22e-05	FALSE	-0.23084	1	FALSE	-1.0323	0.089375	FALSE	-0.70173	1	FALSE	-0.83638	1	FALSE	-0.2643	1
c97306_g2	DOWN	-2.345	1.79e-17	FALSE	-1.1222	0.24556	DOWN	-1.0488	9.2e-06	FALSE	-0.96951	1	FALSE	-0.90268	0.90523	DOWN	-1.1747	2.47e-06
c97061_g5	DOWN	-2.3449	2.01e-08	FALSE	0.73632	0.87091	FALSE	-0.30272	1	FALSE	-0.16881	1	FALSE	-0.55232	1	DOWN	-1.287	0.0034204
c111673_g5	DOWN	-2.3445	0.0001614	FALSE	-1.0414	0.76718	FALSE	-0.81703	0.32603	FALSE	-0.50978	1	FALSE	-1.2753	0.91926	DOWN	-1.3878	0.045425
c102609_g3	DOWN	-2.3412	1.56e-05	FALSE	-0.85202	0.92152	DOWN	-1.1523	0.038022	FALSE	-0.65653	1	FALSE	-1.3034	0.71935	DOWN	-2.9129	1.91e-06
c189436_g1	DOWN	-2.3412	5.98e-08	FALSE	-0.80232	0.92111	FALSE	-0.54019	0.43619	FALSE	-1.7881	0.95591	FALSE	-1.2932	0.48239	DOWN	-1.5646	0.00054332
c91771_g1	DOWN	-2.3409	0.00018394	FALSE	-1.602	0.23961	DOWN	-1.4298	0.022197	FALSE	-1.3103	1	FALSE	-2.4418	0.050818	DOWN	-3.2349	7.41e-06
c78530_g1	DOWN	-2.3403	0.033737	FALSE	0.75888	1	FALSE	-0.44899	1	FALSE	-0.80018	1	FALSE	-1.6208	1	FALSE	-1.5646	0.28715
c61625_g1	DOWN	-2.3381	8.98e-06	FALSE	-0.33464	1	FALSE	-0.933	0.10968	FALSE	0.36066	1	FALSE	-0.85755	1	FALSE	-0.64969	0.51605
c111463_g1	DOWN	-2.338	2.63e-29	DOWN	-1.6099	0.0099195	DOWN	-1.548	8.47e-14	FALSE	-1.1539	1	FALSE	-0.86398	1	DOWN	-1.9902	7.4e-20
c73081_g1	DOWN	-2.3376	0.00054798	FALSE	-1.8873	0.14197	FALSE	-1.2512	0.081222	FALSE	-2.69	0.33442	FALSE	-1.1777	1	FALSE	-0.45426	1
c84821_g1	DOWN	-2.3357	0.0049706	DOWN	-2.8445	0.032676	DOWN	-2.7931	0.00066185	FALSE	0.003962	1	FALSE	-2.2193	0.27427	FALSE	-1.1572	0.55502
c104849_g2	DOWN	-2.3349	0.0012628	FALSE	-0.92417	1	FALSE	-0.9524	0.28558	FALSE	-0.24447	1	FALSE	-1.1849	1	FALSE	-0.32947	1
c116093_g1	DOWN	-2.3346	8.61e-05	FALSE	-1.148	0.45635	FALSE	0.127	1	FALSE	-1.1584	1	FALSE	-1.6061	0.21828	DOWN	-6.509	2.74e-15
c93287_g1	DOWN	-2.334	1.19e-09	DOWN	-2.365	0.0011167	DOWN	-2.6874	2.93e-12	FALSE	-0.090082	1	FALSE	-1.0287	0.92916	FALSE	-0.13002	1
c105371_g2	DOWN	-2.3338	0.011521	FALSE	-1.141	0.94541	FALSE	-0.72918	0.83903	FALSE	-0.84619	1	FALSE	-0.9603	1	DOWN	-2.4994	0.013809
c66085_g1	DOWN	-2.3336	0.0010663	FALSE	-0.67241	1	FALSE	-0.57893	0.7945	FALSE	-0.6506	1	FALSE	-2.06	0.23361	DOWN	-2.9903	0.00011578
c102303_g1	DOWN	-2.3323	0.00090175	FALSE	-1.2271	0.63515	FALSE	-0.39268	1	FALSE	0.93316	1	FALSE	0.35267	1	FALSE	0.84989	0.48946
c58398_g1	DOWN	-2.3293	0.013289	FALSE	-0.88507	1	FALSE	-0.33191	1	FALSE	-1.1702	1	FALSE	-0.66621	1	FALSE	-1.154	0.40065
c90326_g2	DOWN	-2.3275	0.00014088	FALSE	0.26481	1	FALSE	-0.32484	1	FALSE	0.31409	1	FALSE	-1.8209	0.27204	FALSE	-1.0392	0.17226
c108069_g3	DOWN	-2.3266	1.43e-05	FALSE	-1.7648	0.095018	DOWN	-1.5261	0.0025209	FALSE	-1.1966	1	FALSE	-1.0018	1	DOWN	-2.4865	2.16e-05
c103300_g2	DOWN	-2.3262	0.0073925	FALSE	-1.0759	0.95402	FALSE	-0.80356	0.65216	FALSE	-0.66196	1	FALSE	-0.33067	1	FALSE	-1.0466	0.47611
c69537_g1	DOWN	-2.3262	3.48e-13	FALSE	-0.57658	1	FALSE	-0.28011	0.96282	FALSE	-1.3225	1	FALSE	-0.61837	1	FALSE	0.055318	1
c90580_g1	DOWN	-2.326	4.35e-06	FALSE	-0.80972	0.97128	DOWN	-1.2924	0.010672	FALSE	-0.59015	1	FALSE	-0.036603	1	FALSE	-0.33421	1
c90067_g1	DOWN	-2.325	0.0030534	FALSE	-0.78798	1	FALSE	-0.061547	1	FALSE	0.78836	1	FALSE	-0.22835	1	FALSE	1.0728	0.062384
c106996_g1	DOWN	-2.325	1.33e-10	FALSE	-1.0064	0.48709	DOWN	-1.2284	0.00040657	FALSE	-1.526	1	FALSE	-1.4915	0.22112	DOWN	-2.0829	3.88e-08
c96873_g1	DOWN	-2.3244	0.0006501	FALSE	0.54114	1	FALSE	-0.28348	1	FALSE	-0.99202	1	FALSE	-2.1721	0.16179	DOWN	#NAME?	6.13e-10
c83493_g1	DOWN	-2.3242	0.0024601	FALSE	-0.41352	1	FALSE	-0.50174	0.98848	FALSE	-0.73056	1	FALSE	-0.44061	1	FALSE	-1.266	0.18077
c103566_g1	DOWN	-2.3234	2.75e-32	DOWN	-1.9192	0.00076471	DOWN	-1.8351	3.21e-20	FALSE	-1.392	1	FALSE	-1.4295	0.1033	DOWN	-1.6887	1.92e-16
c106957_g3	DOWN	-2.3218	0.0026695	FALSE	-1.6516	0.3481	DOWN	-2.034	0.0085523	FALSE	-0.59317	1	FALSE	-0.76388	1	UP	1.2361	0.014884
c93388_g2	DOWN	-2.3215	4.31e-10	FALSE	-0.21873	1	FALSE	-0.16035	1	FALSE	-0.12986	1	DOWN	-2.1354	0.0023839	DOWN	-3.3402	5.62e-16
c91136_g5	DOWN	-2.321	9.99e-05	FALSE	0.35037	1	FALSE	0.44776	0.79894	FALSE	-0.0029867	1	FALSE	0.31645	1	UP	1.0113	0.024983
c35629_g1	DOWN	-2.32	0.0051018	FALSE	-1.0242	1	FALSE	0.093605	1	FALSE	-0.74515	1	FALSE	-1.7816	0.56574	DOWN	-5.7883	1.95e-06
c95577_g3	DOWN	-2.3197	3.75e-06	FALSE	-0.49911	1	FALSE	-0.42308	0.86117	FALSE	-0.94508	1	FALSE	-0.43086	1	DOWN	-1.6862	0.0013353
c96460_g3	DOWN	-2.3194	8.97e-05	FALSE	-1.1254	0.62081	FALSE	-0.77161	0.32314	FALSE	-0.91864	1	FALSE	-0.81566	1	DOWN	-3.7193	2.48e-07
c91712_g5	DOWN	-2.317	0.022257	FALSE	-0.10764	1	FALSE	-0.78666	0.87294	FALSE	-0.17332	1	FALSE	-0.94106	1	FALSE	-1.0311	0.62174
c93905_g1	DOWN	-2.3151	0.0083893	FALSE	-0.069706	1	FALSE	-0.13225	1	FALSE	-1.7416	1	FALSE	-1.0588	1	FALSE	-1.7458	0.097107
c91041_g1	DOWN	-2.315	0.0026823	FALSE	-0.83774	1	FALSE	-0.092183	1	FALSE	-0.17575	1	FALSE	-0.72267	1	DOWN	-2.4717	0.0037488
c107818_g1	DOWN	-2.3144	0.00067796	FALSE	-0.66579	1	FALSE	-0.33373	1	FALSE	-0.27606	1	FALSE	-0.15871	1	FALSE	-0.070756	1
c90002_g1	DOWN	-2.3142	0.03708	FALSE	-0.55953	1	FALSE	-1.5105	0.20379	FALSE	0.083184	1	FALSE	-1.3998	1	FALSE	-0.53518	1
c92761_g3	DOWN	-2.3126	0.037734	FALSE	0.14474	1	FALSE	-0.31278	1	FALSE	-0.44477	1	FALSE	-2.1044	0.60875	FALSE	-1.4617	0.37202
c98662_g1	DOWN	-2.3124	1.41e-33	FALSE	-0.91289	0.40167	DOWN	-1.8016	1.94e-20	FALSE	0.20835	1	FALSE	-0.89164	0.90523	FALSE	0.27315	0.63181
c115839_g4	DOWN	-2.3105	0.023186	FALSE	0.079981	1	FALSE	0.12783	1	FALSE	0.21777	1	FALSE	-1.6802	0.95303	DOWN	-2.6697	0.016701
c101656_g2	DOWN	-2.3096	1.01e-07	FALSE	-0.87227	0.77542	DOWN	-1.4385	0.00058928	FALSE	-1.0406	1	FALSE	-0.068681	1	FALSE	-0.5501	0.53577
c82238_g1	DOWN	-2.3095	0.0035732	FALSE	0.26892	1	FALSE	-0.16653	1	FALSE	-1.8651	1	FALSE	-0.94816	1	DOWN	-2.8604	0.0011626
c79090_g1	DOWN	-2.3093	3.93e-12	FALSE	-0.53516	1	FALSE	-0.30034	0.89595	FALSE	-0.84381	1	FALSE	-0.36277	1	DOWN	-1.9158	1.84e-08
c79745_g1	DOWN	-2.3086	0.002893	FALSE	-1.4208	0.50779	FALSE	-1.4072	0.062017	FALSE	-0.63181	1	FALSE	-0.96606	1	DOWN	-5.1077	2.34e-06
c55765_g1	DOWN	-2.3083	0.00032421	FALSE	-0.17233	1	FALSE	-0.87268	0.28749	FALSE	-0.34094	1	FALSE	-0.87099	1	FALSE	-0.98745	0.27099
c82730_g1	DOWN	-2.3081	0.012517	DOWN	-3.2436	0.027527	DOWN	-3.9488	6.24e-05	FALSE	-2.0826	1	FALSE	-1.5171	0.97506	FALSE	-0.14013	1
c98857_g1	DOWN	-2.3058	0.015699	FALSE	-2.5554	0.10985	DOWN	-3.3833	0.00057133	FALSE	-3.0437	0.51314	DOWN	#NAME?	0.00047758	FALSE	-0.2157	1
c23652_g1	DOWN	-2.3057	0.00046908	FALSE	-0.18731	1	FALSE	-0.73426	0.38507	FALSE	-0.30843	1	FALSE	-1.0931	1	FALSE	-1.0304	0.15419
c91826_g1	DOWN	-2.3051	0.043844	FALSE	-2.4136	0.23728	FALSE	-1.5568	0.23667	FALSE	-1.0612	1	FALSE	-0.87092	1	FALSE	-1.806	0.17108
c85827_g2	DOWN	-2.3045	8.58e-20	FALSE	-0.26832	1	FALSE	-0.41566	0.2399	FALSE	0.42321	1	FALSE	-0.33719	1	UP	0.58319	0.044823
c110891_g5	DOWN	-2.3045	0.020684	FALSE	-0.24533	1	FALSE	-0.0016419	1	FALSE	-0.39982	1	FALSE	0.16269	1	FALSE	0.10853	1
c90076_g1	DOWN	-2.3039	5.89e-17	FALSE	-1.4292	0.42394	DOWN	-1.0037	0.00020775	FALSE	-1.723	0.64791	FALSE	-1.3869	0.17572	DOWN	-1.3255	2.22e-06
c100894_g2	DOWN	-2.3029	0.015901	FALSE	0.073383	1	FALSE	0.038022	1	FALSE	-0.6408	1	FALSE	-0.10311	1	FALSE	-0.1102	1
c77461_g1	DOWN	-2.3023	0.0023706	FALSE	-1.1269	0.63788	FALSE	-1.0407	0.21283	FALSE	0.84792	1	FALSE	-0.54714	1	FALSE	0.20004	1
c100570_g3	DOWN	-2.3014	0.0082106	FALSE	-1.2533	0.78505	FALSE	-0.52051	1	FALSE	-2.6715	0.76741	FALSE	-2.7661	0.10755	DOWN	-2.8231	0.004036
c111941_g5	DOWN	-2.3002	0.00083636	FALSE	-0.85076	1	FALSE	-1.0153	0.22856	FALSE	-0.38372	1	FALSE	-0.29211	1	FALSE	-1.2549	0.15735
c102684_g1	DOWN	-2.2991	0.044904	FALSE	-1.0343	1	FALSE	-0.64544	1	FALSE	-1.2185	1	FALSE	-1.7849	0.91516	FALSE	-1.9614	0.13406
c102580_g1	DOWN	-2.2986	0.0031173	FALSE	0.15698	1	FALSE	-0.94603	0.28719	FALSE	0.47139	1	FALSE	0.40063	1	FALSE	0.068091	1
c83907_g1	DOWN	-2.2972	0.0067873	FALSE	-1.9031	0.26066	FALSE	-1.287	0.15743	FALSE	-1.3296	1	FALSE	-1.7004	0.71827	FALSE	-1.1859	0.28371
c108335_g2	DOWN	-2.2965	9.99e-08	FALSE	-0.63813	1	FALSE	-0.13322	1	FALSE	-1.2915	1	FALSE	-0.48433	1	DOWN	-1.7742	7.53e-05
c42389_g1	DOWN	-2.2954	0.00014401	FALSE	0.19488	1	FALSE	-0.4903	0.84959	FALSE	0.033414	1	FALSE	-0.1305	1	FALSE	-0.016091	1
c89374_g3	DOWN	-2.295	1.42e-06	FALSE	-0.44558	1	FALSE	-0.68421	0.25036	FALSE	-0.041398	1	FALSE	-0.33256	1	FALSE	-0.85977	0.081464
c78365_g3	DOWN	-2.2926	1.87e-11	FALSE	-0.96823	0.50986	FALSE	-0.3539	0.75671	FALSE	0.56605	1	FALSE	-1.3181	0.59436	DOWN	-3.6179	4.94e-19
c89998_g1	DOWN	-2.2915	0.01175	FALSE	-2.1297	0.20615	FALSE	-1.6421	0.079048	FALSE	-0.57612	1	DOWN	-3.1958	0.026717	FALSE	-0.95686	0.50933
c96062_g1	DOWN	-2.2903	0.00024579	FALSE	-1.9513	0.091935	DOWN	-1.643	0.0058259	FALSE	-0.34425	1	FALSE	-1.4314	0.68543	DOWN	-1.4012	0.045068
c91968_g6	DOWN	-2.2893	0.005911	FALSE	0.57158	1	FALSE	0.13915	1	FALSE	-0.19621	1	FALSE	0.35812	1	FALSE	-0.7883	0.74018
c92550_g1	DOWN	-2.2886	1.35e-05	FALSE	-0.56463	1	FALSE	-1.0511	0.057451	FALSE	-0.41564	1	FALSE	-0.86276	1	FALSE	-0.9881	0.1812
c90218_g1	DOWN	-2.2882	0.014096	FALSE	-1.7472	0.41324	FALSE	-1.1853	0.29835	FALSE	-0.18777	1	FALSE	-1.2897	1	FALSE	-1.8194	0.088534
c97234_g1	DOWN	-2.2878	0.042317	FALSE	0.15159	1	FALSE	-0.63158	1	FALSE	-0.52782	1	FALSE	-0.63578	1	FALSE	-0.46244	1
c99705_g1	DOWN	-2.2875	0.0029972	FALSE	-0.40548	1	FALSE	-0.36758	1	FALSE	-0.70982	1	FALSE	-2.2919	0.11305	DOWN	#NAME?	2.53e-09
c98208_g1	DOWN	-2.2867	0.016052	FALSE	-2.2216	0.19792	DOWN	-2.8982	0.002419	FALSE	-0.88183	1	FALSE	-0.73206	1	FALSE	-0.51801	1
c108128_g1	DOWN	-2.2859	2.26e-14	DOWN	-2.3831	4.19e-05	DOWN	-2.3314	2.33e-14	FALSE	1.4079	1	FALSE	-0.80351	1	UP	1.4604	8.37e-13
c112527_g2	DOWN	-2.2844	3.81e-09	FALSE	-0.94362	0.6047	DOWN	-1.0814	0.0041307	DOWN	-3.2877	0.0030934	FALSE	-1.4417	0.69187	DOWN	-1.9759	1e-06
c103952_g2	DOWN	-2.2832	0.023766	FALSE	-0.22908	1	FALSE	-1.1476	0.37348	FALSE	-1.1134	1	FALSE	-0.28991	1	FALSE	-1.3905	0.31581
c114129_g2	DOWN	-2.2819	7.03e-11	FALSE	-0.60445	1	FALSE	-0.39127	0.66681	FALSE	-0.52872	1	FALSE	-0.1675	1	DOWN	-0.96184	0.016346
c88489_g1	DOWN	-2.2807	0.02651	FALSE	-2.8092	0.097107	DOWN	-2.3616	0.019873	FALSE	-1.3413	1	FALSE	-2.6426	0.25103	DOWN	-3.8243	0.0014538
c101141_g4	DOWN	-2.2805	0.029866	FALSE	-0.80006	1	FALSE	-0.75988	0.88702	FALSE	0.28533	1	FALSE	-1.3283	1	FALSE	-0.26253	1
c105089_g1	DOWN	-2.2804	3.97e-05	FALSE	-0.44687	1	FALSE	-0.47737	0.71392	DOWN	-2.7747	0.0031132	DOWN	-3.191	7.48e-06	DOWN	-4.8166	1.75e-12
c98982_g1	DOWN	-2.2804	1.79e-12	DOWN	-3.4363	1.25e-07	DOWN	-4.0048	2.08e-26	FALSE	-0.43266	1	FALSE	-1.4157	0.24524	DOWN	-1.4129	2e-05
c103721_g2	DOWN	-2.2803	0.045846	FALSE	-0.99567	0.99506	FALSE	-0.84718	0.69926	FALSE	-0.64958	1	FALSE	-0.85231	1	FALSE	-0.20252	1
c105911_g1	DOWN	-2.2803	2.04e-08	DOWN	-2.2908	0.0025486	DOWN	-1.7866	3.59e-06	FALSE	-0.52201	1	FALSE	-0.91121	1	DOWN	-1.2011	0.0051813
c73446_g1	DOWN	-2.2802	0.0048591	FALSE	-1.145	0.83793	FALSE	-0.92535	0.47389	FALSE	0.61082	1	FALSE	-1.0477	1	FALSE	-0.7501	0.75873
c106268_g3	DOWN	-2.2795	1.12e-05	FALSE	-0.18851	1	FALSE	-0.68219	0.34577	FALSE	-0.62342	1	FALSE	-0.93344	1	FALSE	-0.90503	0.1498
c100178_g1	DOWN	-2.2793	0.0019214	FALSE	-1.3403	0.19405	FALSE	-1.2522	0.10377	FALSE	0.40331	1	FALSE	-2.1042	0.063812	FALSE	-0.35727	1
c101561_g1	DOWN	-2.2779	7.04e-13	FALSE	0.90642	1	FALSE	0.091319	1	FALSE	-0.18948	1	FALSE	-0.80787	1	DOWN	-2.3034	9.27e-12
c98443_g2	DOWN	-2.2775	0.018146	FALSE	-1.2151	0.90196	FALSE	-1.4072	0.20488	FALSE	-0.38276	1	FALSE	-0.69782	1	FALSE	-0.94227	0.66176
c97602_g2	DOWN	-2.2766	0.014623	FALSE	-2.5423	0.10552	DOWN	-2.7621	0.0023854	FALSE	-1.1292	1	FALSE	0.29072	1	FALSE	0.55122	1
c113465_g2	DOWN	-2.2761	4e-06	FALSE	-1.2477	0.33847	FALSE	-0.94196	0.085769	FALSE	0.21512	1	FALSE	-1.0095	0.88534	FALSE	-0.75239	0.1493
c58161_g1	DOWN	-2.2753	0.0011198	FALSE	-1.2119	0.65468	FALSE	-0.68479	0.7386	FALSE	0.44442	1	FALSE	-1.6168	0.58166	FALSE	-1.2091	0.15371
c83640_g2	DOWN	-2.2751	0.030484	FALSE	-0.78877	1	FALSE	0.040417	1	FALSE	0.094256	1	FALSE	-0.29745	1	FALSE	-1.6193	0.20313
c98927_g2	DOWN	-2.2745	1.16e-06	FALSE	-0.25291	1	FALSE	-0.68263	0.18354	FALSE	0.12606	1	FALSE	0.34617	1	FALSE	0.31505	1
c110074_g1	DOWN	-2.2742	4.1e-09	FALSE	-1.4604	0.10689	DOWN	-0.86201	0.033292	FALSE	-0.65576	1	FALSE	-0.54016	1	FALSE	-0.72829	0.15471
c110185_g3	DOWN	-2.2732	1.92e-05	FALSE	-0.082566	1	DOWN	-1.1088	0.042058	FALSE	-0.5944	1	FALSE	-1.0183	1	DOWN	-1.1872	0.049173
c93849_g2	DOWN	-2.2725	2.26e-14	FALSE	-0.94775	0.37969	DOWN	-1.3602	1.28e-07	FALSE	-0.12353	1	FALSE	-1.3592	0.16592	DOWN	-0.56615	0.041123
c94201_g2	DOWN	-2.272	0.011204	FALSE	0.30704	1	FALSE	0.06844	1	FALSE	-0.51635	1	FALSE	-0.60082	1	DOWN	-2.5907	0.0089466
c78670_g1	DOWN	-2.2714	5.3e-05	FALSE	0.25511	1	FALSE	-0.48544	0.8713	FALSE	-0.078792	1	FALSE	-0.41513	1	FALSE	-0.63314	0.60148
c72158_g1	DOWN	-2.2708	4.86e-21	FALSE	-0.96686	0.34967	DOWN	-0.83912	0.00043396	FALSE	-1.0924	1	DOWN	-1.7064	0.024932	DOWN	#NAME?	1.33e-74
c83313_g1	DOWN	-2.2705	1.64e-11	FALSE	-1.4396	0.087111	DOWN	-1.8359	1.62e-08	FALSE	0.039695	1	FALSE	-1.1768	0.58939	DOWN	-1.0691	0.0032128
c106468_g3	DOWN	-2.2699	0.02779	FALSE	-0.56685	1	FALSE	-0.97599	0.63456	FALSE	-0.1876	1	FALSE	0.53907	1	FALSE	-0.39261	1
c110056_g1	DOWN	-2.2699	4.12e-08	FALSE	-0.92885	0.49482	FALSE	0.54996	0.0631	FALSE	-0.60387	1	FALSE	0.078718	1	FALSE	0.34615	0.5357
c65342_g1	DOWN	-2.2698	0.00011516	FALSE	-0.47408	1	FALSE	-0.55323	0.72548	FALSE	0.20859	1	FALSE	-0.6026	1	DOWN	-1.8569	0.0031376
c75004_g1	DOWN	-2.2692	0.018696	FALSE	-0.56905	1	FALSE	-0.39241	1	FALSE	-1.4731	1	FALSE	-1.6464	0.87869	DOWN	#NAME?	7.22e-06
c104848_g1	DOWN	-2.269	0.044072	FALSE	-0.69157	1	FALSE	-2.0612	0.07651	FALSE	-0.60467	1	FALSE	-0.7509	1	FALSE	0.25262	1
c109635_g2	DOWN	-2.2682	0.00065814	FALSE	-0.80661	1	FALSE	0.27476	1	FALSE	1.5836	1	FALSE	-2.4426	0.064805	FALSE	-0.97066	0.3102
c101167_g2	DOWN	-2.268	7.25e-11	FALSE	-0.014855	1	FALSE	-0.37929	0.73068	FALSE	0.24015	1	FALSE	-0.66791	1	DOWN	-1.2063	0.00091858
c111044_g1	DOWN	-2.268	1.3e-23	FALSE	-1.3168	0.071712	DOWN	-1.1233	7.34e-07	FALSE	-0.63093	1	FALSE	-1.1709	0.38756	DOWN	-1.3468	8.78e-09
c101141_g6	DOWN	-2.2675	0.0048305	FALSE	-0.14783	1	FALSE	-0.40826	1	FALSE	0.47377	1	FALSE	-0.80044	1	FALSE	-1.4285	0.13452
c112676_g5	DOWN	-2.2672	0.0077786	FALSE	-0.087788	1	FALSE	-0.41004	1	FALSE	-0.89146	1	FALSE	0.36996	1	FALSE	0.88225	0.2652
c106128_g1	DOWN	-2.2664	0.0049044	FALSE	-1.3144	0.65594	FALSE	-0.63469	0.82881	FALSE	-0.5607	1	FALSE	-1.1592	1	FALSE	0.23634	1
c84293_g1	DOWN	-2.2655	0.0027038	FALSE	-0.34177	1	FALSE	0.30348	1	FALSE	-0.16406	1	FALSE	-0.1124	1	FALSE	-0.69652	0.80451
c86698_g1	DOWN	-2.265	2.9e-05	FALSE	0.25084	1	FALSE	0.098231	1	FALSE	0.04577	1	FALSE	-0.13731	1	FALSE	0.73324	0.17367
c96949_g1	DOWN	-2.265	0.0071523	FALSE	-0.426	1	FALSE	-0.31051	1	FALSE	-0.2053	1	FALSE	-0.67265	1	FALSE	-1.3076	0.21331
c91885_g1	DOWN	-2.264	0.016586	FALSE	0.054914	1	FALSE	0.48944	1	FALSE	-0.27408	1	FALSE	1.1206	1	FALSE	0.61334	0.87178
c89709_g2	DOWN	-2.2637	0.0049393	DOWN	-2.8918	0.02497	FALSE	-0.9094	0.41559	FALSE	0.16822	1	FALSE	-1.2341	1	FALSE	-0.55616	1
c87722_g4	DOWN	-2.263	1.26e-08	FALSE	-1.0189	0.76732	FALSE	-0.33783	0.85677	FALSE	-0.6559	1	FALSE	-1.492	0.19764	DOWN	-4.7872	1.21e-18
c93786_g1	DOWN	-2.2621	0.0010175	FALSE	-0.85455	1	FALSE	-1.0703	0.16152	FALSE	-1.2663	1	FALSE	-2.264	0.12612	DOWN	-5.2663	7.71e-08
c172412_g1	DOWN	-2.2612	0.0033879	FALSE	-0.54192	1	FALSE	-1.0576	0.28454	FALSE	-0.79807	1	FALSE	-0.90942	1	DOWN	#NAME?	8.13e-08
c174125_g1	DOWN	-2.2606	0.00019366	FALSE	-1.0576	0.71397	DOWN	-1.2282	0.04981	FALSE	-0.84704	1	FALSE	-0.56253	1	FALSE	0.022114	1
c92785_g1	DOWN	-2.258	1.73e-13	FALSE	-0.7859	0.69326	FALSE	-0.57102	0.073116	FALSE	-0.10082	1	FALSE	-0.67087	1	DOWN	-1.6103	1.12e-08
c98322_g1	DOWN	-2.2573	0.0012598	DOWN	-2.0749	0.049509	DOWN	-2.9578	9.52e-05	FALSE	-1.0271	1	FALSE	-1.7157	0.32907	FALSE	-0.97625	0.22084
c112527_g3	DOWN	-2.2562	2.06e-31	FALSE	-0.88942	0.42154	DOWN	-1.2629	3.26e-12	FALSE	-0.96896	1	DOWN	-1.6493	0.020455	DOWN	-2.1173	4.43e-27
c101107_g1	DOWN	-2.2558	1.54e-06	FALSE	-0.051498	1	FALSE	-0.51191	0.58301	FALSE	1.3075	1	FALSE	-0.61172	1	FALSE	0.47262	0.5365
c79964_g1	DOWN	-2.2556	0.031454	FALSE	-2.1827	0.26808	FALSE	-1.444	0.20999	FALSE	-0.74787	1	FALSE	-0.87176	1	FALSE	-1.8042	0.1278
c89505_g1	DOWN	-2.2556	0.031454	FALSE	0.57495	1	FALSE	-0.19379	1	FALSE	-0.37182	1	FALSE	-0.59899	1	FALSE	-1.2369	0.43035
c105883_g2	DOWN	-2.2542	2.17e-05	FALSE	-1.3312	0.33836	DOWN	-1.8464	0.00026512	FALSE	-1.2245	1	FALSE	-0.89923	1	DOWN	-1.5752	0.0063369
c111552_g2	DOWN	-2.2541	0.045806	FALSE	-1.8722	0.48302	FALSE	-1.0256	0.58847	FALSE	0.073444	1	FALSE	-0.97625	1	FALSE	-1.1257	0.54976
c89775_g1	DOWN	-2.2539	7.06e-06	FALSE	-1.6424	0.11452	FALSE	-0.92364	0.10906	FALSE	-1.4301	1	FALSE	-1.5028	0.36537	FALSE	-1.0458	0.090243
c93411_g3	DOWN	-2.2534	2.14e-06	FALSE	-0.080352	1	FALSE	-0.57454	0.5385	FALSE	-0.35518	1	FALSE	-1.8544	0.11642	DOWN	-3.1172	1.02e-08
c77782_g1	DOWN	-2.2533	0.027147	FALSE	-0.98268	1	FALSE	-0.33875	1	FALSE	1.2835	1	FALSE	-0.96836	1	FALSE	0.41354	1
c91818_g1	DOWN	-2.2531	1.38e-09	DOWN	-1.9789	0.0081275	DOWN	-2.445	3.46e-11	FALSE	-0.94191	1	FALSE	-1.1962	0.71935	DOWN	-2.5624	1.44e-10
c99705_g11	DOWN	-2.2527	0.0019549	FALSE	-0.3959	1	FALSE	-0.51964	1	FALSE	-0.64252	1	FALSE	-2.7044	0.051216	DOWN	#NAME?	7.19e-09
c113537_g2	DOWN	-2.2522	2.26e-06	DOWN	-1.9339	0.019645	DOWN	-1.7712	1.55e-05	FALSE	-1.3065	1	FALSE	-1.0121	1	DOWN	-1.3718	0.0020992
c97572_g1	DOWN	-2.2519	2.43e-09	FALSE	0.1052	1	DOWN	-0.81841	0.011818	FALSE	-1.4513	1	DOWN	-2.0033	0.010453	DOWN	-0.89074	0.0098171
c53888_g2	DOWN	-2.2518	4.45e-05	FALSE	-1.4567	0.26444	DOWN	-2.2129	3.15e-05	FALSE	-0.93834	1	FALSE	-1.6199	0.36286	DOWN	-1.6599	0.0047219
c98721_g1	DOWN	-2.251	0.00082658	FALSE	-0.8544	1	FALSE	-0.325	1	FALSE	-0.63177	1	FALSE	-0.86164	1	DOWN	-3.0806	6.74e-05
c110765_g5	DOWN	-2.2508	0.030273	FALSE	-1.3674	0.81163	FALSE	-1.1596	0.36736	FALSE	-0.25268	1	FALSE	-0.024427	1	FALSE	-0.67568	1
c100286_g1	DOWN	-2.2496	3.1e-12	DOWN	-2.5312	6.94e-06	DOWN	-2.1098	1.47e-11	FALSE	-0.012768	1	FALSE	-1.4015	0.14889	FALSE	-0.35741	0.50341
c109615_g1	DOWN	-2.249	0.0013628	FALSE	-0.20699	1	FALSE	-0.10871	1	FALSE	-0.98671	1	FALSE	-1.4074	1	DOWN	-3.9391	4.4e-06
c62835_g1	DOWN	-2.2488	7.02e-05	FALSE	-0.68649	1	FALSE	-0.74519	0.31352	FALSE	-1.2789	1	FALSE	-1.0274	1	FALSE	-0.9887	0.17367
c95871_g4	DOWN	-2.2487	0.0073402	FALSE	0.006771	1	FALSE	0.32548	1	FALSE	-0.56026	1	FALSE	-1.4294	1	FALSE	-1.6157	0.10287
c95368_g1	DOWN	-2.2481	2.37e-16	FALSE	-0.45384	1	FALSE	-0.58622	0.064296	FALSE	-1.1021	1	FALSE	-0.52056	1	DOWN	-2.3073	2.35e-15
c97137_g1	DOWN	-2.247	0.034962	FALSE	0.28984	1	FALSE	0.47241	1	FALSE	0.58857	1	FALSE	-0.073923	1	FALSE	0.78441	0.53637
c88083_g1	DOWN	-2.2463	1.94e-10	FALSE	-1.3565	0.13893	DOWN	-2.2922	4.18e-11	FALSE	-0.25511	1	FALSE	-1.76	0.060866	FALSE	-0.79312	0.064926
c114748_g3	DOWN	-2.2456	0.0040207	FALSE	-1.8618	0.10233	FALSE	-0.28153	1	FALSE	0.17345	1	FALSE	-0.49025	1	FALSE	-0.0062846	1
c45074_g1	DOWN	-2.2452	0.0021715	FALSE	-0.11365	1	FALSE	0.32689	1	FALSE	-0.96069	1	FALSE	-0.68362	1	DOWN	-4.1446	5.17e-06
c158688_g1	DOWN	-2.2452	0.035529	FALSE	-1.0184	1	FALSE	-0.1832	1	FALSE	-1.6496	1	FALSE	-1.5218	1	DOWN	#NAME?	3.85e-05
c108130_g1	DOWN	-2.2437	0.00020141	FALSE	0.014748	1	FALSE	-0.59887	0.60269	FALSE	0.72877	1	FALSE	-0.30579	1	FALSE	0.57272	0.13642
c113928_g1	DOWN	-2.2415	4.28e-09	FALSE	-1.5665	0.066738	DOWN	-1.0717	0.0038782	FALSE	-0.45427	1	FALSE	-0.42571	1	DOWN	-2.0809	1.63e-07
c114639_g1	DOWN	-2.2406	1.76e-20	DOWN	-1.4371	0.043224	DOWN	-1.2284	2.85e-07	FALSE	0.74096	1	FALSE	-1.5861	0.05371	FALSE	-0.3339	0.59454
c99013_g1	DOWN	-2.2404	0.000548	FALSE	-0.73968	1	FALSE	-0.57957	0.76571	FALSE	-0.70928	1	FALSE	-0.040221	1	FALSE	-0.054933	1
c68175_g1	DOWN	-2.2396	0.00024593	FALSE	-0.37539	1	FALSE	-0.65196	0.61412	FALSE	-0.224	1	FALSE	-1.1386	1	FALSE	-1.0539	0.16199
c92966_g2	DOWN	-2.2392	3.04e-06	FALSE	-0.53019	1	FALSE	-0.22273	1	FALSE	-0.76698	1	FALSE	-1.1783	0.82231	DOWN	-4.0031	1.92e-11
c93029_g2	DOWN	-2.239	0.0010345	FALSE	-1.0836	0.77157	DOWN	-1.8658	0.003798	FALSE	-1.1154	1	FALSE	-1.8544	0.33435	DOWN	#NAME?	6.79e-10
c91712_g9	DOWN	-2.2388	0.021902	FALSE	-0.4461	1	FALSE	0.16092	1	FALSE	-0.44803	1	FALSE	-0.66318	1	DOWN	-2.2671	0.037284
c114356_g2	DOWN	-2.2388	0.019086	FALSE	-1.1864	0.91054	FALSE	-0.54401	1	FALSE	-0.55941	1	FALSE	-0.10994	1	DOWN	-2.7098	0.0087905
c107282_g3	DOWN	-2.2369	5.89e-05	FALSE	-0.098943	1	FALSE	-0.34377	1	FALSE	-0.07985	1	FALSE	-0.45022	1	DOWN	-1.9105	0.0012442
c114760_g1	DOWN	-2.2369	6.34e-09	DOWN	-2.7016	0.00016257	DOWN	-3.2003	9.23e-15	FALSE	-0.80491	1	FALSE	-1.8632	0.057096	DOWN	-1.0725	0.013595
c160970_g1	DOWN	-2.2357	0.0040749	FALSE	-0.97045	1	FALSE	0.23167	1	FALSE	-0.46186	1	FALSE	-1.3735	1	DOWN	-4.9232	1.92e-06
c81961_g1	DOWN	-2.2352	0.030938	FALSE	-0.65657	1	FALSE	-0.31405	1	FALSE	-1.0071	1	FALSE	-1.6028	1	DOWN	#NAME?	3.22e-05
c36059_g1	DOWN	-2.2352	0.035698	FALSE	-0.38581	1	FALSE	-0.82076	0.79019	FALSE	-0.08859	1	FALSE	-2.0751	0.60831	DOWN	-5.5033	0.00023608
c98399_g1	DOWN	-2.2346	5.69e-28	DOWN	-3.2417	1.21e-09	DOWN	-3.3778	1.54e-50	FALSE	-0.79381	1	FALSE	-1.5031	0.057274	DOWN	-0.9299	2.36e-05
c98177_g1	DOWN	-2.2325	5.71e-06	FALSE	-0.99008	0.68607	FALSE	-0.72628	0.25374	FALSE	-0.95753	1	FALSE	1.837	1	UP	2.6201	7.86e-25
c82400_g1	DOWN	-2.2315	0.0026354	FALSE	0.32291	1	FALSE	-0.64271	0.64454	FALSE	-0.50642	1	FALSE	-0.7734	1	DOWN	-1.681	0.020961
c74393_g1	DOWN	-2.2308	1.23e-06	FALSE	0.011343	1	FALSE	-0.0016317	1	FALSE	-0.38559	1	DOWN	-2.1377	0.0088632	DOWN	#NAME?	1.65e-23
c87722_g1	DOWN	-2.2298	0.00017686	FALSE	-0.24927	1	FALSE	-0.22606	1	FALSE	-1.0342	1	FALSE	-2.244	0.075993	DOWN	-4.9341	1.21e-09
c101264_g1	DOWN	-2.2295	0.0041806	FALSE	0.16416	1	FALSE	-1.1921	0.16873	FALSE	-0.19704	1	FALSE	-1.2758	1	FALSE	-1.2966	0.19561
c103297_g1	DOWN	-2.2284	9.19e-05	FALSE	-0.85206	0.53038	DOWN	-1.3666	0.012289	FALSE	-0.53902	1	FALSE	-0.98615	0.87202	FALSE	-0.5442	0.58703
c42311_g1	DOWN	-2.2283	2.07e-23	FALSE	0.27035	1	FALSE	-0.26598	0.74769	FALSE	-0.93252	1	FALSE	-0.54399	1	DOWN	-0.71014	0.0064093
c110846_g2	DOWN	-2.2273	0.0076647	FALSE	-0.45515	1	FALSE	0.031412	1	FALSE	-0.86627	1	FALSE	-1.5615	0.46349	FALSE	-0.93125	0.48446
c105434_g2	DOWN	-2.2265	3.57e-09	FALSE	0.21448	1	FALSE	-0.14371	1	FALSE	-1.2021	1	FALSE	-1.4795	0.23945	FALSE	0.29029	1
c75574_g1	DOWN	-2.2259	0.0029521	FALSE	0.65388	1	FALSE	0.16343	1	FALSE	-0.32088	1	FALSE	-1.1705	1	DOWN	-2.585	0.0010642
c104222_g1	DOWN	-2.2258	1.11e-08	FALSE	-0.96116	0.57624	DOWN	-1.325	0.00032588	FALSE	-0.81931	1	FALSE	-0.31697	1	DOWN	-1.8134	8.59e-06
c100547_g1	DOWN	-2.2257	0.0036286	FALSE	-1.4512	0.48613	FALSE	-0.30377	1	FALSE	-0.42487	1	FALSE	-1.0466	1	DOWN	-1.8574	0.026344
c90096_g1	DOWN	-2.2249	3.16e-11	FALSE	-0.011663	1	FALSE	-0.25409	0.83903	FALSE	0.06565	1	DOWN	-1.7189	0.024517	DOWN	-4.1329	7.18e-25
c96013_g1	DOWN	-2.2241	1.02e-07	DOWN	-2.1008	0.00015487	DOWN	-3.0796	8.78e-12	FALSE	-0.99526	1	FALSE	-1.1542	0.56255	DOWN	-1.0791	0.0055272
c92700_g2	DOWN	-2.2236	2.9e-08	FALSE	-0.2387	1	FALSE	-0.75591	0.10453	FALSE	0.23306	1	FALSE	-0.654	1	DOWN	-1.2991	0.001824
c57059_g2	DOWN	-2.2226	0.024329	FALSE	0.22847	1	FALSE	0.53836	0.63081	FALSE	0.29378	1	FALSE	-0.080693	1	FALSE	-0.6358	0.91637
c97026_g2	DOWN	-2.2211	0.019771	FALSE	-0.45151	1	FALSE	-0.94656	0.55547	FALSE	-0.21031	1	FALSE	0.092501	1	FALSE	-0.23816	1
c108428_g2	DOWN	-2.2191	0.035785	FALSE	-0.050903	1	FALSE	0.017644	1	FALSE	-0.043912	1	FALSE	0.40567	1	FALSE	0.065881	1
c104056_g1	DOWN	-2.2187	6.17e-10	FALSE	0.10416	1	FALSE	-0.22902	1	FALSE	0.041126	1	FALSE	-0.15419	1	DOWN	-1.0628	0.0067105
c95383_g1	DOWN	-2.2186	0.0018882	FALSE	-0.41834	1	FALSE	0.14112	1	FALSE	-0.65129	1	FALSE	-1.1504	1	DOWN	-3.3172	3.53e-05
c104029_g1	DOWN	-2.2175	0.00015116	FALSE	0.098254	1	FALSE	-0.30873	1	FALSE	-0.11767	1	FALSE	-0.40109	1	FALSE	-0.8216	0.3374
c63517_g1	DOWN	-2.2173	0.0015789	FALSE	1.077	1	FALSE	0.071946	1	FALSE	-0.36538	1	FALSE	-0.80184	1	DOWN	-2.395	0.0011237
c101899_g1	DOWN	-2.2167	9.87e-05	FALSE	-1.2191	0.49061	FALSE	-1.0017	0.10473	FALSE	-0.31784	1	FALSE	-1.0704	1	FALSE	-0.45862	0.93036
c98877_g1	DOWN	-2.2163	0.010669	FALSE	0.25956	1	FALSE	-0.29489	1	FALSE	-0.80802	1	FALSE	-1.1929	1	UP	1.1466	0.047802
c93630_g15	DOWN	-2.2158	0.0020287	FALSE	1.4429	1	FALSE	0.43239	0.95147	FALSE	0.88238	1	FALSE	-0.30978	1	FALSE	0.46518	1
c108590_g5	DOWN	-2.2148	0.041482	FALSE	1.207	1	FALSE	0.24607	1	FALSE	0.086982	1	FALSE	-0.72108	1	FALSE	-0.86603	0.87776
c89291_g3	DOWN	-2.2125	0.00047558	FALSE	-0.61897	1	FALSE	-0.58294	0.68077	FALSE	-0.35264	1	FALSE	-0.23563	1	DOWN	-1.4045	0.045899
c96198_g1	DOWN	-2.2121	0.00026353	FALSE	-1.3748	0.39259	FALSE	-1.1855	0.067501	FALSE	-0.60201	1	FALSE	-0.42506	1	UP	2.4076	1.14e-16
c103929_g2	DOWN	-2.2118	0.0075884	FALSE	-2.0358	0.18933	FALSE	-1.128	0.26619	FALSE	-0.44184	1	FALSE	-1.1293	1	FALSE	-1.5095	0.12144
c98087_g4	DOWN	-2.2106	0.00082354	FALSE	0.36643	1	FALSE	-0.48937	0.76571	FALSE	0.58642	1	FALSE	-0.061375	1	FALSE	-1.1244	0.090498
c70605_g1	DOWN	-2.2095	1.03e-06	FALSE	0.084365	1	FALSE	-0.17999	1	FALSE	-0.84142	1	FALSE	-1.4076	0.43025	DOWN	#NAME?	6.57e-20
c93457_g1	DOWN	-2.2093	0.0026864	FALSE	-0.59346	1	FALSE	-0.3651	1	FALSE	-1.4081	1	FALSE	-0.11059	1	FALSE	-1.282	0.13961
c99860_g1	DOWN	-2.2092	1.18e-05	FALSE	0.57869	1	FALSE	0.2786	1	FALSE	0.60828	1	FALSE	0.18632	1	FALSE	-0.42311	1
c102668_g3	DOWN	-2.2085	0.040433	FALSE	-1.3223	0.87554	FALSE	-1.0805	0.81728	FALSE	0.38982	1	FALSE	-0.62429	1	FALSE	-0.33733	1
c116178_g1	DOWN	-2.2076	4.61e-08	FALSE	1.0224	1	FALSE	0.21354	1	FALSE	-0.87343	1	FALSE	-1.2416	0.38767	DOWN	-1.0232	0.0098618
c111841_g2	DOWN	-2.2073	9.11e-07	FALSE	-0.067684	1	FALSE	0.2322	1	DOWN	-3.0435	0.0025123	FALSE	-1.171	0.47261	DOWN	-3.201	2.53e-10
c96862_g2	DOWN	-2.2065	9.72e-09	FALSE	-0.6945	1	DOWN	-1.0488	0.0028102	FALSE	0.020171	1	DOWN	-2.8599	9.79e-05	DOWN	-1.1769	0.0019614
c98729_g1	DOWN	-2.2059	1.05e-19	FALSE	-0.085285	1	UP	1.0064	2.03e-06	DOWN	-2.477	0.025613	FALSE	-0.79532	1	DOWN	-3.2814	3.73e-32
c102414_g3	DOWN	-2.2059	2.13e-21	FALSE	-0.23207	1	FALSE	-0.18381	1	FALSE	-0.67736	1	DOWN	-1.9983	0.0039741	DOWN	-6.9583	4.22e-73
c97855_g5	DOWN	-2.2055	0.00053833	FALSE	0.07905	1	FALSE	-0.25516	1	FALSE	-0.58249	1	FALSE	-0.57013	1	FALSE	-0.88391	0.34104
c69257_g1	DOWN	-2.2051	6.54e-09	FALSE	-0.36742	1	FALSE	-0.24547	1	FALSE	-0.56037	1	FALSE	-1.025	0.9101	DOWN	-2.336	1.16e-08
c112010_g2	DOWN	-2.2042	0.00056594	FALSE	0.31372	1	FALSE	0.30945	1	FALSE	-0.01835	1	FALSE	-0.97925	1	DOWN	#NAME?	6.46e-11
c98576_g1	DOWN	-2.2036	5.58e-12	FALSE	-0.010256	1	FALSE	-0.41922	0.46594	FALSE	-0.071467	1	FALSE	-0.78554	1	DOWN	-1.0612	0.0024567
c103045_g2	DOWN	-2.2031	0.036773	FALSE	-0.9309	1	FALSE	-0.77461	0.87084	FALSE	-1.4331	1	FALSE	0.2572	1	FALSE	-1.6317	0.18259
c77842_g1	DOWN	-2.2024	2.01e-11	FALSE	-1.1096	0.30552	DOWN	-0.86437	0.0093474	FALSE	0.1313	1	DOWN	-1.9741	0.016208	DOWN	-1.3002	0.00013654
c68281_g1	DOWN	-2.2013	0.017135	FALSE	-2.4459	0.12523	DOWN	-3.1012	0.00077621	FALSE	0.57298	1	FALSE	-1.5154	1	FALSE	-0.9371	0.68345
c92293_g1	DOWN	-2.2002	0.0028535	FALSE	-0.98147	0.63818	FALSE	-0.71166	0.5867	FALSE	-0.84857	1	FALSE	0.083547	1	FALSE	-0.79486	0.37226
c66283_g1	DOWN	-2.1999	0.00084753	FALSE	0.16191	1	FALSE	-0.52029	0.85553	FALSE	-0.89051	1	FALSE	-0.78464	1	FALSE	-0.85958	0.39328
c112529_g2	DOWN	-2.1997	4.27e-08	FALSE	-0.20674	1	FALSE	-0.66416	0.23988	FALSE	0.43541	1	FALSE	-0.67624	1	FALSE	0.23271	1
c11264_g1	DOWN	-2.1994	0.00015835	FALSE	-0.39754	1	FALSE	-0.080391	1	FALSE	0.53348	1	FALSE	-0.43197	1	FALSE	0.00090327	1
c105894_g1	DOWN	-2.1983	0.00043757	FALSE	0.53134	1	FALSE	-0.03633	1	FALSE	-0.33385	1	FALSE	-0.40554	1	FALSE	-0.54267	0.90088
c88792_g1	DOWN	-2.1976	3.31e-06	DOWN	-2.1748	0.011351	DOWN	-2.4372	1.39e-07	FALSE	-1.1818	1	FALSE	-1.2709	0.65865	DOWN	-2.7298	1.85e-07
c89364_g1	DOWN	-2.1974	1.82e-18	DOWN	-3.3129	8.71e-09	DOWN	-3.463	5.25e-35	FALSE	-1.6975	0.64742	FALSE	-1.4976	0.086324	DOWN	-1.198	3.26e-06
c91334_g1	DOWN	-2.1968	0.02556	FALSE	1.1362	0.60152	FALSE	0.23771	1	FALSE	0.5129	1	FALSE	-0.23086	1	FALSE	-0.23892	1
c110507_g5	DOWN	-2.1962	0.028731	FALSE	1.0484	1	FALSE	-0.13348	1	FALSE	-0.3922	1	FALSE	-0.27326	1	FALSE	0.35734	1
c95970_g1	DOWN	-2.1954	0.0036121	FALSE	-1.1412	0.59903	DOWN	-1.8795	0.012272	FALSE	1.1082	1	FALSE	-1.1536	1	FALSE	0.29469	1
c88517_g1	DOWN	-2.194	0.0034942	FALSE	-1.7829	0.24323	DOWN	-1.5569	0.030085	FALSE	-0.33886	1	FALSE	-1.4194	0.87267	FALSE	-1.3133	0.16611
c99435_g3	DOWN	-2.193	0.00026209	FALSE	0.2241	1	FALSE	-0.65879	0.41989	FALSE	-1.1727	1	FALSE	-1.0812	0.54515	DOWN	-1.5661	0.010382
c77403_g1	DOWN	-2.1926	2.42e-06	DOWN	-2.4099	0.0036989	DOWN	-1.7354	0.00011114	FALSE	0.6129	1	FALSE	-1.1726	0.80573	DOWN	-1.547	0.0020997
c85643_g1	DOWN	-2.1917	0.03093	FALSE	0.27111	1	FALSE	-0.81755	0.68249	FALSE	-0.23327	1	FALSE	-1.6221	0.86916	FALSE	-1.7813	0.071873
c99980_g1	DOWN	-2.1906	3.66e-08	FALSE	-0.051892	1	DOWN	-0.85063	0.028815	FALSE	-0.27465	1	FALSE	-0.61052	1	FALSE	0.016416	1
c109505_g1	DOWN	-2.1896	6.58e-17	DOWN	-2.3629	6.42e-06	DOWN	-2.836	5.76e-24	FALSE	-0.59105	1	FALSE	-1.1734	0.63747	DOWN	-0.74796	0.0017335
c105601_g2	DOWN	-2.1884	0.042541	FALSE	-2.7145	0.13206	DOWN	-3.0241	0.0038236	FALSE	0.22455	1	FALSE	-2.1878	0.5422	FALSE	-1.3456	0.36856
c103111_g1	DOWN	-2.188	5.68e-09	FALSE	-0.71883	0.976	DOWN	-1.0803	0.0032554	FALSE	-0.45311	1	FALSE	-0.75701	1	FALSE	-0.33894	0.95012
c110960_g1	DOWN	-2.1856	2.48e-23	FALSE	-1.0313	0.26216	DOWN	-0.90534	3.52e-05	FALSE	-0.39088	1	FALSE	0.31376	1	FALSE	0.059868	1
c93230_g1	DOWN	-2.1856	0.003058	FALSE	-1.5235	0.10497	FALSE	-1.0963	0.2506	FALSE	0.20486	1	FALSE	-1.6402	0.15197	FALSE	-1.1492	0.15085
c105158_g3	DOWN	-2.1855	1.45e-09	FALSE	-0.66729	1	FALSE	-0.33285	0.85157	FALSE	-0.8124	1	DOWN	-2.1423	0.010798	DOWN	#NAME?	7.44e-31
c92812_g1	DOWN	-2.1854	1.8e-06	FALSE	0.60846	1	FALSE	-0.3248	0.85598	FALSE	0.058248	1	FALSE	-0.08779	1	DOWN	-2.7744	7.45e-09
c78511_g1	DOWN	-2.1853	0.00013999	FALSE	-0.25235	1	DOWN	-1.397	0.014987	FALSE	0.75664	1	FALSE	-0.98693	1	FALSE	0.30152	1
c90850_g1	DOWN	-2.1848	0.024189	FALSE	-2.6648	0.052264	DOWN	-2.9375	0.0024935	FALSE	-1.8604	1	FALSE	-1.3349	1	DOWN	-2.5648	0.0070072
c106195_g1	DOWN	-2.1834	4.06e-11	FALSE	-0.42911	1	FALSE	-0.10644	1	FALSE	-1.3204	1	FALSE	-0.68354	1	DOWN	-1.4742	1.8e-05
c102793_g3	DOWN	-2.1831	0.00055936	FALSE	-0.17337	1	FALSE	-1.2625	0.059301	FALSE	-0.05779	1	FALSE	0.23181	1	FALSE	-0.076736	1
c103835_g1	DOWN	-2.182	6.04e-12	FALSE	-0.42279	1	DOWN	-0.85201	0.01047	FALSE	-0.29307	1	FALSE	-0.92919	1	FALSE	-0.69626	0.08176
c80281_g1	DOWN	-2.181	7.42e-06	FALSE	-1.038	0.61414	DOWN	-1.0706	0.031568	FALSE	-0.87611	1	FALSE	-1.2652	0.69201	DOWN	-2.2719	1.96e-05
c102058_g4	DOWN	-2.1805	2.81e-07	FALSE	0.17016	1	FALSE	-0.41747	0.72846	FALSE	-0.52334	1	FALSE	-0.63453	1	FALSE	-0.60999	0.42695
c73865_g1	DOWN	-2.1804	3.66e-11	FALSE	-1.3716	0.11451	DOWN	-1.9506	1.66e-09	FALSE	-0.90583	1	FALSE	-1.4875	0.20856	DOWN	-1.4519	3.22e-05
c94914_g1	DOWN	-2.1802	0.00020841	FALSE	-0.30565	1	FALSE	-0.51553	0.69366	FALSE	-0.041024	1	FALSE	-0.69522	1	FALSE	-0.87651	0.19217
c97948_g3	DOWN	-2.1801	1.38e-05	FALSE	0.48838	1	FALSE	0.051216	1	FALSE	-0.49209	1	FALSE	-0.13255	1	FALSE	-0.95431	0.12908
c97384_g1	DOWN	-2.1797	0.00050848	FALSE	-0.46292	1	FALSE	-0.688	0.528	FALSE	0.041542	1	FALSE	-0.32304	1	FALSE	-0.51657	0.9216
c99682_g5	DOWN	-2.1796	0.047272	FALSE	-0.0099611	1	FALSE	-1.7097	0.14207	FALSE	-0.42472	1	FALSE	-1.3635	1	FALSE	-1.5983	0.27873
c98041_g2	DOWN	-2.1796	0.047272	FALSE	-0.1615	1	FALSE	-0.26486	1	FALSE	-0.083584	1	FALSE	0.13026	1	FALSE	-0.56898	1
c41877_g1	DOWN	-2.1788	0.0017336	FALSE	-1.0315	0.86058	FALSE	-0.72	0.62461	FALSE	-0.011201	1	FALSE	-1.127	1	DOWN	-2.7704	0.00026194
c43289_g1	DOWN	-2.1782	0.04271	FALSE	-0.043489	1	FALSE	-0.082068	1	FALSE	-0.43302	1	FALSE	-0.93382	1	FALSE	-2.041	0.09421
c88098_g2	DOWN	-2.1781	0.043755	FALSE	-1.4741	0.72921	FALSE	-0.3045	1	FALSE	-0.17576	1	FALSE	-0.4093	1	FALSE	-1.4149	0.31366
c98776_g3	DOWN	-2.178	0.012478	FALSE	-0.62289	1	FALSE	-0.3669	1	FALSE	-0.76208	1	FALSE	-1.1376	1	DOWN	-1.9553	0.042643
c116008_g2	DOWN	-2.1779	0.00010965	FALSE	-0.79047	1	FALSE	-0.40747	0.97172	FALSE	-0.63916	1	FALSE	-0.4942	1	DOWN	-1.3036	0.040194
c100242_g1	DOWN	-2.1777	0.046851	FALSE	-0.97078	1	FALSE	-0.17573	1	FALSE	0.77988	1	FALSE	-1.711	0.92649	FALSE	-0.85682	0.91791
c93094_g1	DOWN	-2.1767	0.00055331	FALSE	-0.76403	1	FALSE	-1.2173	0.057579	FALSE	-1.1986	1	FALSE	0.075378	1	FALSE	0.82832	0.15342
c110721_g1	DOWN	-2.1765	0.0057003	FALSE	0.98581	0.72025	FALSE	0.13548	1	FALSE	0.070218	1	FALSE	-1.0248	1	DOWN	-1.8243	0.037523
c111781_g3	DOWN	-2.1764	0.0086789	FALSE	-0.77933	1	FALSE	-0.06947	1	FALSE	-1.4093	1	FALSE	-0.34622	1	FALSE	-1.2471	0.26746
c100008_g1	DOWN	-2.1763	0.0019535	FALSE	-1.155	0.73122	FALSE	-0.78079	0.49637	FALSE	0.021153	1	FALSE	-1.2918	1	DOWN	-1.633	0.030567
c7840_g1	DOWN	-2.1756	2.86e-05	FALSE	-0.88705	0.96425	FALSE	-0.58345	0.57195	FALSE	-1.3878	1	DOWN	-2.6622	0.0079991	DOWN	-4.3806	8.24e-11
c92302_g1	DOWN	-2.1748	0.0089991	FALSE	-1.6405	0.40134	FALSE	-0.33498	1	FALSE	1.3015	1	FALSE	-1.5011	0.8695	FALSE	0.29219	1
c110255_g3	DOWN	-2.1746	6.03e-08	FALSE	-0.52095	1	FALSE	-0.33052	0.9497	FALSE	-1.462	1	FALSE	-1.3561	0.42058	DOWN	-4.8108	1.49e-18
c99637_g1	DOWN	-2.1738	1.11e-25	FALSE	-0.41476	1	DOWN	-0.54147	0.038982	FALSE	-0.079637	1	FALSE	-0.33087	1	DOWN	-0.78048	0.00088152
c99535_g3	DOWN	-2.1732	0.025727	FALSE	-1.5498	0.60152	FALSE	-1.4767	0.17047	FALSE	-0.37591	1	FALSE	-0.69307	1	FALSE	-1.0285	0.54721
c92132_g1	DOWN	-2.1721	0.00042508	FALSE	-1.1354	0.64214	DOWN	-1.7302	0.0035541	FALSE	-0.67366	1	DOWN	-2.5434	0.032003	DOWN	-2.424	0.00033956
c108424_g2	DOWN	-2.1706	0.0027671	FALSE	-1.2534	0.64164	FALSE	-0.29173	1	FALSE	1.3614	1	FALSE	-0.5875	1	FALSE	0.6887	0.4194
c91021_g1	DOWN	-2.1703	3.78e-05	FALSE	-0.89338	0.68425	DOWN	-1.2809	0.008445	FALSE	-0.58317	1	FALSE	-1.7616	0.070388	DOWN	-2.0411	0.00024504
c91224_g2	DOWN	-2.1689	0.012421	FALSE	-1.2477	0.78679	FALSE	-0.72364	0.7525	FALSE	-1.4244	1	FALSE	-0.89863	1	DOWN	-2.2936	0.015388
c63134_g1	DOWN	-2.1686	0.010204	FALSE	-0.88967	1	FALSE	-0.49983	1	FALSE	-0.76903	1	FALSE	-1.6948	0.71935	DOWN	#NAME?	3.81e-07
c115847_g1	DOWN	-2.1676	6.88e-13	FALSE	-0.6562	0.99201	FALSE	-0.3529	0.67253	FALSE	-0.53295	1	FALSE	-0.56033	1	DOWN	-2.1996	7.13e-12
c103954_g1	DOWN	-2.1659	2.26e-05	FALSE	-1.1039	0.56241	FALSE	0.35809	1	FALSE	-0.9179	1	FALSE	-0.75958	1	DOWN	-1.8519	0.00087976
c94752_g7	DOWN	-2.1656	0.0038825	FALSE	-0.022827	1	FALSE	-0.60397	0.84747	FALSE	-0.15353	1	FALSE	-0.40289	1	FALSE	-1.1832	0.23804
c108002_g1	DOWN	-2.1649	1.67e-23	DOWN	-2.0091	0.00052598	DOWN	-1.4723	1.8e-11	FALSE	-0.80549	1	FALSE	-0.58712	1	DOWN	-0.9173	0.0001096
c38526_g1	DOWN	-2.1644	1.67e-09	FALSE	-0.073021	1	FALSE	-0.11835	1	FALSE	-0.92808	1	FALSE	-1.0981	0.7614	DOWN	-6.0942	2.53e-26
c102845_g3	DOWN	-2.1642	0.00055283	FALSE	-0.67712	1	FALSE	0.059698	1	FALSE	-0.59843	1	FALSE	0.45048	1	DOWN	-1.4194	0.023201
c97640_g1	DOWN	-2.1635	1.23e-05	FALSE	0.35067	1	FALSE	-0.23194	1	FALSE	-0.91594	1	FALSE	-1.3131	0.62561	FALSE	-0.82429	0.37111
c115867_g3	DOWN	-2.162	0.00089289	FALSE	-1.3973	0.41749	FALSE	0.16618	1	FALSE	0.72754	1	FALSE	-0.74268	1	FALSE	0.24032	1
c98236_g3	DOWN	-2.1617	1.7e-21	FALSE	0.32423	1	FALSE	0.056372	1	FALSE	0.78128	1	FALSE	-0.034284	1	DOWN	-0.84829	0.00074377
c103707_g1	DOWN	-2.1617	3.16e-11	FALSE	-0.84824	0.67744	FALSE	-0.15862	1	FALSE	-1.3171	1	DOWN	-1.8522	0.032743	DOWN	#NAME?	3.16e-38
c106828_g4	DOWN	-2.1612	0.0029083	FALSE	-0.70467	1	FALSE	-0.79511	0.50849	FALSE	0.17576	1	FALSE	-0.54414	1	FALSE	-0.51405	0.99069
c99939_g1	DOWN	-2.1602	1.73e-10	FALSE	0.17635	1	FALSE	0.12542	1	FALSE	0.62248	1	FALSE	-0.46671	1	FALSE	-0.14837	1
c68280_g2	DOWN	-2.1599	0.043377	FALSE	-0.60366	1	FALSE	-1.2235	0.35437	FALSE	-1.5241	1	FALSE	-2.8829	0.16848	DOWN	-5.578	0.00036192
c86113_g1	DOWN	-2.1593	0.04768	FALSE	-0.95943	1	FALSE	-0.82904	0.81489	FALSE	-0.79457	1	FALSE	-0.62068	1	FALSE	-0.25848	1
c102098_g1	DOWN	-2.1589	1.37e-18	DOWN	-1.9268	0.0016993	DOWN	-1.8844	6.8e-15	FALSE	-1.2526	1	FALSE	-0.3219	1	DOWN	-1.5207	1.98e-09
c94672_g8	DOWN	-2.1578	0.00046611	FALSE	0.050078	1	FALSE	0.028837	1	FALSE	-0.53756	1	FALSE	0.27111	1	FALSE	0.71541	0.26748
c82066_g1	DOWN	-2.1573	0.010228	FALSE	-0.75283	1	FALSE	-0.57977	1	FALSE	-0.1966	1	FALSE	-1.2705	1	DOWN	-3.3383	0.00062773
c100050_g1	DOWN	-2.1572	4.51e-15	FALSE	-0.3977	1	DOWN	-0.8103	0.0044111	FALSE	-0.10464	1	FALSE	-0.50195	1	FALSE	-0.01012	1
c76179_g1	DOWN	-2.1548	6.39e-06	FALSE	0.41535	1	FALSE	-0.063149	1	FALSE	-0.30056	1	FALSE	-1.8662	0.11022	DOWN	-2.7932	1.3e-07
c100751_g2	DOWN	-2.1547	0.0014295	FALSE	0.10573	1	FALSE	0.4174	1	FALSE	-0.42898	1	FALSE	0.1578	1	FALSE	0.17349	1
c100648_g4	DOWN	-2.1545	8.3e-09	FALSE	-0.41478	1	FALSE	-0.27304	1	FALSE	0.39575	1	FALSE	-0.53313	1	FALSE	-0.46554	0.50695
c110366_g3	DOWN	-2.1542	1.09e-05	FALSE	-1.2388	0.36751	DOWN	-1.2557	0.0093452	FALSE	-0.62031	1	FALSE	-0.81488	1	DOWN	-1.1495	0.042963
c114040_g3	DOWN	-2.1537	0.044298	FALSE	-1.4766	0.48287	FALSE	-1.4839	0.20131	FALSE	-0.83089	1	FALSE	-1.1376	1	FALSE	-1.2569	0.35032
c113616_g2	DOWN	-2.1537	2.8e-15	FALSE	-0.36519	1	DOWN	-0.6788	0.024675	FALSE	-0.71914	1	FALSE	-1.2102	0.41599	DOWN	-3.7136	3.16e-29
c112092_g8	DOWN	-2.1537	0.0064737	FALSE	0.92448	1	FALSE	0.11263	1	FALSE	-0.61818	1	FALSE	-1.1606	1	DOWN	-2.5452	0.0038774
c62488_g1	DOWN	-2.1531	2.27e-05	FALSE	0.27808	1	FALSE	0.021246	1	FALSE	-0.69566	1	FALSE	0.50924	1	FALSE	-0.046965	1
c92652_g3	DOWN	-2.153	3.48e-09	FALSE	-0.17091	1	DOWN	-0.90739	0.026461	FALSE	-0.027911	1	FALSE	-0.73921	1	FALSE	-0.19844	1
c107214_g2	DOWN	-2.1528	0.0016885	FALSE	-1.6038	0.29024	FALSE	-1.1112	0.13596	FALSE	-0.025448	1	FALSE	-1.0288	1	DOWN	-2.3454	0.0011238
c98160_g2	DOWN	-2.1528	1.48e-07	FALSE	-0.38202	1	DOWN	-1.5519	4.2e-05	DOWN	-2.5216	0.022851	FALSE	-1.1623	0.47848	DOWN	-3.9778	6.71e-15
c111352_g2	DOWN	-2.1515	0.010359	FALSE	-1.5406	0.48498	FALSE	-1.1251	0.27293	FALSE	-0.77567	1	FALSE	-1.0092	1	DOWN	-4.3703	4.85e-05
c24488_g1	DOWN	-2.1508	0.001325	FALSE	0.023562	1	FALSE	-0.03809	1	FALSE	0.13958	1	FALSE	-0.71313	1	DOWN	-4.6263	1.45e-07
c88949_g3	DOWN	-2.1504	0.0014904	FALSE	-1.0041	0.62822	FALSE	-0.55139	0.66697	FALSE	-0.7996	1	FALSE	-0.4525	1	DOWN	-1.5498	0.024742
c32667_g1	DOWN	-2.1497	0.0029347	FALSE	-0.11732	1	FALSE	-0.32424	1	FALSE	0.040141	1	FALSE	-0.21358	1	FALSE	-0.53523	0.99713
c97770_g4	DOWN	-2.1492	5.55e-08	FALSE	-0.47593	1	FALSE	-0.19417	1	FALSE	-0.639	1	DOWN	-2.322	0.0023017	DOWN	-5.558	4.65e-27
c107258_g1	DOWN	-2.1488	8.44e-07	FALSE	-0.34404	1	FALSE	0.18428	1	FALSE	-0.68428	1	FALSE	-0.085765	1	UP	1.2348	1.7e-05
c62754_g2	DOWN	-2.1482	0.014685	FALSE	0.051379	1	FALSE	0.34201	1	FALSE	-1.624	1	FALSE	1.0425	1	DOWN	-2.551	0.0078151
c87668_g1	DOWN	-2.1479	7.34e-09	FALSE	0.38831	1	FALSE	-0.42854	0.60184	FALSE	-0.30552	1	DOWN	-2.2167	0.0079428	DOWN	-0.89274	0.039355
c101591_g2	DOWN	-2.1469	2.28e-05	FALSE	0.077655	1	FALSE	-0.19795	1	FALSE	0.28487	1	FALSE	-0.8798	1	FALSE	-0.42858	0.9436
c84195_g1	DOWN	-2.145	2.18e-23	FALSE	-0.30837	1	FALSE	-0.26233	0.69527	FALSE	-0.066376	1	FALSE	-0.65337	1	DOWN	-0.953	5.21e-05
c106326_g4	DOWN	-2.1449	3e-05	FALSE	0.13298	1	FALSE	-1.0434	0.052852	FALSE	0.2263	1	FALSE	-1.3396	0.67786	DOWN	-1.8014	0.0010687
c84510_g2	DOWN	-2.1444	0.039406	FALSE	-1.0201	1	FALSE	-0.68234	1	FALSE	-0.14624	1	FALSE	-1.3372	1	DOWN	-2.2969	0.035487
c96155_g3	DOWN	-2.1441	0.00096681	FALSE	-1.2901	0.50779	DOWN	-1.8045	0.0046257	FALSE	-0.35217	1	FALSE	-0.57293	1	FALSE	-0.51474	0.91692
c101561_g5	DOWN	-2.1439	0.00029454	FALSE	1.5714	1	FALSE	0.61963	0.36736	FALSE	-0.036455	1	FALSE	-0.65776	1	FALSE	-1.2321	0.088401
c74586_g4	DOWN	-2.1438	3.92e-09	FALSE	0.097672	1	FALSE	-0.22586	1	FALSE	-0.4067	1	FALSE	-0.16439	1	FALSE	-0.15444	1
c90065_g1	DOWN	-2.1435	0.00075746	FALSE	0.084392	1	DOWN	-1.6352	0.0082189	FALSE	-1.1986	1	FALSE	-1.9633	0.23098	DOWN	-3.6978	1.55e-06
c91852_g1	DOWN	-2.1434	7.55e-16	FALSE	-0.33046	1	FALSE	-0.13973	1	FALSE	-0.53623	1	FALSE	-0.0582	1	UP	1.3926	9.68e-12
c76279_g2	DOWN	-2.143	0.0036625	FALSE	2.4964	0.88693	UP	1.0786	0.022404	FALSE	1.1634	1	FALSE	-0.98791	1	FALSE	0.54875	0.76807
c91342_g1	DOWN	-2.1425	0.011505	FALSE	0.14348	1	FALSE	0.63209	0.63169	FALSE	0.99818	1	FALSE	-0.40993	1	FALSE	0.045278	1
c126798_g1	DOWN	-2.1425	0.026804	FALSE	-0.014047	1	FALSE	-0.045833	1	FALSE	0.304	1	FALSE	-0.46099	1	FALSE	-0.37805	1
c78853_g1	DOWN	-2.1424	0.00028513	FALSE	0.023879	1	FALSE	-0.45319	0.9328	FALSE	-0.047821	1	FALSE	-0.6204	1	FALSE	-0.2306	1
c103677_g3	DOWN	-2.1424	2.52e-05	FALSE	-0.50876	1	FALSE	-0.91636	0.098271	FALSE	-0.90436	1	FALSE	-1.4788	0.19987	DOWN	-5.4501	5.85e-14
c97901_g6	DOWN	-2.1408	7.82e-16	FALSE	-0.75487	1	DOWN	-0.60947	0.045877	FALSE	-0.31339	1	FALSE	-0.55017	1	DOWN	-0.98877	0.00044819
c32678_g1	DOWN	-2.1408	0.00088674	FALSE	-0.41275	1	FALSE	-0.30137	1	FALSE	-1.194	1	FALSE	-0.097604	1	FALSE	-1.1762	0.14136
c83321_g1	DOWN	-2.1386	0.030027	FALSE	-0.73692	1	FALSE	-1.3035	0.20994	FALSE	-1.6386	1	FALSE	-1.8879	0.6061	DOWN	#NAME?	2.76e-05
c110517_g4	DOWN	-2.1376	3.6e-11	FALSE	0.21061	1	FALSE	0.097842	1	FALSE	-0.65153	1	FALSE	-0.49773	1	DOWN	-0.77863	0.040004
c100134_g1	DOWN	-2.1367	0.023645	FALSE	0.15299	1	FALSE	-0.14175	1	FALSE	-0.84473	1	FALSE	-2.0464	0.53465	DOWN	#NAME?	5.73e-06
c91038_g1	DOWN	-2.1343	0.0021416	FALSE	-0.14739	1	FALSE	-1.0722	0.18651	FALSE	0.24138	1	FALSE	0.164	1	FALSE	-0.8438	0.85543
c106427_g2	DOWN	-2.1338	1.89e-05	DOWN	-1.9814	0.034945	DOWN	-2.803	3.86e-08	FALSE	0.044444	1	FALSE	-1.2777	0.72435	FALSE	0.087772	1
c71328_g1	DOWN	-2.1328	0.00017489	DOWN	-4.0238	1.97e-05	DOWN	-4.1108	1.17e-08	FALSE	0.35387	1	FALSE	-1.948	0.2741	FALSE	-0.068421	1
c101878_g1	DOWN	-2.1315	4.79e-08	FALSE	1.3518	0.95732	FALSE	0.63218	0.09647	FALSE	-0.01036	1	FALSE	-0.032728	1	DOWN	-7.6631	9.12e-25
c98684_g1	DOWN	-2.1307	2.83e-08	DOWN	-2.0973	0.0054532	DOWN	-2.4917	9.56e-11	FALSE	-0.92369	1	DOWN	-2.0518	0.019683	DOWN	-4.6898	3.04e-19
c106964_g2	DOWN	-2.1306	2.06e-08	FALSE	-0.68284	0.9409	FALSE	-0.54231	0.26206	FALSE	-0.67737	1	DOWN	-1.7902	0.037859	DOWN	-6.4421	3.1e-24
c110422_g2	DOWN	-2.1304	0.035534	FALSE	-0.22134	1	FALSE	-0.21787	1	FALSE	-0.92166	1	FALSE	-2.2954	0.40491	DOWN	#NAME?	2.2e-05
c95816_g2	DOWN	-2.1303	0.00021901	FALSE	-0.025883	1	FALSE	-0.33751	1	FALSE	-0.13572	1	FALSE	-0.34128	1	FALSE	-0.25455	1
c105551_g1	DOWN	-2.1301	4.22e-06	FALSE	-0.60367	1	FALSE	-0.60538	0.40802	FALSE	0.58048	1	FALSE	-0.023838	1	UP	0.96783	0.0096842
c72295_g1	DOWN	-2.1296	0.039839	FALSE	-0.21596	1	FALSE	-0.43807	1	FALSE	0.014147	1	FALSE	-0.50573	1	FALSE	-1.0595	0.59672
c108508_g2	DOWN	-2.1294	0.017399	DOWN	-2.8658	0.048055	DOWN	-2.7219	0.0015995	FALSE	-2.2056	1	FALSE	-1.8465	0.64806	DOWN	-2.5939	0.0088791
c103743_g3	DOWN	-2.1285	7.28e-06	FALSE	-1.4495	0.19164	FALSE	-0.70078	0.29797	FALSE	-1.3606	1	FALSE	-0.07156	1	FALSE	-1.0112	0.077211
c80299_g1	DOWN	-2.1269	0.043671	FALSE	-1.2176	0.73122	FALSE	-1.0598	0.43341	FALSE	-0.88805	1	FALSE	-0.48304	1	FALSE	-1.212	0.24173
c54138_g1	DOWN	-2.1268	0.00040257	FALSE	0.081888	1	FALSE	-0.33863	1	FALSE	0.24464	1	FALSE	0.083276	1	FALSE	0.65407	0.76301
c81718_g1	DOWN	-2.1252	0.0012386	FALSE	0.55793	1	FALSE	0.058472	1	FALSE	0.3339	1	FALSE	-0.71692	1	DOWN	-2.6782	0.00013255
c89229_g1	DOWN	-2.1246	0.038889	FALSE	-0.39804	1	FALSE	-1.0426	0.5435	FALSE	0.16482	1	FALSE	-0.50503	1	FALSE	-0.1408	1
c98827_g1	DOWN	-2.1244	1.09e-10	FALSE	-0.39509	1	FALSE	-0.50396	0.30041	FALSE	-0.99336	1	FALSE	-0.71915	1	DOWN	-1.4246	4.82e-05
c114279_g3	DOWN	-2.1236	0.0407	FALSE	-0.9173	1	DOWN	-3.8254	0.00038936	FALSE	-0.93451	1	DOWN	-5.367	0.0064598	FALSE	-0.81339	0.81056
c94557_g1	DOWN	-2.1235	1.4e-07	FALSE	-0.91647	0.67378	FALSE	-0.67328	0.16712	FALSE	-1.0624	1	FALSE	-0.78858	1	DOWN	-1.1177	0.010256
c107986_g1	DOWN	-2.1231	0.0080303	FALSE	-2.0652	0.11773	FALSE	-1.1095	0.19466	FALSE	0.11654	1	FALSE	-1.523	0.71827	FALSE	-0.3415	1
c95738_g1	DOWN	-2.1221	9.59e-06	FALSE	-0.25295	1	FALSE	-0.2437	1	FALSE	-0.7627	1	FALSE	-0.13591	1	DOWN	-4.2139	6.61e-12
c107076_g1	DOWN	-2.122	3.67e-06	FALSE	-0.80826	0.91248	DOWN	-1.0932	0.019156	FALSE	-0.66817	1	FALSE	-0.62859	1	FALSE	-0.80549	0.19345
c102339_g4	DOWN	-2.1209	0.0096117	FALSE	-0.24405	1	FALSE	-0.62696	0.9055	FALSE	-0.46412	1	FALSE	-0.21002	1	FALSE	-0.60537	0.93965
c114617_g1	DOWN	-2.1206	1.16e-06	FALSE	-0.1827	1	DOWN	-0.79987	0.049238	FALSE	-0.82657	1	DOWN	-2.139	0.011276	DOWN	#NAME?	1.68e-21
c103021_g3	DOWN	-2.1203	1.2e-05	FALSE	0.46205	1	FALSE	-0.34464	1	FALSE	-0.60121	1	FALSE	-1.8428	0.55273	DOWN	-2.1164	7.52e-06
c100475_g1	DOWN	-2.1188	7.75e-05	FALSE	-0.68127	1	FALSE	-0.56401	0.59349	FALSE	0.13697	1	FALSE	-1.2222	0.87018	DOWN	-2.2668	0.00011482
c74531_g1	DOWN	-2.1185	0.0009733	FALSE	0.67798	1	FALSE	-0.032333	1	FALSE	-0.13206	1	FALSE	-0.59312	1	FALSE	0.077228	1
c110414_g1	DOWN	-2.1183	3.61e-13	FALSE	-0.44976	1	FALSE	-0.24907	1	FALSE	-1.4245	1	FALSE	0.22002	1	DOWN	-0.85851	0.0089771
c57712_g1	DOWN	-2.1176	0.0025207	FALSE	-1.9589	0.13206	FALSE	-1.0195	0.20055	FALSE	0.81037	1	FALSE	-1.246	1	FALSE	0.11008	1
c91717_g2	DOWN	-2.1174	2.55e-06	FALSE	-0.27146	1	FALSE	-0.39544	0.85157	FALSE	-0.4596	1	DOWN	-2.0513	0.046234	DOWN	-2.0463	1.98e-05
c92937_g1	DOWN	-2.1171	0.0019597	FALSE	-0.94133	0.96011	DOWN	-2.7764	6.36e-05	FALSE	-0.081801	1	FALSE	-1.3378	0.94079	FALSE	-0.38078	1
c93469_g2	DOWN	-2.1168	2.28e-05	FALSE	-0.13454	1	FALSE	-0.26878	1	FALSE	-0.075353	1	FALSE	-0.721	1	FALSE	-1.0841	0.053372
c89437_g1	DOWN	-2.1159	5.82e-07	DOWN	-1.7519	0.045658	DOWN	-1.4955	0.00029489	FALSE	1.1386	1	FALSE	-1.4355	0.37892	FALSE	0.33758	0.9678
c98951_g2	DOWN	-2.1151	0.010599	FALSE	-1.53	0.35567	DOWN	-3.4866	3.24e-05	FALSE	3.221	1	FALSE	0.32979	1	UP	2.8942	2.18e-23
c109530_g1	DOWN	-2.1151	1.19e-09	FALSE	-0.20266	1	FALSE	-0.30252	0.90263	FALSE	-2.0858	0.2937	FALSE	0.29558	1	DOWN	-0.83228	0.039172
c99706_g5	DOWN	-2.115	0.0011044	FALSE	1.1818	1	FALSE	0.17087	1	FALSE	-0.32946	1	FALSE	-0.84642	1	DOWN	-1.5025	0.034619
c96976_g2	DOWN	-2.1139	2.14e-06	FALSE	-1.1337	0.42972	FALSE	-0.92557	0.057071	FALSE	-0.431	1	FALSE	0.040682	1	FALSE	0.22956	1
c106254_g1	DOWN	-2.1133	1.38e-05	FALSE	-0.4129	1	FALSE	-0.33498	1	FALSE	-0.42245	1	FALSE	-1.3389	0.55789	DOWN	-2.2072	2.36e-05
c93332_g10	DOWN	-2.1127	0.003798	FALSE	-0.08664	1	FALSE	-1.1126	0.19167	FALSE	-0.56571	1	FALSE	-1.283	1	FALSE	-1.2698	0.1634
c99599_g1	DOWN	-2.1116	1.83e-08	FALSE	-0.59442	1	DOWN	-1.0382	0.0053139	FALSE	0.15204	1	FALSE	-1.0714	0.86637	FALSE	-0.5361	0.40289
c115428_g1	DOWN	-2.1113	0.013594	FALSE	0.41167	1	FALSE	-0.64241	0.85671	FALSE	-0.26453	1	FALSE	-0.92279	1	FALSE	-1.3493	0.21125
c103290_g2	DOWN	-2.1111	0.002232	FALSE	0.19192	1	FALSE	-0.011587	1	FALSE	-0.65503	1	FALSE	-1.2395	1	DOWN	-1.6461	0.033323
c104593_g3	DOWN	-2.111	5.73e-06	FALSE	0.11219	1	DOWN	-0.99353	0.048768	FALSE	-0.97055	1	FALSE	-1.8521	0.11356	DOWN	-3.4628	3.02e-10
c112922_g2	DOWN	-2.1109	0.0024395	FALSE	0.82434	1	FALSE	-0.33966	1	FALSE	0.53958	1	FALSE	-1.0383	1	FALSE	0.02873	1
c43193_g1	DOWN	-2.1107	1.43e-18	FALSE	-0.14578	1	FALSE	-0.42788	0.21705	FALSE	-0.61324	1	FALSE	-0.53025	1	FALSE	-0.56193	0.070397
c99797_g1	DOWN	-2.1105	2.3e-10	FALSE	-0.6707	1	DOWN	-0.95371	0.0043147	FALSE	0.2469	1	FALSE	-0.85441	1	FALSE	-0.0055558	1
c102591_g2	DOWN	-2.1104	0.0023341	FALSE	-1.3957	0.45162	FALSE	-1.1588	0.11944	FALSE	-0.91203	1	FALSE	-0.96944	1	DOWN	-2.3133	0.0015741
c186230_g1	DOWN	-2.1103	0.0096297	FALSE	-2.3949	0.084217	DOWN	-2.1112	0.0064099	FALSE	-0.9888	1	FALSE	-1.7384	0.61365	DOWN	-1.8062	0.043014
c85553_g1	DOWN	-2.1103	0.012315	FALSE	-0.11131	1	FALSE	0.13418	1	FALSE	-0.43485	1	FALSE	0.56721	1	FALSE	-0.61816	1
c99837_g2	DOWN	-2.1103	0.0096297	FALSE	-0.53723	1	FALSE	-1.1342	0.2017	FALSE	0.072291	1	FALSE	-0.45125	1	FALSE	-0.71734	0.8453
c110271_g2	DOWN	-2.1103	2.84e-15	FALSE	-0.67175	0.92346	FALSE	-0.12165	1	FALSE	1.6832	1	FALSE	-0.48118	1	UP	1.1778	2.32e-07
c51448_g1	DOWN	-2.1102	4.99e-09	FALSE	-0.65691	1	FALSE	0.28934	0.92712	FALSE	1.2124	1	FALSE	-0.56346	1	FALSE	0.62138	0.093657
c110023_g2	DOWN	-2.1096	0.0014664	FALSE	-0.86394	1	FALSE	-0.67934	0.60192	FALSE	-0.59488	1	FALSE	-0.20676	1	FALSE	-0.27673	1
c102243_g1	DOWN	-2.1096	3.82e-06	FALSE	0.51089	1	FALSE	-0.28485	1	FALSE	-0.42567	1	FALSE	-0.92991	1	FALSE	-0.83212	0.31777
c111170_g1	DOWN	-2.1094	1.55e-10	DOWN	-3.0815	2.55e-06	DOWN	-2.4155	4.28e-13	FALSE	-0.9893	1	FALSE	-1.4116	0.2543	FALSE	-0.57016	0.23801
c89358_g1	DOWN	-2.109	1.39e-10	FALSE	-0.37859	1	FALSE	-0.45696	0.25854	FALSE	0.41604	1	FALSE	-0.37815	1	FALSE	-0.30175	0.75653
c98155_g4	DOWN	-2.1089	0.0022454	FALSE	-1.5669	0.31963	FALSE	-1.3324	0.069895	FALSE	-0.86503	1	FALSE	-1.2912	0.96916	FALSE	-1.4996	0.050367
c60603_g1	DOWN	-2.1087	0.040795	FALSE	0.27193	1	FALSE	-0.58997	1	FALSE	-0.45026	1	FALSE	0.2804	1	FALSE	-1.6641	0.14806
c109438_g5	DOWN	-2.1087	2.91e-07	FALSE	-1.2292	0.29871	FALSE	-0.17354	1	FALSE	0.6276	1	DOWN	-1.941	0.045962	DOWN	-4.2742	2.4e-15
c111899_g2	DOWN	-2.1081	0.0034736	DOWN	-3.137	0.0070768	DOWN	-3.3835	6.61e-06	FALSE	-1.2555	1	FALSE	-0.9298	1	FALSE	0.07236	1
c90461_g2	DOWN	-2.1069	0.010823	DOWN	-3.2583	0.012814	FALSE	-1.7219	0.059202	FALSE	-1.4382	1	FALSE	-0.99292	1	FALSE	-0.98229	0.5305
c104829_g1	DOWN	-2.1056	0.0055707	FALSE	-1.2098	0.71274	FALSE	-0.99407	0.29146	FALSE	-1.2217	1	FALSE	-1.1101	1	DOWN	#NAME?	4.26e-08
c96824_g2	DOWN	-2.105	1.42e-12	FALSE	-0.036356	1	FALSE	-0.11574	1	FALSE	-0.30526	1	FALSE	-0.40391	1	DOWN	-0.97285	0.003023
c83086_g1	DOWN	-2.1048	0.00025511	FALSE	0.15072	1	FALSE	-0.40638	1	FALSE	-0.21843	1	FALSE	-0.18222	1	FALSE	0.32252	1
c112617_g3	DOWN	-2.1045	1.41e-10	FALSE	-1.0073	0.44465	DOWN	-1.0779	0.00079965	FALSE	-0.46091	1	FALSE	-0.9023	1	DOWN	-1.5903	3.94e-06
c104143_g1	DOWN	-2.1044	0.00091107	FALSE	0.20518	1	FALSE	-0.22663	1	FALSE	-0.75661	1	FALSE	-1.1385	1	DOWN	-6.7566	3.29e-11
c77765_g1	DOWN	-2.1044	0.0058706	FALSE	-0.18175	1	FALSE	-1.0785	0.1957	FALSE	-0.45195	1	FALSE	-0.93131	1	FALSE	-0.4679	1
c105580_g2	DOWN	-2.1039	0.0011793	FALSE	0.11705	1	FALSE	-0.40592	1	FALSE	-0.98265	1	FALSE	-1.298	0.95215	DOWN	#NAME?	1.21e-10
c87490_g3	DOWN	-2.1021	0.00059479	FALSE	0.52	1	FALSE	0.2577	1	FALSE	0.48918	1	FALSE	-0.018733	1	FALSE	-0.59622	0.80676
c101723_g1	DOWN	-2.1016	0.0034603	FALSE	-0.32284	1	FALSE	-0.83657	0.47624	FALSE	-0.88286	1	FALSE	-0.8454	1	DOWN	-3.2116	9.91e-05
c40047_g1	DOWN	-2.1014	0.043817	FALSE	-0.91516	1	FALSE	-1.0768	0.50713	FALSE	-2.0223	1	FALSE	-0.65296	1	DOWN	-2.8815	0.013273
c97652_g3	DOWN	-2.1007	0.021719	FALSE	0.3657	1	FALSE	-0.29933	1	FALSE	-0.47816	1	FALSE	-1.6941	0.82565	DOWN	-4.583	7.39e-05
c92355_g2	DOWN	-2.1006	2.56e-06	FALSE	-1.0142	0.58886	FALSE	-0.91068	0.065888	FALSE	-1.7653	1	FALSE	-0.80742	1	DOWN	-1.8602	8.33e-05
c97707_g1	DOWN	-2.1004	0.025732	FALSE	-2.172	0.13226	FALSE	-1.5948	0.089989	FALSE	0.38628	1	FALSE	-1.615	0.49859	FALSE	-0.40262	1
c116214_g1	DOWN	-2.0999	0.010178	FALSE	-1.6645	0.36442	FALSE	-1.0986	0.29266	FALSE	-0.70178	1	FALSE	-2.1656	0.26238	UP	2.2371	1.55e-09
c107530_g1	DOWN	-2.0997	0.0040539	FALSE	-0.87238	1	FALSE	-0.33669	1	FALSE	-0.51706	1	FALSE	-0.66117	1	FALSE	-0.84781	0.58449
c109924_g1	DOWN	-2.0995	5.51e-18	FALSE	-0.17116	1	FALSE	-0.39343	0.31656	FALSE	0.1544	1	FALSE	-1.543	0.16091	DOWN	-5.4913	1.55e-54
c111825_g5	DOWN	-2.0992	0.0070139	FALSE	-0.1638	1	FALSE	-0.46891	1	FALSE	-0.29392	1	FALSE	-0.89723	1	FALSE	-1.3228	0.17961
c108269_g1	DOWN	-2.0977	1.62e-06	DOWN	-2.9679	0.00014311	DOWN	-2.506	1.33e-08	FALSE	-1.0745	1	FALSE	-1.8301	0.09473	DOWN	-1.1404	0.017446
c97277_g1	DOWN	-2.096	1.87e-11	FALSE	-0.64425	1	FALSE	-0.35083	0.68042	FALSE	-0.81271	1	FALSE	-0.56457	1	DOWN	-2.9393	9.11e-17
c99350_g1	DOWN	-2.0945	0.002128	FALSE	-0.22053	1	FALSE	-0.8708	0.36778	FALSE	-0.035744	1	FALSE	1.5199	0.25969	FALSE	-0.70461	0.66891
c106028_g4	DOWN	-2.0943	2.91e-05	FALSE	-0.40388	1	FALSE	-0.34358	1	FALSE	-1.4223	1	FALSE	0.26952	1	FALSE	-0.3503	1
c68347_g2	DOWN	-2.094	2.43e-08	FALSE	0.054725	1	FALSE	-0.20633	1	FALSE	-0.70676	1	FALSE	-1.5802	0.17435	DOWN	-6.3584	6.86e-25
c105423_g2	DOWN	-2.0936	0.0014292	FALSE	-1.7107	0.21036	DOWN	-2.0057	0.0017995	FALSE	-1.7555	1	FALSE	-1.6082	0.55273	DOWN	-4.0472	9.83e-07
c82189_g1	DOWN	-2.093	4.56e-15	FALSE	-0.010301	1	FALSE	-0.55914	0.092845	FALSE	-0.79955	1	FALSE	-1.1097	0.54201	DOWN	-0.73802	0.019009
c93676_g2	DOWN	-2.0921	4.78e-14	FALSE	-0.13385	1	FALSE	-0.24457	0.95932	FALSE	-0.41249	1	FALSE	-0.54825	1	DOWN	-1.3814	1.76e-06
c113125_g1	DOWN	-2.0917	8.89e-07	FALSE	-1.591	0.086013	DOWN	-1.2142	0.0030027	FALSE	-1.1945	1	FALSE	-0.73795	1	DOWN	-1.8529	3.09e-05
c104457_g1	DOWN	-2.0916	1.74e-05	FALSE	0.15655	1	FALSE	0.34891	0.88843	FALSE	-2.1508	0.42852	FALSE	-0.088916	1	DOWN	-1.9689	6.01e-05
c92686_g3	DOWN	-2.091	0.0039292	FALSE	1.1146	1	FALSE	0.024888	1	FALSE	-0.21228	1	FALSE	-0.95543	1	DOWN	-2.2423	0.0075068
c83824_g2	DOWN	-2.0909	1.68e-05	FALSE	-0.71059	0.83382	FALSE	-0.036381	1	FALSE	-0.26515	1	FALSE	0.39141	1	FALSE	0.068382	1
c113389_g1	DOWN	-2.0898	1.59e-23	FALSE	-1.2858	0.062475	DOWN	-1.779	2.58e-18	FALSE	-0.054695	1	FALSE	-1.2332	0.54369	FALSE	-0.33649	0.3343
c82934_g1	DOWN	-2.089	0.00033967	FALSE	-0.11376	1	FALSE	-0.15439	1	FALSE	-0.24738	1	FALSE	-0.30708	1	DOWN	-1.6081	0.012963
c85555_g2	DOWN	-2.0889	2.56e-14	FALSE	-1.327	0.098509	DOWN	-1.2075	7.78e-06	FALSE	0.17577	1	FALSE	-0.84816	1	DOWN	-0.86208	0.0054967
c115942_g3	DOWN	-2.0885	0.0013201	FALSE	-0.79539	1	FALSE	-0.12448	1	FALSE	-0.85771	1	FALSE	-0.13842	1	DOWN	-1.7988	0.013023
c110759_g2	DOWN	-2.0884	5.89e-21	FALSE	0.43789	1	FALSE	-0.060908	1	FALSE	0.15429	1	FALSE	-0.15027	1	FALSE	0.081012	1
c107289_g2	DOWN	-2.0875	0.045345	FALSE	-0.40384	1	FALSE	-0.085286	1	FALSE	-0.56825	1	FALSE	-0.83888	1	DOWN	-3.0677	0.0077069
c87231_g1	DOWN	-2.0871	2.56e-06	DOWN	-1.9063	0.0076069	DOWN	-1.1895	0.0027809	FALSE	-1.7331	0.52814	FALSE	-0.97497	1	FALSE	-0.53447	0.34675
c102962_g2	DOWN	-2.0866	1.78e-05	FALSE	-0.50686	1	FALSE	-0.31034	1	FALSE	-0.16015	1	FALSE	0.23248	1	FALSE	-0.52817	0.67923
c103141_g3	DOWN	-2.0865	0.0064349	FALSE	0.19668	1	FALSE	-0.17921	1	FALSE	0.4853	1	FALSE	0.39322	1	FALSE	-0.0016227	1
c91594_g1	DOWN	-2.0863	4.19e-08	FALSE	-0.80533	0.83918	DOWN	-1.3291	0.00030318	FALSE	0.72523	1	DOWN	-1.9409	0.034051	FALSE	-0.052258	1
c108384_g2	DOWN	-2.086	0.033246	DOWN	-2.8025	0.017725	FALSE	-0.97103	0.35288	FALSE	0.71316	1	FALSE	-1.5186	0.73741	FALSE	-1.5223	0.084502
c116779_g2	DOWN	-2.0856	4.72e-24	DOWN	-1.4509	0.028699	DOWN	-0.9472	1.06e-05	FALSE	-0.86072	1	FALSE	-0.3167	1	DOWN	-0.68764	0.0050217
c100031_g2	DOWN	-2.0852	0.0018329	FALSE	-0.9154	1	FALSE	-0.63201	0.70654	FALSE	0.45214	1	FALSE	-1.9487	0.26612	FALSE	-1.0319	0.24429
c94714_g5	DOWN	-2.0831	0.00073449	FALSE	-0.11146	1	FALSE	-0.48433	0.85085	FALSE	1.5056	1	FALSE	0.13285	1	FALSE	0.77003	0.22602
c101705_g3	DOWN	-2.0817	0.036348	FALSE	-0.56525	1	FALSE	-0.17577	1	FALSE	-0.98161	1	FALSE	-1.0808	1	DOWN	-4.6399	0.0002871
c100686_g1	DOWN	-2.0792	4.75e-10	FALSE	-0.71495	0.813	FALSE	-0.27201	0.89595	FALSE	-0.19338	1	FALSE	0.30981	1	FALSE	0.45776	0.13835
c103603_g3	DOWN	-2.0788	0.000107	FALSE	-0.089195	1	FALSE	0.13529	1	FALSE	-0.95087	1	FALSE	0.43628	1	FALSE	-1.1149	0.061949
c83640_g1	DOWN	-2.0786	0.0030018	FALSE	-0.37142	1	FALSE	-0.6534	0.76913	FALSE	-0.57246	1	FALSE	-0.42076	1	FALSE	-0.81047	0.48496
c68895_g1	DOWN	-2.0784	0.00012606	FALSE	-0.23346	1	FALSE	-0.53728	0.60294	FALSE	-0.17138	1	FALSE	-0.60003	1	FALSE	-0.54758	0.61188
c86132_g1	DOWN	-2.0774	0.011072	FALSE	-0.97821	1	DOWN	-1.7691	0.030069	FALSE	-0.84136	1	FALSE	-1.1871	1	DOWN	-2.422	0.0065308
c87412_g1	DOWN	-2.0773	4.07e-09	FALSE	-0.5295	1	DOWN	-0.95811	0.0079546	FALSE	0.28273	1	FALSE	-1.0955	0.75123	FALSE	-0.74875	0.088717
c101285_g5	DOWN	-2.0772	0.0010967	FALSE	-0.25134	1	FALSE	0.049224	1	FALSE	0.68157	1	FALSE	-0.39642	1	FALSE	-0.10196	1
c106570_g1	DOWN	-2.0736	0.0094046	FALSE	-0.40932	1	FALSE	0.31622	1	FALSE	0.24729	1	FALSE	1.0347	1	FALSE	-0.025604	1
c96754_g1	DOWN	-2.0736	0.013062	FALSE	0.14214	1	FALSE	-0.77341	0.67884	FALSE	-0.49633	1	FALSE	-1.0348	1	FALSE	-1.7056	0.070993
c97933_g1	DOWN	-2.0721	0.00029394	FALSE	-0.23323	1	FALSE	-0.29672	1	FALSE	0.021	1	FALSE	0.58915	1	UP	2.0321	1.32e-11
c76109_g3	DOWN	-2.0717	2.79e-10	FALSE	-0.63285	0.93293	FALSE	-0.20926	0.98595	FALSE	-0.79675	1	FALSE	-0.04471	1	DOWN	-0.74339	0.0093978
c114046_g2	DOWN	-2.0717	0.036217	FALSE	-1.5678	0.59775	FALSE	-0.59508	1	FALSE	0.24578	1	FALSE	-1.1294	1	DOWN	-4.5293	0.00028201
c86193_g1	DOWN	-2.0707	0.018323	FALSE	-0.24558	1	FALSE	-0.078086	1	FALSE	0.33119	1	FALSE	0.10438	1	FALSE	-0.34574	1
c100591_g2	DOWN	-2.0707	0.01463	FALSE	-2.0022	0.21477	FALSE	-1.4277	0.10363	FALSE	-0.4798	1	FALSE	-1.1676	1	FALSE	-0.7902	0.76696
c93969_g5	DOWN	-2.0689	0.00063676	FALSE	0.82158	1	FALSE	-0.42394	1	FALSE	-0.11866	1	FALSE	-1.1465	1	DOWN	-2.0961	0.001549
c102772_g4	DOWN	-2.0683	0.002192	FALSE	-1.7218	0.21203	FALSE	-0.51377	0.89489	FALSE	-0.59147	1	FALSE	-1.0244	1	DOWN	-1.6712	0.024948
c81396_g1	DOWN	-2.0683	8.24e-05	FALSE	-0.61339	1	FALSE	-0.28867	1	FALSE	-1.0901	1	FALSE	-1.5364	0.41456	DOWN	#NAME?	4.58e-15
c112052_g2	DOWN	-2.0682	1.6e-06	FALSE	-0.10271	1	FALSE	-0.051551	1	FALSE	0.20463	1	FALSE	-0.2874	1	FALSE	-0.46119	0.67394
c104249_g1	DOWN	-2.0672	2.62e-08	FALSE	0.39236	1	FALSE	0.062481	1	FALSE	0.79337	1	FALSE	0.18312	1	DOWN	-1.2236	0.0003732
c105959_g1	DOWN	-2.0672	0.0004222	FALSE	0.6833	1	FALSE	-0.15893	1	FALSE	-0.31347	1	FALSE	-0.40598	1	FALSE	-0.99594	0.10245
c112299_g2	DOWN	-2.0661	0.023341	FALSE	-0.78702	1	FALSE	0.21172	1	FALSE	-0.7143	1	FALSE	-0.028279	1	FALSE	-1.5396	0.14638
c28019_g1	DOWN	-2.0655	9.54e-14	FALSE	-0.32373	1	FALSE	-0.21006	1	FALSE	-0.29693	1	FALSE	-1.6513	0.10497	DOWN	#NAME?	6.34e-53
c68156_g1	DOWN	-2.0654	0.0037524	FALSE	1.01	1	FALSE	0.036892	1	FALSE	-0.27872	1	FALSE	-0.17296	1	FALSE	-0.62668	0.65099
c107020_g1	DOWN	-2.0653	4.79e-19	FALSE	-0.47043	1	DOWN	-1.4265	7.69e-10	FALSE	-0.53537	1	FALSE	-1.2078	0.64506	DOWN	-1.6765	6.31e-12
c89147_g1	DOWN	-2.0651	0.0048129	FALSE	-1.2698	0.68885	FALSE	-0.88702	0.39548	FALSE	-0.53332	1	FALSE	-1.1935	1	FALSE	-0.26601	1
c109802_g1	DOWN	-2.065	0.0015832	FALSE	-0.15206	1	FALSE	0.75307	0.20691	FALSE	-0.46564	1	FALSE	1.1533	1	FALSE	0.84537	0.18319
c116141_g1	DOWN	-2.0647	3.07e-07	FALSE	-0.74338	0.94769	FALSE	-0.033974	1	FALSE	-0.035074	1	FALSE	-0.76785	1	DOWN	-1.9566	3.76e-06
c99706_g4	DOWN	-2.0646	0.0041597	FALSE	0.78037	1	FALSE	-0.33916	1	FALSE	-0.88707	1	FALSE	-1.1599	1	DOWN	-1.6982	0.044778
c104844_g2	DOWN	-2.0635	0.0003992	DOWN	-2.8233	0.00355	DOWN	-1.6835	0.0027908	FALSE	-1.4176	1	FALSE	-0.55263	1	DOWN	-2.5301	6.7e-05
c84592_g1	DOWN	-2.063	2.24e-05	FALSE	-1.3757	0.25167	FALSE	-0.89899	0.091834	FALSE	-1.0158	1	FALSE	-0.91078	1	DOWN	-2.4692	3.67e-06
c95449_g2	DOWN	-2.0623	7.72e-05	FALSE	-1.7229	0.099874	FALSE	-0.49112	0.72689	FALSE	-0.45992	1	FALSE	-0.15716	1	FALSE	-0.38183	1
c105284_g6	DOWN	-2.0621	0.0027316	FALSE	-0.2386	1	FALSE	0.27577	1	FALSE	0.15857	1	FALSE	-0.36954	1	FALSE	-0.74248	0.58154
c108330_g3	DOWN	-2.062	0.0022311	FALSE	0.64836	1	FALSE	-0.24493	1	FALSE	-0.17036	1	FALSE	-1.2032	1	FALSE	-1.2611	0.11796
c100459_g2	DOWN	-2.0611	1.55e-12	FALSE	-0.53757	1	DOWN	-1.1441	6.08e-05	FALSE	0.17205	1	FALSE	-0.48828	1	FALSE	0.35753	0.55185
c108654_g4	DOWN	-2.0604	6.22e-07	FALSE	-0.73827	0.97986	FALSE	-0.31221	1	FALSE	-0.531	1	FALSE	-0.81758	1	DOWN	-1.0462	0.027912
c56837_g1	DOWN	-2.0599	1.65e-12	FALSE	-0.58477	1	DOWN	-0.67706	0.034656	FALSE	-0.14563	1	DOWN	-1.9328	0.014207	DOWN	-1.5127	7.47e-07
c111438_g1	DOWN	-2.0596	0.0073588	FALSE	-0.47118	1	FALSE	-0.0026383	1	FALSE	-0.18722	1	FALSE	-1.0864	1	FALSE	-1.6837	0.054883
c98399_g2	DOWN	-2.0593	2.16e-15	DOWN	-1.5128	0.033042	DOWN	-1.0533	5.79e-05	FALSE	0.44891	1	FALSE	-1.3318	0.22053	FALSE	-0.61492	0.061743
c104382_g2	DOWN	-2.0593	2.2e-14	FALSE	-0.45739	1	FALSE	0.3675	0.48064	FALSE	0.13235	1	FALSE	-0.22059	1	FALSE	0.29542	1
c87155_g1	DOWN	-2.0592	7.83e-11	FALSE	0.011713	1	FALSE	0.3234	0.73466	DOWN	-4.3505	5.5e-06	FALSE	-0.3217	1	DOWN	-2.2363	4.52e-11
c93953_g2	DOWN	-2.0578	1.37e-27	FALSE	-0.57691	1	FALSE	-0.45375	0.081498	FALSE	-0.57417	1	FALSE	-0.71598	1	DOWN	-0.70447	0.0016636
c92705_g3	DOWN	-2.0575	0.029555	FALSE	0.22886	1	FALSE	0.23356	1	FALSE	-0.37085	1	FALSE	-1.2201	1	DOWN	-5.7392	3.07e-05
c58989_g1	DOWN	-2.0564	0.019042	FALSE	-1.1019	0.92657	FALSE	-0.91113	0.56928	FALSE	-0.10234	1	FALSE	-1.7447	0.68585	DOWN	#NAME?	1.18e-06
c83817_g1	DOWN	-2.0544	3.66e-05	DOWN	-2.8263	0.0010347	DOWN	-2.259	3.35e-06	FALSE	-1.785	1	DOWN	-2.1464	0.046648	FALSE	0.17664	1
c103602_g2	DOWN	-2.0543	1.05e-08	FALSE	-0.076369	1	FALSE	-0.50462	0.2017	FALSE	-0.33232	1	FALSE	-0.99073	0.86394	DOWN	-4.1012	1.26e-18
c95327_g1	DOWN	-2.054	2.82e-07	DOWN	-2.2111	9.94e-05	DOWN	-1.8368	4.64e-06	FALSE	-0.90032	1	FALSE	-1.6633	0.062743	DOWN	-2.274	1.1e-07
c109609_g4	DOWN	-2.0528	2.53e-05	FALSE	-0.54529	1	FALSE	-0.89514	0.053782	FALSE	-0.78076	1	FALSE	-0.86546	1	DOWN	-1.3064	0.0049861
c83733_g1	DOWN	-2.0516	0.00047894	FALSE	-0.37189	1	FALSE	0.48125	0.7055	FALSE	-0.20942	1	FALSE	-1.1539	1	DOWN	-1.6278	0.01352
c94954_g6	DOWN	-2.0503	3.21e-08	FALSE	0.65027	0.99272	FALSE	0.59146	0.13351	FALSE	0.57206	1	FALSE	0.47169	1	FALSE	0.53525	0.27136
c107811_g5	DOWN	-2.0486	0.032995	FALSE	-0.043182	1	FALSE	-0.15685	1	FALSE	0.18439	1	FALSE	0.58081	1	FALSE	0.24534	1
c82251_g1	DOWN	-2.0486	0.032995	FALSE	-0.3199	1	FALSE	-1.2442	0.26796	FALSE	-1.1957	1	FALSE	-1.3551	1	DOWN	-4.62	0.00020144
c101965_g1	DOWN	-2.0477	2.35e-05	DOWN	-1.8118	0.015309	DOWN	-3.0099	1.12e-08	FALSE	-1.0551	1	FALSE	-1.8523	0.05833	DOWN	-0.99968	0.043518
c116689_g1	DOWN	-2.047	5.64e-06	FALSE	-0.58271	1	FALSE	-0.20784	1	FALSE	0.42323	1	FALSE	-0.76754	1	DOWN	-1.6324	0.00052432
c36436_g1	DOWN	-2.0469	0.0032679	FALSE	-0.40634	1	FALSE	-0.50136	0.89359	FALSE	-0.25672	1	FALSE	-1.4892	0.46417	DOWN	-2.5152	0.00036713
c108539_g5	DOWN	-2.0466	0.042385	FALSE	-0.63226	1	FALSE	-0.81626	0.75396	FALSE	-1.6342	1	FALSE	-0.59911	1	FALSE	-1.263	0.39353
c93424_g1	DOWN	-2.0451	0.0035608	FALSE	-0.90372	1	FALSE	0.4769	0.91314	FALSE	-0.42372	1	FALSE	-0.0017039	1	FALSE	-0.20459	1
c112072_g1	DOWN	-2.0448	0.01127	FALSE	-0.53098	1	FALSE	-0.4541	1	FALSE	-1.1102	1	FALSE	-0.13976	1	FALSE	-1.5036	0.064713
c114440_g1	DOWN	-2.0442	5.33e-14	FALSE	-1.4546	0.050592	DOWN	-2.035	4.54e-14	FALSE	0.22559	1	FALSE	-0.87725	1	FALSE	-0.11194	1
c187542_g1	DOWN	-2.0439	4.16e-11	FALSE	-0.25768	1	FALSE	-0.029657	1	FALSE	-0.99105	1	FALSE	-1.655	0.072582	DOWN	-6.2086	5.03e-35
c111606_g1	DOWN	-2.0435	3.7e-06	FALSE	-0.54747	1	FALSE	-0.58632	0.20929	FALSE	0.82901	1	FALSE	-0.29088	1	FALSE	-0.10403	1
c106264_g1	DOWN	-2.0434	0.00017837	FALSE	-1.0837	0.62996	FALSE	-0.97028	0.11691	FALSE	-1.9902	0.90074	FALSE	-1.2218	0.84223	DOWN	-2.6345	8.33e-06
c90700_g2	DOWN	-2.0426	0.0047643	FALSE	-0.053257	1	FALSE	-0.11682	1	FALSE	-0.61605	1	FALSE	-0.41571	1	FALSE	-0.29729	1
c102383_g1	DOWN	-2.0413	9.71e-11	FALSE	-0.1695	1	DOWN	-0.83324	0.010969	FALSE	-0.19819	1	FALSE	-0.84389	1	DOWN	-1.7094	2.21e-07
c103560_g1	DOWN	-2.0408	0.023247	FALSE	-1.6762	0.43749	FALSE	-0.63684	0.97111	FALSE	0.065884	1	FALSE	-1.8931	0.54758	FALSE	-1.0862	0.44772
c109762_g1	DOWN	-2.0406	0.033125	FALSE	-0.38815	1	FALSE	-0.79906	0.76289	FALSE	-0.091339	1	FALSE	-0.32248	1	FALSE	-0.70964	0.95004
c107580_g1	DOWN	-2.0405	0.008709	DOWN	#NAME?	1.1e-05	DOWN	#NAME?	3.09e-09	FALSE	-0.13342	1	FALSE	-2.206	0.21502	FALSE	-0.75461	0.74069
c101197_g2	DOWN	-2.0394	0.0022207	FALSE	-0.49708	1	FALSE	-0.16775	1	FALSE	-0.10192	1	FALSE	0.76676	1	FALSE	0.28954	1
c109347_g3	DOWN	-2.0389	2.17e-07	FALSE	-0.30434	1	FALSE	-0.48432	0.49142	FALSE	1.0138	1	FALSE	-0.64646	1	UP	0.88724	0.009047
c91406_g1	DOWN	-2.0382	0.010445	FALSE	0.62368	1	FALSE	-0.58861	0.87761	FALSE	0.50517	1	FALSE	0.27073	1	UP	1.8251	5.22e-06
c92605_g1	DOWN	-2.0376	0.028235	FALSE	-1.3473	0.64474	DOWN	-1.7784	0.037485	FALSE	1.4905	1	FALSE	-0.82962	1	FALSE	0.87481	0.24129
c108396_g1	DOWN	-2.037	4.02e-21	DOWN	-2.2527	6.38e-05	DOWN	-2.8911	8.33e-36	FALSE	-0.81034	1	FALSE	-1.2015	0.50718	DOWN	-2.0907	9.27e-20
c107695_g1	DOWN	-2.0369	1.42e-10	FALSE	-0.52525	1	DOWN	-1.3983	6.2e-06	FALSE	-0.67401	1	FALSE	-1.1182	0.65056	DOWN	-1.1264	0.0016663
c95461_g1	DOWN	-2.0357	0.0024898	FALSE	-0.93454	1	FALSE	0.12107	1	FALSE	-1.3357	1	FALSE	-0.62472	1	DOWN	-2.59	0.00049494
c65248_g2	DOWN	-2.0354	0.018848	FALSE	-0.88265	1	FALSE	-0.90981	0.49963	FALSE	-0.15499	1	FALSE	-0.6752	1	DOWN	-2.0321	0.032422
c93617_g3	DOWN	-2.0348	0.0050716	FALSE	-0.22144	1	FALSE	0.77989	0.22353	FALSE	0.59051	1	FALSE	-0.39048	1	FALSE	-1.3111	0.12424
c98721_g3	DOWN	-2.0339	0.012273	FALSE	0.27886	1	FALSE	-0.0091428	1	FALSE	-0.71352	1	FALSE	-0.82368	1	FALSE	-1.3437	0.21598
c101523_g1	DOWN	-2.0339	3.13e-06	FALSE	0.20301	1	FALSE	-0.78892	0.060294	FALSE	-0.15519	1	FALSE	-1.0161	1	FALSE	-0.75211	0.096232
c103048_g2	DOWN	-2.0336	0.0086562	FALSE	-1.3117	0.55827	DOWN	-1.6132	0.035998	FALSE	0.11714	1	FALSE	-1.3616	0.91874	FALSE	-0.82909	0.54856
c96076_g1	DOWN	-2.0335	0.0015686	DOWN	-2.4561	0.00045904	DOWN	-3.5125	1.01e-06	FALSE	-1.1291	1	FALSE	-1.2569	0.91926	FALSE	-0.82154	0.27822
c114112_g1	DOWN	-2.0334	1.56e-05	FALSE	-0.50098	1	FALSE	-0.7348	0.15301	FALSE	-0.39185	1	FALSE	-0.51842	1	DOWN	-1.482	0.00089667
c109057_g2	DOWN	-2.0332	1.91e-10	FALSE	-0.78281	0.77719	FALSE	-0.091787	1	FALSE	-0.14299	1	DOWN	-1.7717	0.047601	DOWN	#NAME?	9.31e-39
c97945_g5	DOWN	-2.0331	0.015036	FALSE	-0.03472	1	FALSE	-0.59078	0.97611	FALSE	-0.2314	1	FALSE	-0.99079	1	FALSE	-1.1117	0.3876
c72080_g1	DOWN	-2.0329	0.00080602	FALSE	0.030154	1	FALSE	-0.38732	1	FALSE	-0.39647	1	FALSE	0.52609	1	FALSE	0.41796	1
c101255_g3	DOWN	-2.0327	0.03052	FALSE	-0.068832	1	FALSE	1.0592	0.24654	FALSE	-1.7644	1	FALSE	1.137	1	UP	1.2734	0.032035
c96506_g1	DOWN	-2.0324	1.99e-06	FALSE	-0.37706	1	FALSE	-0.052695	1	FALSE	-0.44124	1	FALSE	-0.14577	1	FALSE	-0.7892	0.20276
c93701_g1	DOWN	-2.0324	0.0049554	FALSE	-0.58058	1	FALSE	-0.13134	1	FALSE	0.0097198	1	FALSE	-1.0283	1	FALSE	-1.3088	0.14833
c105068_g1	DOWN	-2.0322	7.79e-20	FALSE	-0.87245	0.5028	DOWN	-0.55836	0.039537	FALSE	-0.73539	1	FALSE	-0.61443	1	DOWN	-1.0558	1.41e-05
c94318_g1	DOWN	-2.0313	0.017114	FALSE	0.41641	1	FALSE	0.72995	0.42963	FALSE	-0.30645	1	FALSE	-0.42347	1	DOWN	-3.0028	0.0014062
c67263_g1	DOWN	-2.0307	0.0031702	FALSE	-0.62999	1	FALSE	-0.21927	1	FALSE	-1.3226	1	FALSE	-0.23798	1	FALSE	-1.3407	0.10738
c52514_g1	DOWN	-2.0303	0.016982	FALSE	-0.13031	1	FALSE	-0.56829	1	FALSE	-0.59974	1	FALSE	-0.46011	1	FALSE	-1.7598	0.068588
c90029_g3	DOWN	-2.0303	0.017477	FALSE	-0.12009	1	FALSE	-0.35069	1	FALSE	0.19774	1	FALSE	0.13162	1	FALSE	-0.1407	1
c93782_g3	DOWN	-2.0303	0.013775	FALSE	-2.0533	0.17682	FALSE	-1.0755	0.28243	FALSE	0.82431	1	FALSE	-1.4749	0.96569	DOWN	-2.6147	0.0036114
c108026_g2	DOWN	-2.0299	3.42e-06	FALSE	-0.69308	1	FALSE	0.53886	0.3337	FALSE	-0.13432	1	FALSE	-0.030922	1	FALSE	0.67426	0.14566
c95301_g3	DOWN	-2.0292	0.0083371	FALSE	-0.33571	1	FALSE	-0.032382	1	FALSE	-3.2902	0.17751	UP	2.9457	0.018181	UP	1.9577	1.72e-07
c111209_g1	DOWN	-2.0286	0.00018989	FALSE	-1.5058	0.13981	DOWN	-2.1047	9.69e-05	FALSE	-0.38906	1	FALSE	-1.8594	0.090316	FALSE	-0.4186	0.92031
c90264_g1	DOWN	-2.0284	0.027595	FALSE	-0.1552	1	FALSE	-1.3036	0.17935	FALSE	-1.9413	1	FALSE	-0.52149	1	FALSE	-0.28301	1
c97139_g1	DOWN	-2.0279	0.0016074	FALSE	-0.065846	1	FALSE	-0.3349	1	FALSE	-0.60411	1	FALSE	0.17404	1	FALSE	-1.0354	0.23503
c72429_g1	DOWN	-2.0275	0.001356	FALSE	-0.11767	1	FALSE	0.1618	1	FALSE	-0.38375	1	FALSE	-1.8447	0.29696	DOWN	-6.3724	5.06e-10
c72456_g1	DOWN	-2.0256	0.048362	FALSE	-0.51098	1	FALSE	-0.1465	1	FALSE	-0.44201	1	FALSE	-0.52843	1	FALSE	-1.4599	0.25338
c94025_g6	DOWN	-2.0248	0.00058984	FALSE	1.0599	1	FALSE	0.2756	1	FALSE	0.015637	1	FALSE	-0.46251	1	FALSE	-0.46041	0.92797
c80591_g1	DOWN	-2.0244	0.00019178	FALSE	-0.29006	1	FALSE	0.078876	1	FALSE	-0.28325	1	FALSE	-0.26136	1	FALSE	-1.1197	0.077765
c105763_g2	DOWN	-2.0243	3.15e-08	FALSE	-0.36211	1	FALSE	-0.72183	0.061264	FALSE	-0.2981	1	FALSE	-0.9361	1	DOWN	-2.226	4.89e-09
c73648_g1	DOWN	-2.0241	0.024492	FALSE	-0.40563	1	FALSE	0.0072183	1	FALSE	1.0038	1	FALSE	-1.5302	0.93994	DOWN	-4.1596	0.00016702
c109344_g1	DOWN	-2.0241	3.75e-05	FALSE	-1.1188	0.51784	FALSE	-0.68948	0.2938	FALSE	-0.60582	1	FALSE	-1.0123	1	DOWN	-1.7101	0.0013992
c97488_g3	DOWN	-2.0232	0.0045157	FALSE	-2.3223	0.057639	FALSE	-1.2485	0.092514	FALSE	-1.196	1	FALSE	-0.30053	1	FALSE	-1.527	0.054282
c81115_g1	DOWN	-2.0229	2.3e-09	DOWN	-2.1076	0.0026288	DOWN	-1.8552	1.29e-08	FALSE	-0.44915	1	FALSE	-1.1863	0.55238	FALSE	-0.72621	0.08347
c107411_g5	DOWN	-2.0221	0.0001019	FALSE	-0.76022	1	FALSE	-0.21812	1	FALSE	1.618	1	FALSE	-0.6751	1	UP	1.3137	0.00010906
c98581_g1	DOWN	-2.0221	0.0063317	FALSE	-2.2372	0.082921	DOWN	-1.9283	0.0085498	FALSE	-0.35006	1	FALSE	-0.77887	1	FALSE	-0.3052	1
c65396_g1	DOWN	-2.0212	3.67e-06	FALSE	-0.0543	1	FALSE	0.54599	0.33264	FALSE	0.65414	1	FALSE	0.070804	1	FALSE	0.18616	1
c94466_g1	DOWN	-2.0211	0.038989	FALSE	-1.471	0.49176	DOWN	-2.28	0.028392	FALSE	-0.84336	1	FALSE	-1.0924	1	FALSE	-0.48866	1
c75534_g1	DOWN	-2.0202	0.0050636	FALSE	0.60039	1	FALSE	-0.11333	1	FALSE	0.50444	1	FALSE	-1.4951	0.79733	FALSE	-1.0197	0.33737
c67148_g1	DOWN	-2.0191	0.0026345	FALSE	0.23213	1	FALSE	-0.06311	1	FALSE	-0.88263	1	FALSE	-0.8242	1	FALSE	-0.73941	0.59417
c76333_g1	DOWN	-2.0185	7.88e-08	FALSE	-0.67059	1	FALSE	-0.60143	0.21926	FALSE	-0.081341	1	FALSE	-1.3114	0.43391	DOWN	-3.0643	1.37e-12
c94756_g1	DOWN	-2.0177	0.0026705	FALSE	-1.5716	0.30239	FALSE	-1.0934	0.13462	FALSE	-0.58512	1	FALSE	-0.54203	1	FALSE	-1.2705	0.10596
c89732_g1	DOWN	-2.0159	5.11e-06	DOWN	-1.4322	0.028718	DOWN	-1.3311	0.0012744	FALSE	-0.94838	1	FALSE	-1.1037	0.60538	DOWN	-2.2984	6.18e-07
c73713_g1	DOWN	-2.0157	0.019071	FALSE	-0.67554	1	FALSE	-0.46309	1	FALSE	-0.46225	1	FALSE	-0.80346	1	FALSE	-1.0611	0.6015
c98892_g5	DOWN	-2.0154	0.0043568	FALSE	-1.5026	0.3559	FALSE	-0.8517	0.50788	FALSE	0.20981	1	FALSE	-0.71709	1	FALSE	-0.93934	0.24378
c96988_g8	DOWN	-2.0152	1.44e-07	DOWN	-2.317	0.00036045	DOWN	-3.2057	1.94e-15	FALSE	-0.72432	1	DOWN	-2.0349	0.0097614	DOWN	-2.3662	1.24e-10
c115048_g3	DOWN	-2.0148	2.75e-08	FALSE	0.062255	1	FALSE	0.0095957	1	FALSE	-0.39243	1	FALSE	0.49824	1	FALSE	-0.20545	1
c107479_g1	DOWN	-2.0147	1.64e-14	FALSE	-0.39181	1	FALSE	-0.49662	0.15669	FALSE	-0.3646	1	FALSE	0.48024	1	FALSE	-0.25174	0.93989
c63780_g1	DOWN	-2.0144	0.042446	FALSE	0.40532	1	FALSE	-0.39849	1	FALSE	-0.26279	1	FALSE	-1.713	0.52392	FALSE	-0.84617	0.64821
c95711_g9	DOWN	-2.0143	8.5e-12	FALSE	0.20742	1	FALSE	0.072608	1	FALSE	-0.97733	1	FALSE	-0.11184	1	FALSE	0.3057	0.79766
c61585_g2	DOWN	-2.0133	0.00074728	FALSE	-0.62637	1	FALSE	0.2484	1	FALSE	-0.59442	1	FALSE	0.35339	1	DOWN	-1.5219	0.01776
c98614_g1	DOWN	-2.0131	2.6e-06	FALSE	-1.4113	0.17464	DOWN	-1.6654	5.62e-05	FALSE	-0.89049	1	FALSE	-0.6021	1	DOWN	-1.147	0.013887
c88949_g1	DOWN	-2.0106	1.23e-06	FALSE	-0.5437	1	FALSE	-0.27061	1	FALSE	-1.1945	1	FALSE	-1.3446	0.44939	DOWN	-3.3103	1.23e-11
c112793_g1	DOWN	-2.0081	2.14e-05	FALSE	-1.0626	0.56091	DOWN	-1.7291	0.00016775	FALSE	-1.1731	1	FALSE	-1.1249	0.8941	DOWN	-2.0107	7.2e-05
c102649_g2	DOWN	-2.0081	0.00086973	FALSE	-0.49725	1	FALSE	-0.79566	0.32778	FALSE	-0.71127	1	FALSE	-0.36494	1	FALSE	-0.3653	1
c99112_g1	DOWN	-2.008	5.34e-07	FALSE	-0.36801	1	FALSE	-0.37497	0.85321	FALSE	0.049269	1	FALSE	-1.3505	0.42921	FALSE	-0.85506	0.070565
c95839_g1	DOWN	-2.0074	3.13e-11	FALSE	-0.46734	1	FALSE	-0.33175	0.72869	FALSE	0.40645	1	FALSE	-1.0977	0.66527	DOWN	-1.0736	0.00079913
c108382_g1	DOWN	-2.0068	1.7e-09	FALSE	-0.6897	0.98634	FALSE	-0.14332	1	FALSE	0.27808	1	FALSE	-0.72348	1	UP	0.74488	0.017892
c47187_g1	DOWN	-2.0064	0.00040655	DOWN	-2.23	0.025493	DOWN	-2.1484	0.00010253	FALSE	-1.5252	1	FALSE	-1.4579	0.57425	DOWN	-2.9245	3.79e-06
c93195_g1	DOWN	-2.006	0.0027068	FALSE	-1.4595	0.3819	DOWN	-1.3699	0.046757	FALSE	-0.82725	1	FALSE	-2.0104	0.22702	DOWN	-1.7717	0.013263
c93868_g2	DOWN	-2.0045	0.00010757	FALSE	0.23839	1	FALSE	-0.4293	0.87451	FALSE	-0.63325	1	FALSE	-1.5951	0.34357	DOWN	-5.8492	2.85e-13
c81888_g1	DOWN	-2.0042	0.0073604	FALSE	-0.74185	1	FALSE	-0.1453	1	FALSE	-0.48065	1	FALSE	-0.12052	1	FALSE	-0.64841	0.82253
c110056_g2	DOWN	-2.0042	7.63e-07	FALSE	-1.12	0.35853	DOWN	-1.204	0.0024013	FALSE	-0.30974	1	FALSE	-1.0318	0.93316	DOWN	-1.7137	0.0010228
c96756_g1	DOWN	-2.0035	1.12e-05	FALSE	-0.86638	0.83192	DOWN	-2.6313	1.04e-08	FALSE	-0.86141	1	FALSE	-1.3075	1	FALSE	-0.56704	0.72229
c96877_g1	DOWN	-2.0032	0.048671	FALSE	-0.32245	1	FALSE	0.59584	0.87731	FALSE	-0.46228	1	FALSE	0.68842	1	FALSE	1.5446	0.05862
c85386_g1	DOWN	-2	9.39e-06	FALSE	-0.095472	1	FALSE	0.61892	0.18737	FALSE	-0.17322	1	FALSE	1.0418	1	FALSE	-0.017888	1
c93624_g6	DOWN	-1.9998	0.0040604	DOWN	-2.7336	0.017002	FALSE	0.26707	1	FALSE	0.64613	1	FALSE	-0.69239	1	UP	2.3246	6.32e-13
c33917_g1	DOWN	-1.9996	0.0034461	FALSE	0.22934	1	FALSE	-0.035362	1	FALSE	0.020626	1	FALSE	1.0088	1	FALSE	0.22476	1
c80708_g1	DOWN	-1.9989	0.046268	FALSE	-0.89899	1	FALSE	-0.69147	0.84313	FALSE	-0.34149	1	FALSE	-1.5177	0.59436	FALSE	-1.075	0.61662
c98866_g1	DOWN	-1.9987	0.0043638	FALSE	-0.67873	1	FALSE	-0.78746	0.45639	FALSE	-1.8109	1	FALSE	-0.62943	1	DOWN	-1.8675	0.015771
c96293_g4	DOWN	-1.9975	1.62e-07	FALSE	-0.64527	1	DOWN	-0.75959	0.028427	FALSE	-0.037206	1	FALSE	-0.38182	1	UP	0.69199	0.0258
c112950_g1	DOWN	-1.9972	0.0010262	FALSE	-1.1977	0.58041	DOWN	-1.9147	0.0011782	FALSE	-0.33709	1	FALSE	-2.1752	0.099946	FALSE	0.39808	1
c102556_g3	DOWN	-1.9971	0.0086444	FALSE	1.1178	0.41719	FALSE	0.37904	1	FALSE	0.10898	1	FALSE	-0.23503	1	FALSE	-0.31484	1
c111626_g2	DOWN	-1.996	0.00095568	FALSE	-1.8711	0.1051	DOWN	-1.5179	0.010375	FALSE	-0.99578	1	FALSE	-0.46539	1	FALSE	-0.87283	0.33211
c84583_g1	DOWN	-1.9956	4.84e-09	DOWN	-1.5999	0.044237	DOWN	-1.6238	1.18e-06	FALSE	-1.3852	1	FALSE	1.4469	0.11371	FALSE	0.51562	0.33138
c114323_g3	DOWN	-1.9925	0.04383	FALSE	-0.98921	1	FALSE	-0.77855	0.80762	FALSE	-0.26551	1	FALSE	-2.0941	0.49044	FALSE	-0.95874	0.71612
c89283_g1	DOWN	-1.9924	1.5e-06	FALSE	-0.43275	1	FALSE	-0.32717	0.81557	FALSE	0.33284	1	FALSE	-0.25656	1	FALSE	-0.29968	1
c96485_g2	DOWN	-1.9918	9.54e-24	FALSE	-1.0842	0.20284	DOWN	-1.3751	8.05e-12	FALSE	0.16551	1	FALSE	-0.98034	0.68543	UP	0.59032	0.013357
c109184_g1	DOWN	-1.9912	0.0022537	FALSE	-0.11442	1	FALSE	0.32236	1	FALSE	0.11332	1	FALSE	0.060105	1	FALSE	-0.12531	1
c38722_g1	DOWN	-1.9909	0.00065872	FALSE	-0.63809	1	FALSE	-0.80335	0.28379	FALSE	-1.1209	1	FALSE	-0.26738	1	DOWN	-1.4269	0.027509
c93475_g1	DOWN	-1.9894	0.002404	FALSE	-0.21991	1	FALSE	-0.020249	1	FALSE	1.5949	1	FALSE	-0.35481	1	UP	1.2721	0.003127
c114294_g2	DOWN	-1.989	0.044094	FALSE	0.91971	0.91171	FALSE	0.39606	1	FALSE	0.66322	1	FALSE	0.93132	1	FALSE	0.69209	0.63114
c42401_g1	DOWN	-1.9884	7.9e-15	FALSE	-0.11488	1	FALSE	-0.33397	0.55231	FALSE	-0.43563	1	DOWN	-1.708	0.033561	DOWN	-5.9854	3.49e-51
c98771_g1	DOWN	-1.988	2.17e-19	FALSE	-1.1195	0.19627	DOWN	-0.8487	0.00028572	FALSE	-0.91713	1	DOWN	-1.7423	0.019624	DOWN	-1.1795	5.94e-07
c92116_g1	DOWN	-1.9878	0.0031268	FALSE	-0.73885	1	DOWN	-1.945	0.015434	FALSE	-1.7306	1	FALSE	-0.4523	1	FALSE	-1.1033	0.13566
c64673_g1	DOWN	-1.9875	0.01714	FALSE	-1.1012	1	FALSE	-0.54718	0.93713	FALSE	0.49783	1	FALSE	-0.99304	1	FALSE	-1.2755	0.16604
c102227_g1	DOWN	-1.9871	0.011404	FALSE	-0.92724	1	FALSE	-0.76679	0.56558	FALSE	0.0061997	1	FALSE	-2.6274	0.081971	FALSE	-0.59523	0.91791
c100666_g1	DOWN	-1.987	4.48e-23	FALSE	-0.50268	1	DOWN	-0.58057	0.012285	FALSE	0.32351	1	FALSE	0.40176	1	UP	0.53146	0.028835
c99998_g6	DOWN	-1.987	0.0083158	FALSE	1.4107	1	FALSE	0.97457	0.067378	FALSE	0.11018	1	FALSE	-0.11325	1	FALSE	-0.15088	1
c111553_g1	DOWN	-1.987	2.09e-19	DOWN	-2.0928	0.00028957	DOWN	-1.9447	2.17e-18	FALSE	-1.2934	1	FALSE	-0.57072	1	DOWN	-1.1625	1e-06
c107077_g1	DOWN	-1.9868	0.00031999	DOWN	-2.269	0.019321	DOWN	-2.2376	3.51e-05	FALSE	-0.22359	1	FALSE	-1.0258	1	FALSE	-0.38067	1
c3596_g1	DOWN	-1.9865	7.54e-08	FALSE	-0.088375	1	FALSE	-0.16866	1	FALSE	-0.019745	1	FALSE	-0.2553	1	FALSE	-0.092201	1
c105377_g3	DOWN	-1.9858	0.022518	FALSE	0.22628	1	FALSE	-0.28465	1	FALSE	-0.78475	1	FALSE	-0.49112	1	FALSE	-0.88196	0.58154
c96501_g1	DOWN	-1.9852	8.77e-06	FALSE	0.80686	1	FALSE	0.20379	1	FALSE	0.18143	1	FALSE	-0.27769	1	FALSE	-0.73085	0.26876
c85040_g1	DOWN	-1.9837	7e-18	FALSE	-1.3693	0.057254	DOWN	-1.0183	1.55e-05	FALSE	-1.5051	1	FALSE	-1.2516	0.27359	DOWN	-0.87777	0.00056361
c95910_g2	DOWN	-1.9836	4.55e-08	FALSE	-1.198	0.28317	FALSE	-0.74737	0.056865	FALSE	-0.39492	1	FALSE	-0.3092	1	FALSE	-0.80029	0.06238
c110038_g2	DOWN	-1.983	0.0025791	DOWN	-3.3042	0.0021212	DOWN	-1.7689	0.0041691	FALSE	-1.9486	1	FALSE	-0.5538	1	DOWN	-1.8402	0.0096604
c47494_g1	DOWN	-1.9823	0.036042	FALSE	-1.0849	0.59788	FALSE	-1.2526	0.21298	FALSE	-0.61599	1	FALSE	-0.73572	1	FALSE	-1.0665	0.45326
c101391_g1	DOWN	-1.9811	0.0018057	FALSE	-1.0992	0.71425	FALSE	0.061564	1	FALSE	-0.91185	1	FALSE	-0.47416	1	DOWN	-2.6774	0.00017786
c111329_g6	DOWN	-1.9792	7.57e-08	DOWN	-1.8284	0.018779	DOWN	-1.9037	1.45e-07	FALSE	-0.61378	1	FALSE	-0.7807	1	DOWN	-2.4342	1.36e-09
c97137_g2	DOWN	-1.979	0.032119	FALSE	-0.26673	1	FALSE	-1.016	0.62533	FALSE	0.42434	1	FALSE	-0.60824	1	FALSE	-0.049599	1
c110206_g2	DOWN	-1.9788	9.26e-11	FALSE	-0.46237	1	FALSE	-0.3744	0.4139	FALSE	-0.51238	1	FALSE	-0.37443	1	DOWN	-1.501	7.83e-08
c93771_g1	DOWN	-1.9741	0.00016022	FALSE	0.42283	1	FALSE	-0.49812	0.6714	FALSE	-1.2175	1	FALSE	-0.31803	1	DOWN	-1.4282	0.0056762
c101641_g2	DOWN	-1.9741	0.022389	FALSE	-1.4032	0.62612	FALSE	-1.2921	0.14374	FALSE	-0.15742	1	FALSE	-0.60367	1	FALSE	-0.46171	1
c82212_g1	DOWN	-1.9729	2.73e-08	FALSE	-1.4444	0.10221	DOWN	-1.0892	0.0024262	FALSE	0.17451	1	FALSE	-0.75714	1	FALSE	-0.31937	0.93785
c93418_g1	DOWN	-1.9726	2.68e-07	FALSE	0.73262	0.84926	FALSE	0.071956	1	FALSE	-0.14047	1	FALSE	-1.0568	0.87202	FALSE	-0.74932	0.12755
c42333_g1	DOWN	-1.9721	0.00067054	FALSE	0.56024	1	FALSE	0.4738	0.76919	FALSE	0.28816	1	FALSE	-0.2685	1	DOWN	-1.3658	0.040385
c104969_g1	DOWN	-1.9721	0.0040411	FALSE	-0.67206	1	FALSE	-1.279	0.076233	FALSE	0.040405	1	FALSE	-0.92184	1	FALSE	0.23107	1
[truncated: 20,199 more rows]

## Sheet: Table S5
Table S5. Gene list of 18 modules in self- and cross-pollinated pistils.
gene_id	Module
c85207_g2	antiquewhite4
c77901_g1	antiquewhite4
c104532_g1	antiquewhite4
c91586_g2	antiquewhite4
c68908_g1	antiquewhite4
c151080_g1	antiquewhite4
c33062_g1	antiquewhite4
c90658_g2	antiquewhite4
c31642_g1	antiquewhite4
c7718_g1	antiquewhite4
c104042_g3	antiquewhite4
c66674_g1	antiquewhite4
c10811_g1	antiquewhite4
c187671_g1	antiquewhite4
c57699_g1	antiquewhite4
c68219_g1	antiquewhite4
c38882_g1	antiquewhite4
c24234_g1	antiquewhite4
c193709_g1	antiquewhite4
c117611_g1	antiquewhite4
c23253_g1	antiquewhite4
c68118_g1	antiquewhite4
c41665_g1	antiquewhite4
c14062_g1	antiquewhite4
c185300_g1	antiquewhite4
c104042_g1	antiquewhite4
c23319_g1	antiquewhite4
c98974_g2	antiquewhite4
c50815_g1	antiquewhite4
c129491_g1	antiquewhite4
c57988_g1	antiquewhite4
c62774_g1	antiquewhite4
c70105_g3	antiquewhite4
c62774_g2	antiquewhite4
c31749_g1	antiquewhite4
c108932_g1	antiquewhite4
c74456_g2	antiquewhite4
c20689_g1	antiquewhite4
c64784_g1	antiquewhite4
c24189_g1	antiquewhite4
c42802_g1	antiquewhite4
c69337_g1	antiquewhite4
c27406_g1	antiquewhite4
c11632_g1	antiquewhite4
c79187_g2	antiquewhite4
c76787_g2	antiquewhite4
c172947_g1	antiquewhite4
c80588_g1	antiquewhite4
c135522_g1	antiquewhite4
c15345_g1	antiquewhite4
c185337_g1	antiquewhite4
c71333_g1	antiquewhite4
c129668_g1	antiquewhite4
c188615_g1	antiquewhite4
c45301_g1	antiquewhite4
c172604_g1	antiquewhite4
c95430_g6	antiquewhite4
c14627_g1	antiquewhite4
c35711_g1	antiquewhite4
c58188_g1	antiquewhite4
c109875_g6	antiquewhite4
c50639_g1	antiquewhite4
c110747_g1	bisque4
c94471_g2	bisque4
c105925_g1	bisque4
c101441_g1	bisque4
c100460_g3	bisque4
c103249_g2	bisque4
c105779_g1	bisque4
c113631_g1	bisque4
c112037_g3	bisque4
c108355_g1	bisque4
c94875_g1	bisque4
c97566_g1	bisque4
c87465_g1	bisque4
c112037_g6	bisque4
c101691_g2	bisque4
c96707_g4	bisque4
c111934_g1	bisque4
c98089_g1	bisque4
c101124_g1	bisque4
c91620_g2	bisque4
c113358_g2	bisque4
c93734_g1	bisque4
c102892_g1	bisque4
c87520_g1	bisque4
c91847_g1	bisque4
c51645_g1	bisque4
c97594_g4	bisque4
c97088_g1	bisque4
c105019_g3	bisque4
c102790_g2	bisque4
c110327_g1	bisque4
c107447_g3	bisque4
c102585_g1	bisque4
c110782_g2	bisque4
c87006_g1	bisque4
c105427_g3	bisque4
c97797_g4	bisque4
c105187_g1	bisque4
c105788_g2	bisque4
c94696_g1	bisque4
c95451_g1	bisque4
c105752_g1	bisque4
c101818_g3	bisque4
c103150_g3	bisque4
c98089_g2	bisque4
c92459_g1	bisque4
c112925_g1	bisque4
c100225_g2	bisque4
c108672_g8	bisque4
c105830_g1	bisque4
c113562_g3	bisque4
c106898_g1	bisque4
c105536_g1	bisque4
c102673_g2	bisque4
c113358_g3	bisque4
c91825_g1	bisque4
c104578_g3	bisque4
c98054_g3	bisque4
c92027_g1	bisque4
c98196_g1	bisque4
c91795_g1	bisque4
c93122_g1	bisque4
c115714_g2	bisque4
c85760_g1	bisque4
c114230_g2	bisque4
c92530_g1	bisque4
c101710_g2	bisque4
c109132_g1	bisque4
c98559_g1	bisque4
c106089_g1	bisque4
c101818_g1	bisque4
c99940_g1	bisque4
c93270_g1	bisque4
c109155_g3	bisque4
c97859_g3	bisque4
c110726_g1	bisque4
c113631_g2	bisque4
c109852_g1	bisque4
c99235_g1	bisque4
c111290_g2	bisque4
c101846_g2	bisque4
c97919_g3	bisque4
c78333_g2	bisque4
c82016_g1	bisque4
c64149_g2	bisque4
c85674_g2	bisque4
c103059_g1	bisque4
c111631_g1	bisque4
c108363_g2	bisque4
c114840_g1	bisque4
c93154_g1	bisque4
c105989_g1	bisque4
c99984_g2	bisque4
c88980_g1	bisque4
c101784_g1	bisque4
c77975_g1	bisque4
c72184_g1	bisque4
c114014_g5	bisque4
c76656_g1	bisque4
c116525_g3	bisque4
c93100_g1	bisque4
c87768_g1	bisque4
c91464_g1	bisque4
c95427_g1	bisque4
c110077_g1	bisque4
c90142_g5	bisque4
c105088_g1	bisque4
c112969_g2	bisque4
c93617_g2	bisque4
c105351_g1	bisque4
c109923_g4	bisque4
c108691_g2	bisque4
c97398_g3	bisque4
c77826_g1	bisque4
c111924_g2	bisque4
c103394_g2	bisque4
c82859_g1	bisque4
c87047_g1	bisque4
c94093_g1	bisque4
c111186_g1	bisque4
c98594_g2	bisque4
c82313_g1	bisque4
c102292_g1	bisque4
c109726_g1	bisque4
c77023_g1	bisque4
c74020_g1	bisque4
c93838_g1	bisque4
c93838_g2	bisque4
c62728_g1	bisque4
c110064_g1	bisque4
c103846_g1	bisque4
c69587_g1	bisque4
c108672_g4	bisque4
c117286_g1	bisque4
c112471_g1	bisque4
c100220_g1	bisque4
c92912_g1	bisque4
c84235_g1	bisque4
c75332_g1	bisque4
c29030_g1	bisque4
c90658_g5	bisque4
c68791_g1	bisque4
c60271_g1	bisque4
c90658_g4	bisque4
c82695_g1	bisque4
c77169_g1	bisque4
c59898_g1	bisque4
c186703_g1	bisque4
c97393_g2	bisque4
c31383_g1	bisque4
c86045_g1	bisque4
c97818_g2	blue
c86070_g1	blue
c92025_g1	blue
c94109_g1	blue
c107017_g1	blue
c90321_g1	blue
c93078_g2	blue
c92830_g1	blue
c90748_g2	blue
c106216_g1	blue
c109615_g1	blue
c102668_g3	blue
c98729_g1	blue
c98041_g2	blue
c95461_g1	blue
c99998_g6	blue
c105291_g1	blue
c91418_g1	blue
c109492_g2	blue
c101468_g3	blue
c111841_g1	blue
c94064_g1	blue
c110384_g1	blue
c94088_g1	blue
c76897_g2	blue
c83691_g1	blue
c38138_g1	blue
c99213_g1	blue
c106880_g1	blue
c101282_g5	blue
c102681_g3	blue
c101878_g4	blue
c112683_g4	blue
c113829_g1	blue
c84144_g1	blue
c88896_g1	blue
c88684_g1	blue
c36055_g1	blue
c88178_g1	blue
c82132_g1	blue
c20652_g1	blue
c93674_g2	blue
c71498_g1	blue
c88332_g1	blue
c102697_g1	blue
c98705_g1	blue
c109214_g1	blue
c106737_g1	blue
c73702_g1	blue
c107099_g1	blue
c115416_g1	blue
c99378_g4	blue
c99489_g1	blue
c111321_g1	blue
c101379_g2	blue
c109007_g1	blue
c111511_g1	blue
c86259_g1	blue
c113675_g1	blue
c83098_g1	blue
c89715_g1	blue
c93003_g1	blue
c110988_g2	blue
c92571_g1	blue
c100122_g3	blue
c77248_g2	blue
c84915_g2	blue
c110615_g1	blue
c102443_g1	blue
c102339_g1	blue
c60311_g1	blue
c116176_g4	blue
c101370_g5	blue
c92145_g2	blue
c88889_g1	blue
c96856_g1	blue
c114101_g4	blue
c108689_g1	blue
c108441_g1	blue
c112060_g1	blue
c89577_g1	blue
c102604_g2	blue
c109853_g1	blue
c109070_g1	blue
c111212_g2	blue
c93259_g2	blue
c115992_g2	blue
c99185_g2	blue
c89401_g1	blue
c106719_g1	blue
c109876_g1	blue
c108655_g1	blue
c99600_g1	blue
c116732_g1	blue
c96429_g1	blue
c112420_g2	blue
c91447_g2	blue
c113214_g1	blue
c107218_g1	blue
c101890_g1	blue
c101797_g1	blue
c100240_g1	blue
c90932_g1	blue
c90648_g1	blue
c103867_g1	blue
c114860_g2	blue
c107649_g2	blue
c112501_g2	blue
c104401_g2	blue
c101289_g5	blue
c110690_g1	blue
c98117_g1	blue
c107837_g2	blue
c106435_g2	blue
c103960_g1	blue
c89046_g1	blue
c114441_g2	blue
c114103_g1	blue
c108407_g1	blue
c104254_g3	blue
c112568_g1	blue
c109749_g2	blue
c116567_g1	blue
c111738_g1	blue
c96225_g4	blue
c106233_g1	blue
c95019_g7	blue
c93712_g3	blue
c95804_g1	blue
c92613_g1	blue
c99988_g1	blue
c116579_g1	blue
c93080_g2	blue
c83447_g2	blue
c101220_g1	blue
c116437_g2	blue
c107136_g2	blue
c94808_g3	blue
c99364_g2	blue
c108871_g1	blue
c112822_g1	blue
c106676_g1	blue
c92722_g1	blue
c95173_g2	blue
c110405_g2	blue
c89602_g3	blue
c99613_g1	blue
c92615_g2	blue
c115700_g3	blue
c98309_g1	blue
c106126_g1	blue
c103733_g1	blue
c111747_g1	blue
c115528_g2	blue
c114698_g1	blue
c85696_g1	blue
c102578_g2	blue
c96944_g1	blue
c90356_g1	blue
c99115_g2	blue
c108674_g1	blue
c105491_g1	blue
c104650_g1	blue
c100680_g2	blue
c108901_g1	blue
c107647_g1	blue
c107719_g1	blue
c106414_g2	blue
c105075_g6	blue
c88795_g1	blue
c114306_g2	blue
c103912_g3	blue
c113757_g2	blue
c101677_g1	blue
c96569_g2	blue
c116303_g2	blue
c88902_g1	blue
c105381_g1	blue
c95833_g1	blue
c107805_g1	blue
c102978_g3	blue
c114454_g2	blue
c84791_g1	blue
c106245_g1	blue
c97623_g1	blue
c99298_g1	blue
c72337_g1	blue
c104925_g1	blue
c108852_g1	blue
c110364_g3	blue
c113588_g2	blue
c105428_g2	blue
c100098_g2	blue
c116100_g1	blue
c112555_g2	blue
c105628_g1	blue
c105852_g1	blue
c96839_g2	blue
c104365_g1	blue
c113566_g1	blue
c89721_g1	blue
c76525_g2	blue
c105761_g1	blue
c107595_g1	blue
c95551_g3	blue
c107463_g1	blue
c102570_g1	blue
c116146_g2	blue
c112202_g1	blue
c112771_g1	blue
c112315_g6	blue
c106205_g1	blue
c101928_g3	blue
c109573_g2	blue
c91511_g1	blue
c108786_g1	blue
c99412_g1	blue
c109915_g1	blue
c116412_g2	blue
c102222_g4	blue
c84371_g2	blue
c102856_g1	blue
c108327_g3	blue
c94256_g2	blue
c110610_g1	blue
c111897_g1	blue
c102612_g2	blue
c99309_g2	blue
c96001_g1	blue
c99775_g2	blue
c100317_g1	blue
c107060_g1	blue
c82330_g1	blue
c112889_g2	blue
c94948_g1	blue
c115472_g1	blue
c104419_g5	blue
c100155_g1	blue
c108916_g1	blue
c86489_g1	blue
c107597_g3	blue
c97956_g5	blue
c106909_g1	blue
c96660_g1	blue
c112837_g1	blue
c95425_g1	blue
c98458_g1	blue
c103622_g1	blue
c99269_g1	blue
c107953_g2	blue
c91977_g1	blue
c113652_g3	blue
c109154_g1	blue
c112315_g4	blue
c94835_g1	blue
c114208_g2	blue
c108813_g2	blue
c109383_g2	blue
c100327_g2	blue
c99494_g2	blue
c104209_g1	blue
c89692_g1	blue
c106833_g6	blue
c82003_g1	blue
c110364_g2	blue
c108369_g1	blue
c78661_g1	blue
c91037_g1	blue
c115245_g1	blue
c102663_g1	blue
c109621_g1	blue
c106242_g2	blue
c114890_g2	blue
c113828_g1	blue
c113360_g1	blue
c94071_g1	blue
c102452_g1	blue
c104864_g2	blue
c96953_g1	blue
c96153_g1	blue
c111351_g2	blue
c110920_g2	blue
c99127_g1	blue
c107407_g1	blue
c101732_g1	blue
c102703_g3	blue
c110297_g2	blue
c105210_g1	blue
c110348_g1	blue
c96917_g1	blue
c94585_g1	blue
c115570_g1	blue
c109138_g1	blue
c113006_g2	blue
c111350_g5	blue
c94300_g2	blue
c107817_g1	blue
c107254_g1	blue
c109423_g1	blue
c110475_g3	blue
c112074_g1	blue
c100128_g1	blue
c85096_g1	blue
c93001_g4	blue
c103432_g1	blue
c85909_g1	blue
c94908_g3	blue
c112719_g1	blue
c92650_g1	blue
c92417_g1	blue
c108044_g2	blue
c97102_g1	blue
c108066_g2	blue
c95825_g1	blue
c89780_g2	blue
c107582_g1	blue
c89670_g4	blue
c114018_g1	blue
c93728_g1	blue
c109237_g1	blue
c88152_g1	blue
c76382_g1	blue
c113095_g2	blue
c76912_g1	blue
c102121_g1	blue
c89471_g1	blue
c116318_g1	blue
c106167_g1	blue
c111283_g2	blue
c93535_g1	blue
c109799_g1	blue
c108789_g1	blue
c90376_g1	blue
c41316_g1	blue
c87600_g1	blue
c83009_g1	blue
c100329_g1	blue
c99148_g1	blue
c112172_g1	blue
c112790_g3	blue
c107326_g1	blue
c93283_g1	blue
c94286_g1	blue
c105666_g1	blue
c94202_g1	blue
c108700_g1	blue
c89180_g1	blue
c116711_g2	blue
c107939_g1	blue
c102614_g2	blue
c113847_g1	blue
c102565_g1	blue
c105453_g2	blue
c106390_g2	blue
c95299_g1	blue
c109684_g2	blue
c103761_g1	blue
c115909_g1	blue
c111479_g2	blue
c88470_g1	blue
c106224_g1	blue
c89502_g1	blue
c112983_g1	blue
c108920_g2	blue
c109366_g2	blue
c98149_g1	blue
c81442_g1	blue
c116146_g1	blue
c25355_g1	blue
c110750_g1	blue
c116333_g1	blue
c101490_g2	blue
c93843_g1	blue
c110889_g1	blue
c84859_g1	blue
c100881_g1	blue
c97597_g2	blue
c85666_g2	blue
c109623_g1	blue
c99209_g1	blue
c103492_g1	blue
c97887_g1	blue
c116203_g1	blue
c94190_g1	blue
c110242_g2	blue
c102690_g2	blue
c111863_g1	blue
c100465_g1	blue
c86524_g1	blue
c102336_g1	blue
c114847_g3	blue
c102314_g1	blue
c104705_g1	blue
c96564_g1	blue
c103451_g1	blue
c83364_g1	blue
c98661_g1	blue
c107561_g1	blue
c101562_g1	blue
c92463_g1	blue
c97955_g4	blue
c115692_g1	blue
c109543_g3	blue
c93461_g1	blue
c106315_g1	blue
c104061_g1	blue
c104178_g1	blue
c99764_g2	blue
c101253_g1	blue
c86000_g1	blue
c112194_g3	blue
c93829_g1	blue
c102113_g2	blue
c107049_g1	blue
c92939_g2	blue
c68208_g1	blue
c104061_g3	blue
c93282_g1	blue
c93994_g1	blue
c108553_g2	blue
c102494_g1	blue
c112501_g1	blue
c96019_g1	blue
c106605_g6	blue
c93966_g1	blue
c108031_g1	blue
c76499_g2	blue
c84306_g1	blue
c110632_g2	blue
c110145_g2	blue
c110837_g1	blue
c103347_g1	blue
c104500_g1	blue
c104616_g8	blue
c106365_g2	blue
c106534_g1	blue
c88702_g2	blue
c57283_g1	blue
c103133_g1	blue
c107034_g1	blue
c112445_g2	blue
c106895_g2	blue
c89080_g1	blue
c112324_g1	blue
c68533_g1	blue
c100139_g1	blue
c107228_g1	blue
c98151_g2	blue
c96953_g2	blue
c111029_g2	blue
c105982_g2	blue
c107557_g1	blue
c98369_g1	blue
c110551_g2	blue
c98134_g3	blue
c89784_g3	blue
c103267_g1	blue
c110224_g1	blue
c95020_g1	blue
c100514_g1	blue
c111428_g3	blue
c99970_g3	blue
c106206_g1	blue
c63503_g1	blue
c108371_g1	blue
c114684_g1	blue
c103798_g4	blue
c82043_g1	blue
c93818_g3	blue
c108748_g1	blue
c89602_g1	blue
c101470_g4	blue
c102703_g2	blue
c102648_g1	blue
c105314_g1	blue
c92499_g1	blue
c108966_g1	blue
c100754_g1	blue
c112075_g1	blue
c115743_g4	blue
c96159_g1	blue
c96632_g1	blue
c115982_g3	blue
c76499_g4	blue
c112901_g1	blue
c109151_g2	blue
c78936_g1	blue
c115273_g1	blue
c85666_g1	blue
c115121_g1	blue
c99956_g1	blue
c102629_g2	blue
c102423_g1	blue
c107003_g1	blue
c80768_g1	blue
c111897_g3	blue
c95482_g1	blue
c102260_g1	blue
c111398_g3	blue
c100500_g1	blue
c102779_g2	blue
c115323_g2	blue
c92390_g1	blue
c83140_g1	blue
c99272_g2	blue
c82906_g1	blue
c107470_g2	blue
c90462_g1	blue
c105395_g2	blue
c106084_g1	blue
c96001_g6	blue
c110299_g1	blue
c112529_g4	blue
c110335_g1	blue
c106620_g1	blue
c95489_g1	blue
c96249_g5	blue
c95678_g1	blue
c112075_g2	blue
c98160_g3	blue
c108043_g1	blue
c109895_g2	blue
c85510_g1	blue
c110542_g2	blue
c85577_g1	blue
c112702_g3	blue
c99214_g1	blue
c115728_g1	blue
c113463_g1	blue
c112262_g1	blue
c112333_g2	blue
c98651_g2	blue
c71582_g1	blue
c111206_g1	blue
c105619_g2	blue
c81719_g1	blue
c104708_g1	blue
c88474_g1	blue
c113788_g1	blue
c84312_g1	blue
c115908_g2	blue
c101058_g3	blue
c99948_g1	blue
c101088_g1	blue
c113455_g1	blue
c113334_g2	blue
c91633_g1	blue
c94338_g1	blue
c76972_g1	blue
c115743_g2	blue
c95188_g2	blue
c102760_g2	blue
c103054_g1	blue
c107208_g2	blue
c104714_g3	blue
c112330_g3	blue
c106943_g1	blue
c106629_g3	blue
c97786_g1	blue
c108353_g1	blue
c103521_g1	blue
c86774_g1	blue
c107849_g1	blue
c106698_g1	blue
c79203_g1	blue
c108308_g2	blue
c112759_g1	blue
c102483_g2	blue
c100116_g1	blue
c110177_g3	blue
c106629_g1	blue
c91165_g1	blue
c99056_g1	blue
c98135_g1	blue
c92047_g1	blue
c112341_g1	blue
c99849_g1	blue
c94098_g1	blue
c100013_g2	blue
c101696_g3	blue
c113087_g2	blue
c104231_g1	blue
c102872_g1	blue
c103723_g1	blue
c109749_g1	blue
c114691_g2	blue
c110475_g2	blue
c87375_g1	blue
c103557_g1	blue
c87824_g3	blue
c99181_g1	blue
c96205_g1	blue
c110283_g3	blue
c108327_g2	blue
c98447_g1	blue
c85663_g1	blue
c133992_g1	blue
c90678_g1	blue
c91491_g1	blue
c38609_g1	blue
c112901_g2	blue
c90051_g1	blue
c89820_g4	blue
c87349_g1	blue
c84673_g1	blue
c114799_g3	blue
c115121_g2	blue
c99641_g3	blue
c81646_g1	blue
c110551_g1	blue
c111922_g1	blue
c98859_g1	blue
c111617_g1	blue
c116483_g2	blue
c93888_g1	blue
c112080_g1	blue
c110180_g1	blue
c97944_g1	blue
c102779_g1	blue
c110914_g1	blue
c100558_g1	blue
c105443_g1	blue
c96503_g1	blue
c93240_g2	blue
c107809_g4	blue
c104655_g4	blue
c113165_g1	blue
c107148_g2	blue
c110293_g6	blue
c113699_g2	blue
c105077_g1	blue
c106772_g1	blue
c97845_g1	blue
c114387_g3	blue
c114800_g2	blue
c86848_g1	blue
c112517_g1	blue
c110510_g4	blue
c109174_g2	blue
c96785_g3	blue
c89142_g1	blue
c111940_g1	blue
c116437_g1	blue
c75107_g1	blue
c105180_g1	blue
c107770_g1	blue
c109817_g1	blue
c96724_g1	blue
c103971_g2	blue
c96249_g3	blue
c105767_g1	blue
c106351_g1	blue
c89983_g1	blue
c106067_g1	blue
c109051_g1	blue
c101696_g1	blue
c106248_g1	blue
c100858_g1	blue
c106076_g1	blue
c79658_g1	blue
c109977_g2	blue
c90144_g1	blue
c90451_g1	blue
c86380_g1	blue
c106096_g1	blue
c109619_g1	blue
c88277_g1	blue
c113231_g1	blue
c98718_g1	blue
c104331_g1	blue
c71538_g1	blue
c83216_g1	blue
c98480_g4	blue
c107286_g1	blue
c89328_g2	blue
c114637_g2	blue
c108371_g3	blue
c101646_g2	blue
c92761_g4	blue
c92948_g1	blue
c107654_g1	blue
c90490_g1	blue
c102723_g1	blue
c99865_g2	blue
c96133_g2	blue
c102575_g2	blue
c113397_g1	blue
c99394_g1	blue
c102170_g2	blue
c101849_g3	blue
c111545_g1	blue
c112951_g2	blue
c95885_g1	blue
c108080_g2	blue
c99782_g1	blue
c94203_g1	blue
c114561_g2	blue
c103424_g1	blue
c111345_g1	blue
c93157_g8	blue
c103579_g2	blue
c89795_g2	blue
c114083_g2	blue
c90961_g1	blue
c108333_g1	blue
c110750_g2	blue
c108687_g2	blue
c112899_g1	blue
c104747_g3	blue
c86580_g1	blue
c91585_g1	blue
c105158_g1	blue
c96334_g1	blue
c95067_g1	blue
c83783_g1	blue
c91296_g1	blue
c91943_g1	blue
c104284_g3	blue
c104837_g2	blue
c98110_g1	blue
c114610_g2	blue
c116753_g1	blue
c93271_g1	blue
c83813_g1	blue
c102967_g1	blue
c103579_g1	blue
c116450_g1	blue
c99970_g1	blue
c105717_g1	blue
c80535_g1	blue
c113231_g2	blue
c103677_g1	blue
c102854_g3	blue
c88047_g1	blue
c108726_g1	blue
c104367_g1	blue
c103220_g2	blue
c92173_g2	blue
c92022_g1	blue
c85070_g1	blue
c92337_g1	blue
c101809_g2	blue
c107098_g1	blue
c94641_g4	blue
c56920_g1	blue
c102031_g2	blue
c84371_g1	blue
c87796_g1	blue
c84058_g1	blue
c88099_g2	blue
c86230_g1	blue
c116287_g1	blue
c111554_g1	blue
c114101_g1	blue
c66571_g1	blue
c93504_g1	blue
c89486_g1	blue
c91920_g1	blue
c101898_g1	blue
c100375_g3	blue
c99170_g2	blue
c101389_g1	blue
c103162_g2	blue
c103166_g1	blue
c99195_g1	blue
c69260_g1	blue
c101696_g2	blue
c98228_g2	blue
c106812_g1	blue
c106207_g2	blue
c95439_g1	blue
c101303_g1	blue
c97055_g2	blue
c99318_g2	blue
c94977_g2	blue
c86892_g1	blue
c98346_g7	blue
c109471_g2	blue
c103765_g1	blue
c107327_g2	blue
c92390_g2	blue
c94858_g3	blue
c92009_g1	blue
c90897_g1	blue
c107939_g2	blue
c100896_g7	blue
c91595_g1	blue
c108596_g1	blue
c87291_g1	blue
c107709_g3	blue
c110819_g1	blue
c113579_g2	blue
c98136_g1	blue
c110101_g1	blue
c95605_g3	blue
c98940_g1	blue
c97038_g1	blue
c100156_g1	blue
c91922_g1	blue
c95957_g1	blue
c97208_g1	blue
c92717_g1	blue
c107144_g1	blue
c106000_g1	blue
c89328_g1	blue
c81998_g2	blue
c103158_g4	blue
c99145_g2	blue
c88918_g1	blue
c114928_g1	blue
c96000_g1	blue
c76292_g2	blue
c85037_g1	blue
c96857_g2	blue
c97119_g2	blue
c73195_g1	blue
c76419_g2	blue
c79937_g1	blue
c116575_g1	blue
c96118_g1	blue
c109428_g2	blue
c92247_g2	blue
c101646_g1	blue
c93359_g1	blue
c95414_g1	blue
c89121_g1	blue
c107617_g1	blue
c107931_g2	blue
c94204_g1	blue
c90135_g1	blue
c104638_g1	blue
c103095_g1	blue
c86127_g1	blue
c84831_g1	blue
c94955_g1	blue
c94909_g3	blue
c116177_g1	blue
c90254_g1	blue
c105665_g1	blue
c107688_g1	blue
c99301_g1	blue
c95174_g3	blue
c116821_g1	blue
c106207_g1	blue
c110430_g5	blue
c100165_g1	blue
c104119_g2	blue
c85636_g1	blue
c93357_g1	blue
c92563_g4	blue
c93072_g1	blue
c101849_g6	blue
c96635_g1	blue
c113867_g1	blue
c87928_g1	blue
c116132_g2	blue
c54820_g2	blue
c90945_g1	blue
c100012_g2	blue
c99988_g5	blue
c102473_g1	blue
c107764_g2	blue
c100243_g1	blue
c93995_g6	blue
c106153_g1	blue
c68163_g1	blue
c109400_g1	blue
c113456_g2	blue
c93309_g2	blue
c112778_g1	blue
c38532_g1	blue
c54820_g1	blue
c113438_g1	blue
c104119_g1	blue
c113600_g1	blue
c93541_g2	blue
c96632_g3	blue
c97980_g2	blue
c76191_g1	blue
c114378_g6	blue
c97398_g2	blue
c111009_g1	blue
c97322_g1	blue
c115541_g3	blue
c100459_g3	blue
c115647_g1	blue
c103772_g1	blue
c107720_g1	blue
c107687_g3	blue
c116125_g2	blue
c103899_g3	blue
c114610_g1	blue
c96713_g1	blue
c100841_g1	blue
c116159_g1	blue
c96596_g1	blue
c84482_g1	blue
c101732_g3	blue
c109932_g1	blue
c102757_g3	blue
c112835_g2	blue
c109956_g2	blue
c112319_g2	blue
c94150_g1	blue
c90732_g1	blue
c98783_g1	blue
c87206_g1	blue
c114313_g1	blue
c106435_g3	blue
c101370_g1	blue
c96527_g1	blue
c111368_g1	blue
c105135_g2	blue
c106371_g1	blue
c83797_g1	blue
c92637_g1	blue
c100500_g3	blue
c99764_g5	blue
c100788_g1	blue
c110329_g1	blue
c110480_g2	blue
c79866_g1	blue
c43158_g1	blue
c83866_g2	blue
c89831_g1	blue
c97050_g1	blue
c96886_g1	blue
c86089_g1	blue
c106153_g2	blue
c107963_g1	blue
c113472_g1	blue
c104553_g1	blue
c95091_g1	blue
c108293_g1	blue
c105754_g1	blue
c94029_g1	blue
c90062_g1	blue
c96337_g2	blue
c97796_g1	blue
c98675_g1	blue
c107687_g1	blue
c88614_g3	blue
c109970_g1	blue
c100665_g1	blue
c94829_g2	blue
c84569_g1	blue
c107180_g1	blue
c99219_g1	blue
c108921_g1	blue
c100665_g2	blue
c100669_g1	blue
c112652_g2	blue
c109151_g4	blue
c113383_g3	blue
c89795_g1	blue
c111726_g2	blue
c101003_g1	blue
c79655_g1	blue
c115276_g2	blue
c95594_g1	blue
c104638_g2	blue
c104558_g3	blue
c101809_g1	blue
c101897_g2	blue
c104864_g1	blue
c94526_g1	blue
c109430_g1	blue
c98695_g1	blue
c96429_g4	blue
c89481_g3	blue
c91707_g2	blue
c86087_g1	blue
c113763_g1	blue
c38296_g1	blue
c112737_g1	blue
c79825_g1	blue
c93394_g1	blue
c109151_g3	blue
c102423_g2	blue
c100917_g2	blue
c114101_g5	blue
c108850_g4	blue
c110931_g1	blue
c107719_g3	blue
c101923_g1	blue
c73608_g2	blue
c95489_g2	blue
c108808_g1	blue
c102209_g3	blue
c92505_g3	blue
c98737_g1	blue
c109471_g3	blue
c116050_g3	blue
c97886_g2	blue
c103677_g6	blue
c119158_g1	blue
c92990_g1	blue
c78374_g1	blue
c113566_g4	blue
c98077_g3	blue
c107501_g1	blue
c83638_g1	blue
c102181_g6	blue
c107637_g1	blue
c94281_g1	blue
c95535_g1	blue
c103880_g2	blue
c103158_g2	blue
c113358_g1	blue
c112071_g1	blue
c109507_g3	blue
c105694_g2	blue
c115977_g1	blue
c110027_g1	blue
c106283_g6	blue
c98170_g1	blue
c100870_g4	blue
c94268_g1	blue
c85002_g2	blue
c95550_g1	blue
c85072_g1	blue
c110430_g1	blue
c105619_g1	blue
c112446_g1	blue
c103488_g1	blue
c106526_g2	blue
c90051_g2	blue
c108108_g1	blue
c111648_g2	blue
c81370_g1	blue
c109471_g1	blue
c115541_g1	blue
c68213_g1	blue
c66355_g1	blue
c76116_g1	blue
c92053_g1	blue
c93263_g5	blue
c109215_g1	blue
c108720_g1	blue
c87824_g1	blue
c103158_g1	blue
c75965_g1	blue
c95503_g5	blue
c90659_g2	blue
c76960_g1	blue
c111777_g1	blue
c91232_g2	blue
c112010_g3	blue
c97473_g1	blue
c104635_g2	blue
c86087_g2	blue
c88158_g1	blue
c32948_g1	blue
c53014_g1	blue
c97127_g1	blue
c70337_g2	blue
c112878_g2	blue
c106423_g1	blue
c95503_g2	blue
c91232_g1	blue
c102723_g3	blue
c97168_g1	blue
c93754_g1	blue
c97092_g1	blue
c108720_g2	blue
c85278_g1	blue
c91707_g3	blue
c65095_g1	blue
c107507_g1	blue
c83423_g1	blue
c108325_g2	blue
c92931_g1	blue
c146632_g1	blue
c106949_g3	blue
c110623_g1	blue
c97798_g1	blue
c79720_g3	blue
c91617_g2	blue
c109636_g1	blue
c97597_g3	blue
c113661_g2	blue
c101982_g2	blue
c90268_g1	blue
c86485_g1	blue
c86255_g2	blue
c93352_g2	blue
c109067_g2	blue
c85929_g1	blue
c73203_g1	blue
c91370_g1	blue
c87236_g3	blue
c99970_g2	blue
c95201_g1	blue
c92544_g1	blue
c88731_g1	blue
c112565_g4	blue
c108752_g2	blue
c96181_g2	blue
c107377_g1	blue
c101978_g2	blue
c102757_g1	blue
c75056_g1	blue
c94691_g3	blue
c115714_g1	blue
c105643_g1	blue
c81503_g2	blue
c77956_g1	blue
c114655_g3	blue
c5862_g1	blue
c113232_g2	blue
c104701_g3	blue
c96083_g1	blue
c105679_g1	blue
c89523_g2	blue
c97218_g1	blue
c98483_g2	blue
c114829_g2	blue
c95984_g1	blue
c88935_g1	blue
c108205_g2	blue
c97814_g1	blue
c91617_g4	blue
c94799_g3	blue
c80029_g1	blue
c105404_g1	blue
c88105_g1	blue
c84193_g1	blue
c103063_g1	blue
c97563_g2	blue
c94149_g1	blue
c113454_g2	blue
c94641_g1	blue
c109315_g1	blue
c104084_g1	blue
c95474_g1	blue
c103628_g1	blue
c108321_g5	blue
c79593_g1	blue
c45112_g1	blue
c110333_g3	blue
c90409_g1	blue
c94799_g1	blue
c74271_g1	blue
c84435_g1	blue
c92392_g1	blue
c83118_g1	blue
c105280_g1	blue
c102405_g1	blue
c102823_g1	blue
c112954_g1	blue
c115988_g1	blue
c90912_g1	blue
c83276_g1	blue
c95494_g1	blue
c97920_g1	blue
c102703_g1	blue
c95503_g6	blue
c108308_g3	blue
c92505_g2	blue
c96180_g1	blue
c74506_g2	blue
c89250_g5	blue
c86255_g1	blue
c77753_g1	blue
c186670_g1	blue
c78984_g1	blue
c100927_g1	blue
c92356_g1	blue
c96397_g1	blue
c98343_g5	blue
c95232_g1	blue
c70674_g1	blue
c96707_g1	blue
c87397_g1	blue
c45796_g1	blue
c93883_g1	blue
c93450_g1	blue
c103158_g3	blue
c88019_g1	blue
c114655_g5	blue
c103886_g1	blue
c107339_g1	blue
c95932_g3	blue
c84300_g1	blue
c111442_g1	blue
c115211_g1	blue
c97697_g2	blue
c108626_g1	blue
c98688_g1	blue
c91707_g1	blue
c107349_g2	blue
c78595_g1	blue
c112865_g4	blue
c71846_g1	blue
c83126_g1	blue
c80535_g2	blue
c96707_g2	blue
c91110_g1	blue
c105114_g1	blue
c82134_g2	blue
c86509_g1	blue
c111511_g2	blue
c103347_g3	blue
c92565_g2	blue
c94670_g1	blue
c97964_g7	blue
c86344_g1	blue
c98977_g6	blue
c89499_g1	blue
c73754_g1	blue
c93896_g3	blue
c83873_g2	blue
c96201_g2	blue
c11818_g1	blue
c109636_g3	blue
c98132_g1	blue
c84102_g1	blue
c91614_g1	blue
c92563_g2	blue
c97762_g2	blue
c114473_g5	blue
c98124_g3	blue
c83873_g1	blue
c114426_g2	blue
c66787_g2	blue
c86258_g1	blue
c96839_g1	blue
c83727_g1	blue
c96171_g1	blue
c89817_g1	blue
c89930_g1	blue
c91318_g1	blue
c96719_g1	blue
c116756_g3	blue
c82493_g1	blue
c93352_g1	blue
c97064_g1	blue
c99349_g1	blue
c82134_g1	blue
c69360_g1	blue
c96226_g1	blue
c86721_g1	blue
c106672_g1	blue
c73506_g1	blue
c96839_g3	blue
c97922_g1	blue
c76985_g1	blue
c10478_g1	blue
c93825_g1	blue
c81560_g2	blue
c95503_g3	blue
c69442_g1	blue
c94705_g1	blue
c107311_g1	blue
c83591_g1	blue
c92133_g1	blue
c109507_g4	blue
c92650_g2	blue
c67911_g1	blue
c13982_g1	blue
c80133_g1	blue
c80684_g1	blue
c89126_g1	blue
c72672_g1	blue
c83727_g2	blue
c96671_g3	blue
c85641_g1	blue
c113661_g3	blue
c112737_g2	blue
c96226_g2	blue
c7406_g1	blue
c74671_g1	blue
c110444_g1	blue
c90486_g1	blue
c84823_g1	blue
c78763_g1	blue
c81567_g1	blue
c87200_g1	blue
c37727_g1	blue
c93214_g1	blue
c91691_g2	blue
c114543_g1	blue
c76420_g1	blue
c99421_g1	blue
c95383_g2	blue
c114946_g1	blue
c91089_g5	blue
c104142_g1	blue
c112937_g1	blue
c104738_g2	blue
c88729_g1	blue
c86687_g1	blue
c92176_g1	blue
c101608_g2	blue
c99091_g5	blue
c116704_g2	blue
c104606_g4	blue
c87651_g1	blue
c110865_g1	blue
c116064_g1	blue
c113384_g1	blue
c104376_g1	blue
c95603_g1	blue
c103734_g1	blue
c90317_g1	blue
c85174_g1	blue
c102766_g6	blue
c107965_g1	blue
c89783_g1	blue
[truncated: 10,462 more rows]

## Sheet: Table S6
Table S6. Enriched GO categories of the DEGs. (red, up-regulated DEGs; green, down-regulated DEGs)
[truncated: 80 more rows]

[truncated: 9 more sheets: Table S7, Table S8, Table S9, Table S10, Table S11, Figure S1, Figure S2, Figure S3, Figure S4]
